# Supplementary material for: Plasma-Derived Extracellular Vesicles Convey Protein Signatures That Reflect Pathophysiology in Lung and Pancreatic Adenocarcinomas
Source: Cancers (Basel). 2020 May 2;12(5):1147. doi: 10.3390/cancers12051147 (PMC7281335; doi:10.3390/cancers12051147)
Supplement: Supplementary file 1 [file cancers-12-01147-s001.zip]

Archive with 3 entries (2 files):
- cancers-781548-suppl-XML/
- cancers-781548-suppl-XML/cancers-727915-Supplementary Data 1-13.xlsx
- cancers-781548-suppl-XML/cancers-781548-Supplementary Figures 1-3.pdf
