# Supplementary material for: Plasma-Derived Extracellular Vesicles Convey Protein Signatures That Reflect Pathophysiology in Lung and Pancreatic Adenocarcinomas
Source: Cancers (Basel). 2020 May 2;12(5):1147. doi: 10.3390/cancers12051147 (PMC7281335; doi:10.3390/cancers12051147)
Supplement: Supplementary file 1 [file cancers-12-01147-s001.zip › cancers-781548-suppl-XML/cancers-727915-Supplementary Data 1-13.xlsx]

## Sheet: S Data 1
Supplementary Data 1. LUAD and PDAC cell line derived sEVs. Protein features identified in two or more cell lines with Spectral Abundance ≥ 2.
Accession	Desc	Gene	Su8686	PANC1	CFPAC1	MiaPaCa2	Panc0327	HPAFII	NCI-H23	NCI-H647	NCI-H1573	HCC4019		ExoCarta Score	index
P21926	CD9 antigen	CD9	3.47517	0	3.5209	3.54645	4.01656	3.08786	4.75489	3.45943	5.52356	3.58496	LUAD & PANC	98	502
E9PI65;E9PS65;	Heat shock cognate 71 kDa protein (Fragment)Heat shock cognate 71 kDa protein (Fragment)	HSPA8	9.86961	9.26497	9.86961	10.6392	9.69849	7.68509	11.0334	11.1111	10.3309	9.64386	LUAD & PANC	96	4
C9IZF9;Q8WUM4;Q8WUM4-2;	Programmed cell death 6-interacting protein (Fragment)Programmed cell death 6-interacting proteinIsoform 2 of Programmed cell death 6-interacting protein	PDCD6IP	6.60574	6.91587	6.36644	6.39374	7.1142	7.99678	7.71425	2.80735	7.2854	8.60363	LUAD & PANC	96	100
P04406;P04406-2;	Glyceraldehyde-3-phosphate dehydrogenaseIsoform 2 of Glyceraldehyde-3-phosphate dehydrogenase	GAPDH	7.57672	7.55865	7.54485	8.58211	7.77509	7.41408	9.89936	9.59619	9.43879	8.79442	LUAD & PANC	95	15
P60709	Actin; cytoplasmic 1	ACTB	8.80967	7.26153	6.98067	9.15504	8.49627	9.15504	10.2491	10.3608	9.41574	8.21432	LUAD & PANC	93	12
H0YL33	Annexin (Fragment)	ANXA2	10.6392	8.87984	10.6392	8.74747	10.6392	10.1338	10.6839	11.2366	10.1293	9.30378	LUAD & PANC	83	3
P06733;P06733-2;	Alpha-enolaseIsoform MBP-1 of Alpha-enolase	ENO1	5.50839	6.93933	7.28093	6.98989	6.50743	7.0639	7.60733	7.27612	7.35755	7.55459	LUAD & PANC	78	81
O00560-2	Isoform 2 of Syntenin-1	SDCBP	7.02213	4.29598	7.14935	5.81692	7.14935	8.11899	7.98299	5.67243	7.53138	8.47168	LUAD & PANC	78	84
P07900-2	Isoform 2 of Heat shock protein HSP 90-alpha	HSP90AA1	8.49627	8.36106	8.06301	9.07474	8.06301	6.17854	9.56986	9.6987	7.96578	8.17991	LUAD & PANC	77	20
Q99816;Q99816-2;	Tumor susceptibility gene 101 proteinIsoform 2 of Tumor susceptibility gene 101 protein	TSG101	3.98211	4.8772	4.55202	3.03072	3.76306	5.12777	5.88264	2.80735	5.42626	3.58496	LUAD & PANC	75	399
P14618;P14618-2;P14618-3;	Pyruvate kinase PKMIsoform M1 of Pyruvate kinase PKMIsoform 3 of Pyruvate kinase PKM	PKM	10.1338	9.07474	10.1338	10.1338	9.86961	9.52908	10.7723	11.7271	11.6917	11.1273	LUAD & PANC	72	1
P00338-2;P00338-3;	Isoform 2 of L-lactate dehydrogenase A chainIsoform 3 of L-lactate dehydrogenase A chain	LDHA	6.52043	0	5.93698	3.81365	7.97037	6.20862	8.76487	9.18488	8.75154	7.91886	LUAD & PANC	72	47
Q5JR01	Elongation factor 1-alpha 1 (Fragment)	EEF1A1	7.39448	7.51075	6.65638	7.31807	6.88532	5.92517	8.02791	8.9629	8.03892	7.64386	LUAD & PANC	71	52
J3KPS3;P04075-2;	Fructose-bisphosphate aldolaseIsoform 2 of Fructose-bisphosphate aldolase A	ALDOA	6.31623	3.99399	7.58697	7.36407	7.54485	7.03137	8.77149	8.81378	9.67772	8.70044	LUAD & PANC	69	31
P13639	Elongation factor 2	EEF2	6.85737	8.63305	6.60574	7.61593	6.44733	6.11055	8.35755	8.65464	7.97154	7.09803	LUAD & PANC	69	54
0	0	YWHAZ	6.48661	7.02213	6.77569	5.72762	7.33513	6.62827	8.15482	8.01123	6.6865	8.19476	LUAD & PANC	69	73
P00558	Phosphoglycerate kinase 1	PGK1	5.09651	5.60721	6.55275	7.4775	6.48277	6.67494	7.94251	5.42626	6.84549	7.04439	LUAD & PANC	69	114
P08238	Heat shock protein HSP 90-beta	HSP90AB1	7.64956	8.09229	7.45843	8.36106	7.63919	5.60721	9.22641	8.69697	7.66534	7.32193	LUAD & PANC	67	42
P08758	Annexin A5	ANXA5	6.33836	5.14412	4.77643	5.00382	6.53563	4.61719	7.8392	8.06609	5.20945	6.06609	LUAD & PANC	67	144
P49327	Fatty acid synthase	FASN	7.33513	8.74747	7.55865	7.70635	6.59565	7.0639	7.80735	8.01681	8.83605	7.2384	LUAD & PANC	66	48
P62258;P62258-2;	14-3-3 protein epsilonIsoform SV of 14-3-3 protein epsilon	YWHAE	5.34158	5.85452	4.4983	4.52801	5.23065	5.4667	7.11894	6.97728	5	6.71425	LUAD & PANC	65	185
J3KSQ2	Clathrin heavy chain 1 (Fragment)	CLTC	8.40281	8.80967	7.97037	8.15315	7.94193	7.21819	9.99152	9.3966	9.16742	7.53138	LUAD & PANC	64	19
E9PRJ8;P60033;	CD81 antigen (Fragment)CD81 antigen	CD81	1.22132	0	2.59877	1.02997	3.32429	1.55844	2.80735	1	1	0	LUAD & PANC	64	1336
P02768	Serum albumin	ALB	0	0	4.4983	1.79148	6.1012	2.48713	6.35755	6.50779	0	2.32193	LUAD & PANC	63	600
P55072	Transitional endoplasmic reticulum ATPase	VCP	6.76501	6.84947	6.39374	6.49045	6.97145	7.4334	8.6865	9.75154	8.64746	7.97728	LUAD & PANC	62	35
P26038	Moesin	MSN	5.34158	6.2454	6.82117	3.86725	6.95926	3.73029	6.37504	5.61471	5.97728	8.04439	LUAD & PANC	62	167
P62937	Peptidyl-prolyl cis-trans isomerase A	PPIA	5.28894	4.83066	5.04835	5.75925	5.36303	6.3083	7.48382	5.12928	5.39232	5.04439	LUAD & PANC	62	213
E9PK25;P23528;	Cofilin-1Cofilin-1	CFL1	3.76514	6.57099	4.4983	3.96387	4.14118	5.56054	7.47573	5.52356	4.85798	6.47573	LUAD & PANC	62	219
P60174-1	Isoform 2 of Triosephosphate isomerase	TPI1	2.85133	5.23065	0	3.86725	3.76306	2.33042	5.83289	3.70044	4.45943	3.45943	LUAD & PANC	62	492
Q06830	Peroxiredoxin-1	PRDX1	3.20456	5.54682	4.2135	3.96387	3.86725	1.55844	5.61471	6.12928	6.14975	3.80735	LUAD & PANC	61	316
P07737	Profilin-1	PFN1	3.20456	0	4.46148	3.89621	4.43493	4.21701	5.9542	4.80735	4	2	LUAD & PANC	61	493
E7EUI6;P05556;	Integrin beta (Fragment)Integrin beta-1	ITGB1	6.7146	5.98289	6.43337	6.57981	7.17761	4.78341	9.43671	8.78136	6.93074	6.75489	LUAD & PANC	60	69
0	0	RAP1B	2.98357	7.70635	5.11462	6.42285	5.33429	8.49627	8.07146	7.01123	6.24793	6.18982	LUAD & PANC	60	120
P11021	78 kDa glucose-regulated protein	HSPA5	4.27698	5.05593	4.2135	5.15848	4.43493	4.0984	5.70044	6.18982	6.32193	4.70044	LUAD & PANC	58	255
F5H867;P08195;P08195-2;	4F2 cell-surface antigen heavy chain (Fragment)4F2 cell-surface antigen heavy chainIsoform 2 of 4F2 cell-surface antigen heavy chain	SLC3A2	7.50058	6.63852	6.60574	5.08793	6.66566	7.65992	8.20945	8.49185	7.31288	8.49586	LUAD & PANC	57	55
0	0	HIST1H4A	4.18249	4.83066	6.76016	5.10548	4.94779	4.21701	6.97728	6.9542	8.10329	6.39232	LUAD & PANC	57	127
P05023-2;P05023-3;P05023-4;	Isoform 2 of Sodium/potassium-transporting ATPase subunit alpha-1Isoform 3 of Sodium/potassium-transporting ATPase subunit alpha-1Isoform 4 of Sodium/potassium-transporting ATPase subunit alpha-1	ATP1A1	6.07908	6.48277	6.48661	4.83894	6.63476	3.983	7.2854	6.52356	3.90689	5.24793	LUAD & PANC	57	200
0	0	GNB2	4.23618	0	3.983	3.73029	5.57095	5.94512	6.82018	5.80735	3.80735	5.35755	LUAD & PANC	57	304
P78371;P78371-2;	T-complex protein 1 subunit betaIsoform 2 of T-complex protein 1 subunit beta	CCT2	7.78706	8.04518	6.41692	8.11899	7.57672	9.00127	8.55459	8.55459	7.8392	7.81378	LUAD & PANC	56	38
F8WE98;P21333-2;	Filamin-A (Fragment)Isoform 2 of Filamin-A	FLNA	7.07026	9.69849	8.3189	7.91514	8.74747	7.82267	0	0	0	0	PANC ONLY	56	75
E9PG15;P27348;	14-3-3 protein theta (Fragment)14-3-3 protein theta	YWHAQ	4.61083	5.54682	5.15458	6.03584	4.98885	4.70456	6.55459	6.55459	5.08746	6.32193	LUAD & PANC	56	203
O75955	Flotillin-1	FLOT1	4.55335	4.13655	5.15458	0.850766	5.73521	5.39653	8.5157	7.09803	0	4.85798	LUAD & PANC	56	321
O00299	Chloride intracellular channel protein 1	CLIC1	4.80778	0	5.37504	4.67298	4.38673	4.76017	5.78136	2.32193	4.16993	5.04439	LUAD & PANC	56	427
P60953;P60953-1;	Cell division control protein 42 homologIsoform 1 of Cell division control protein 42 homolog	CDC42	3.20456	0	3.983	3.73029	4.51007	4.30847	5.58496	5.67243	4.45943	5.88264	LUAD & PANC	55	332
P61981	14-3-3 protein gamma	YWHAG	3.98211	4.70034	4.05856	3.89621	3.983	4.61719	5.55459	5.08746	4.32193	5.64386	LUAD & PANC	54	324
P01023	Alpha-2-macroglobulin	A2M	0	0	2.78852	0	3.47314	0	5.97728	6.55459	4	0	LUAD & PANC	54	597
Q08380	Galectin-3-binding protein	LGALS3BP	8.44585	7.17761	9.07474	8.93787	9.52908	10.6392	9.17991	9.85487	10.7398	10.0967	LUAD & PANC	53	7
P68363	Tubulin alpha-1B chain	TUBA1B	8.15315	4.54545	8.27773	8.27773	8.02736	8.6889	9.07948	9.36194	8.84235	8.56605	LUAD & PANC	53	22
P08107	Heat shock 70 kDa protein 1A/1B	HSPA1A	7.55865	7.07026	7.68509	7.38322	7.3115	6.48277	8.73471	8.67948	9.34651	8.58871	LUAD & PANC	53	30
P04083	Annexin A1	ANXA1	6.14135	5.05593	5.69984	5.54318	6.46663	7.77509	7.72792	8.13955	6.98868	7.7879	LUAD & PANC	53	83
P04899-2;P04899-4;	Isoform 2 of Guanine nucleotide-binding protein G(i) subunit alpha-2Isoform sGi2 of Guanine nucleotide-binding protein G(i) subunit alpha-2	GNAI2	5.57419	5.43272	6.32856	5.56537	6.13403	5.74785	0	0	0	0	PANC ONLY	53	314
P63000-2	Isoform B of Ras-related C3 botulinum toxin substrate 1	RAC1	3.59739	5.14412	3.983	4.00503	4.23538	5.22209	5.45943	4.52356	3.70044	5.2854	LUAD & PANC	53	353
Q08431-2	Isoform 2 of Lactadherin	MFGE8	6.23448	7.68509	5.89144	8.06301	4.74147	5.03358	8.13955	5.93074	6.42626	3	LUAD & PANC	52	164
0	0	RHOA	3.98211	5.05593	4.13543	4.20435	4.74147	5.31537	5.9542	5.04439	5.85798	6.42626	LUAD & PANC	52	244
K7EJH8;O43707;	Alpha-actinin-4 (Fragment)Alpha-actinin-4	ACTN4	7.86877	10.6392	9.26497	8.51949	8.19658	7.34775	8.26209	9.33762	9.01959	7.93664	LUAD & PANC	51	17
E7EU23;P50395;P50395-2;	Rab GDP dissociation inhibitor betaRab GDP dissociation inhibitor betaIsoform 2 of Rab GDP dissociation inhibitor beta	GDI2	4.27698	0	5.69984	2.49785	5.00774	4.70456	6.55459	5.24793	4.80735	6.44294	LUAD & PANC	51	276
Q9H223	EH domain-containing protein 4	EHD4	5.49204	0	6.13403	3.07619	5.53643	6.20862	2.80735	4.08746	4.75489	5.04439	LUAD & PANC	51	408
P32119	Peroxiredoxin-2	PRDX2	3.47517	0	4.2135	3.20456	3.47314	2.33042	2.32193	4.32193	3.90689	0	LUAD & PANC	51	757
P51149	Ras-related protein Rab-7a	RAB7A	6.91587	5.85452	6.98067	6.44733	7.01452	6.79351	8.37504	7.3837	6.67243	8.02237	LUAD & PANC	50	78
P07195	L-lactate dehydrogenase B chain	LDHB	5.53799	0	4.84309	2.2295	5.92517	4.39425	7.91886	7.93074	7.11894	7.36632	LUAD & PANC	50	105
P31946-2	Isoform Short of 14-3-3 protein beta/alpha	YWHAB	3.98211	5.80923	3.983	3.6108	4.91023	5.12777	6.55459	5.2854	5.55459	3.80735	LUAD & PANC	50	291
P63092-2;P84996;Q5JWF2-2;	Isoform Gnas-2 of Guanine nucleotide-binding protein G(s) subunit alpha isoforms shortProtein ALEXIsoform XLas-2 of Guanine nucleotide-binding protein G(s) subunit alpha isoforms XLas	GNAS	4.8625	0	5.45796	4.88118	5.09651	4.27238	0	0	0	0	PANC ONLY	50	633
I3L4N8	Actin; cytoplasmic 2; N-terminally processed (Fragment)	ACTG1	9.26497	8.44585	9.00127	9.86961	10.1338	9.86961	10.7499	11.0661	10.2923	10.1293	LUAD & PANC	49	5
E5RFF0;E5RK69;P08133;P08133-2;	Annexin A6 (Fragment)AnnexinAnnexin A6Isoform 2 of Annexin A6	ANXA6	8.58211	4.29598	7.4775	5.70523	7.65992	3.82071	7.18982	8.27612	0	0	LUAD & PANC	49	225
P50995	Annexin A11	ANXA11	3.40627	6.07005	5.42982	4.55335	5.19558	5.48451	5.16993	0	5.35755	6.74147	LUAD & PANC	49	330
P51148-2	Isoform 2 of Ras-related protein Rab-5C	RAB5C	4.61083	0	4.55202	3.81365	5.12777	5.65934	5.39232	4.90689	3.32193	6.74147	LUAD & PANC	49	343
0	0	ARF1	3.98211	0	4.13543	3.86725	4.27574	4.65832	3.90689	5.55459	5.04439	5.64386	LUAD & PANC	49	373
Q14974	Importin subunit beta-1	KPNB1	6.48661	7.85601	6.20393	6.51571	6.73255	6.18832	7.94251	8.00562	6.88264	5.45943	LUAD & PANC	48	92
P53396;P53396-2;	ATP-citrate synthaseIsoform 2 of ATP-citrate synthase	ACLY	5.71498	5.92087	6.94817	6.55275	6.30473	5.76812	8.02237	6.55459	7.31288	7.3837	LUAD & PANC	48	93
P15311	Ezrin	EZR	6.89051	0	8.49627	3.39242	8.40281	6.64228	5.88264	5.2854	7.16993	8.63662	LUAD & PANC	48	142
P09525	Annexin A4	ANXA4	5.41008	6.90142	6.6797	3.58346	5.25091	7.36407	6.04439	0	4.16993	5.20945	LUAD & PANC	48	264
0	0	TUBA1C	7.64956	6.03253	7.09735	7.65992	7.72594	8.36106	7.91289	9.1267	7.97728	7.90689	LUAD & PANC	47	43
P02786	Transferrin receptor protein 1	TFRC	6.94817	0	5.96044	5.85012	6.49045	6.37197	7.89482	6.70044	6.56986	6.74147	LUAD & PANC	47	133
0	0	GNB1	4.43598	4.29598	4.41857	4.26251	4.64304	4.50286	6.78136	4.80735	4.90689	5.42626	LUAD & PANC	47	284
P61106	Ras-related protein Rab-14	RAB14	3.67983	0	3.7554	4.05856	3.47314	4.76017	4.9542	4.90689	4.16993	5.49185	LUAD & PANC	47	409
P49368;P49368-2;	T-complex protein 1 subunit gammaIsoform 2 of T-complex protein 1 subunit gamma	CCT3	8.09229	8.3189	6.50743	8.19658	7.68509	7.70635	8.18488	8.04985	7.33985	8.06609	LUAD & PANC	46	46
H0YFC6;P62826;	GTP-binding nuclear protein Ran (Fragment)GTP-binding nuclear protein Ran	RAN	6.94817	4.95458	6.88532	7.59722	6.25479	7.31807	7.87652	8.21917	7.70044	7.27612	LUAD & PANC	46	72
E9PCA1;P48643;	T-complex protein 1 subunit epsilonT-complex protein 1 subunit epsilon	CCT5	7.14935	7.39448	3.983	6.86527	6.28797	7.72594	7.29462	7.57743	7.06609	7.45943	LUAD & PANC	46	85
P23526;P23526-2;	AdenosylhomocysteinaseIsoform 2 of Adenosylhomocysteinase	AHCY	5.87947	5.80923	5.24225	6.47183	5.60721	5.4667	6.88264	7	5.90689	5.80735	LUAD & PANC	46	160
Q9P2B2	Prostaglandin F2 receptor negative regulator	PTGFRN	3.76514	0	3.18759	1.24651	4.14118	0	7.25739	6.53916	4.45943	3.45943	LUAD & PANC	46	354
P07996	Thrombospondin-1	THBS1	6.79351	0	6.04395	1.43613	7.0639	0	7.63662	5.83289	4.64386	0	LUAD & PANC	46	443
P20339	Ras-related protein Rab-5A	RAB5A	4.43598	0	3.5209	2.49785	3.86725	4.03434	3.45943	3.32193	1	5.08746	LUAD & PANC	46	646
P22314	Ubiquitin-like modifier-activating enzyme 1	UBA1	5.83732	4.8772	5.73521	7.84324	5.79026	6.62827	7.40939	7.53138	7.79442	6.67243	LUAD & PANC	45	94
P35613-2;P35613-3;	Isoform 2 of BasiginIsoform 3 of Basigin	BSG	6.11055	4.63117	5.73521	7.13458	6.93933	5.33793	8.92184	7.16993	6.85798	5.90689	LUAD & PANC	45	103
P62820;P62820-2;	Ras-related protein Rab-1AIsoform 2 of Ras-related protein Rab-1A	RAB1A	5.99484	4.83066	5.37504	5.3919	5.71908	5.87947	6.90689	7.49185	6.97728	7.20945	LUAD & PANC	45	116
P23229-2;P23229-3;	Isoform Alpha-6X1A of Integrin alpha-6Isoform Alpha-6X1B of Integrin alpha-6	ITGA6	6.04395	6.74806	6.46143	3.6108	6.42285	5.03358	7.67948	4.75489	6.56986	0	LUAD & PANC	45	247
P61020;P61020-2;	Ras-related protein Rab-5BIsoform 2 of Ras-related protein Rab-5B	RAB5B	3.08554	0	3.41011	2.37342	3.9585	5.16088	3.32193	3	2.58496	5.35755	LUAD & PANC	45	592
Q14764	Major vault protein	MVP	7.29192	5.92087	6.7219	6.37197	6.1156	9.69849	7.70736	8.77479	11.2064	9.83289	LUAD & PANC	44	18
P35579;P35579-2;	Myosin-9Isoform 2 of Myosin-9	MYH9	8.27773	9.52908	8.44585	8.42433	8.11899	6.05996	8.64746	8.64746	8.85175	8.46352	LUAD & PANC	44	24
0	0	TUBA1A	7.97037	5.85452	8.11899	8.23074	7.86877	8.3189	8.85798	9.39446	8.49985	8.06609	LUAD & PANC	44	27
F5GZ03;P17987;	T-complex protein 1 subunit alpha (Fragment)T-complex protein 1 subunit alpha	TCP1	7.94193	7.94193	6.91587	8.6889	7.1142	7.38322	8.45121	7.70044	6.85798	7.31288	LUAD & PANC	44	53
P29401-2	Isoform 2 of Transketolase	TKT	0	0	3.05179	2.03954	3.76306	3.88442	5.93074	6.98868	7.40939	8.20457	LUAD & PANC	44	153
P27105;P27105-2;	Erythrocyte band 7 integral membrane proteinIsoform 2 of Erythrocyte band 7 integral membrane protein	STOM	2.98357	0	4.13543	3.5209	3.9585	5.94512	5	4.45943	7.24793	7.99435	LUAD & PANC	44	239
Q04917	14-3-3 protein eta	YWHAH	4.80778	5.14412	3.983	4.48485	4.67742	4.56127	5.12928	4.75489	4.58496	5.61471	LUAD & PANC	44	312
P61006	Ras-related protein Rab-8A	RAB8A	3.20456	4.54545	3.7554	1.57469	3.5209	3.983	4.24793	3	4	2.58496	LUAD & PANC	44	570
P53985	Monocarboxylate transporter 1	SLC16A1	1.48397	0	0	1.79148	1.08665	0	3.45943	3	0	0	LUAD & PANC	44	1457
P02751;P02751-4;	FibronectinIsoform 4 of Fibronectin	FN1	9.69849	0	7.33513	0	8.3189	5.36435	11.5425	14.8016	11.4226	8.94544	LUAD & PANC		2
P07437	Tubulin beta chain	TUBB	9.38007	8.54271	9.15504	9.52908	9.07474	9.38007	10.0251	10.4828	9.83447	9.77314	LUAD & PANC		6
A6NL76	Actin; alpha skeletal muscle	ACTA1	8.54271	8.21366	8.63305	9.26497	9.26497	8.40281	9.82018	10.5068	9.81698	9.54882	LUAD & PANC		8
P01889;P18463;P30492;P30493;Q31612;	HLA class I histocompatibility antigen; B-7 alpha chainHLA class I histocompatibility antigen; B-37 alpha chainHLA class I histocompatibility antigen; B-54 alpha chainHLA class I histocompatibility antigen; B-55 alpha chainHLA class I histocompatibility antigen; B-73 alpha chain	HLA-B	8.93787	4.63117	8.74747	6.44733	9.00127	9.26497	9.60363	9.10591	9.63662	11.0098	LUAD & PANC		9
0	0	ACTG2	8.36106	7.73741	7.89183	8.87984	8.87984	8.19658	9.57175	10.1749	9.54689	9.07682	LUAD & PANC		10
O75369-2;O75369-8;	Isoform 2 of Filamin-BIsoform 8 of Filamin-B	FLNB	8.06301	8.58211	8.36106	8.42433	9.38007	8.23074	8.72792	10.115	9.9901	9.10591	LUAD & PANC		11
D6R9Z1	Guanine nucleotide-binding protein subunit beta-2-like 1 (Fragment)	GNB2L1	9.52908	8.40281	9.38007	9.69849	9.15504	9.07474	9.62571	9.79928	8.03342	7.10852	LUAD & PANC		13
P04439;P05534;P10314;P30443;P30456;Q09160;	HLA class I histocompatibility antigen; A-3 alpha chainHLA class I histocompatibility antigen; A-24 alpha chainHLA class I histocompatibility antigen; A-32 alpha chainHLA class I histocompatibility antigen; A-1 alpha chainHLA class I histocompatibility antigen; A-43 alpha chainHLA class I histocompatibility antigen; A-80 alpha chain	HLA-A	9.00127	6.411	8.93787	7.07026	8.80967	8.90885	8.81698	9.5216	9.00282	9.8857	LUAD & PANC		14
Q13509	Tubulin beta-3 chain	TUBB3	7.99678	8.15315	8.09229	9.00127	7.84324	8.63305	9.18239	9.42626	8.86109	8.68299	LUAD & PANC		16
B0S7Z4;P30499;P30505;	HLA class I histocompatibility antigen; Cw-14 alpha chainHLA class I histocompatibility antigen; Cw-1 alpha chainHLA class I histocompatibility antigen; Cw-8 alpha chain	HLA-C	8.74747	0	8.54271	6.31186	8.36106	8.58211	9.47573	7.97728	9.32867	10.0728	LUAD & PANC		21
P50990	T-complex protein 1 subunit theta	CCT8	8.63305	7.99678	7.31807	8.3189	7.70635	8.80967	9.25739	9.4818	7.7211	8.29462	LUAD & PANC		23
P12814-2;P12814-3;	Isoform 2 of Alpha-actinin-1Isoform 3 of Alpha-actinin-1	ACTN1	7.59722	10.1338	9.52908	7.82267	8.54271	6.77569	8.29921	9.41996	8.54689	6.9542	LUAD & PANC		25
P60842;P60842-2;	Eukaryotic initiation factor 4A-IIsoform 2 of Eukaryotic initiation factor 4A-I	EIF4A1	9.15504	6.8005	8.87984	9.38007	8.6889	8.54271	9.04985	8.07682	7.36632	7.65105	LUAD & PANC		26
P21333, P21333-2, Q5HY54, E9PHF0, F8WE98, H0Y5C6, H0Y5F3, H7C2E7 ,	Filamin-A	FL0	0	0	0	0	0	0	9.86264	9.21432	9.27612	8.66888	LUNG ONLY		28
M0QYM7;P04350;	Tubulin beta-4A chain (Fragment)Tubulin beta-4A chain	TUBB4A	8.02736	6.69317	7.77509	8.63305	8.09229	7.97037	8.81057	8.93074	8.56605	7.9542	LUAD & PANC		29
P11413-2	Isoform Long of Glucose-6-phosphate 1-dehydrogenase	G6PD	5.2018	7.39448	5.32899	5.02138	3.18542	3.3427	7.66534	9.61839	9.88264	9.39017	LUAD & PANC		32
O60701;O60701-2;	UDP-glucose 6-dehydrogenaseIsoform 2 of UDP-glucose 6-dehydrogenase	UGDH	4.55335	6.74806	6.0856	5.61922	2.79149	6.38124	7.13955	9.32643	9.77149	10.0154	LUAD & PANC		33
O00468-2;O00468-3;O00468-6;	Isoform 2 of AgrinIsoform 3 of AgrinIsoform 6 of Agrin	AGRN	7.26153	7.61593	9.69849	7.63919	8.23074	5.16088	10.1586	9.16742	9.82655	4.75489	LUAD & PANC		34
Q13200	26S proteasome non-ATPase regulatory subunit 2	PSMD2	8.87984	7.4334	7.50058	8.02736	7.90349	7.60657	7.2854	8.97728	8.29002	8.12412	LUAD & PANC		36
P25789	Proteasome subunit alpha type-4	PSMA4	5.74311	0	7.20499	4.93068	6.76016	6.8727	9.74315	9.19476	8.93074	7.7879	LUAD & PANC		37
P68366	Tubulin alpha-4A chain	TUBA4A	7.82267	6.53018	7.1874	7.25311	7.21159	7.94193	8.20457	9.14466	8.51175	7.97154	LUAD & PANC		39
P30838	Aldehyde dehydrogenase; dimeric NADP-preferring	ALDH3A1	0	0	0	0	0	2.83128	7	9.04985	10.8971	8.85175	LUAD & PANC		40
P10909-2	Isoform 2 of Clusterin	CLU	5.09651	7.29842	7.65992	8.09229	5.3919	6.28232	9.73302	7.91289	9.21189	7.3837	LUAD & PANC		41
P68371	Tubulin beta-4B chain	TUBB4B	7.44591	6.98067	7.36407	7.89183	7.4334	7.63919	8.12412	8.64746	8.14975	7.90087	LUAD & PANC		44
0	0	PKM2	7.22524	6.74806	7.1142	7.20499	6.55763	6.60574	7.69349	8.93664	8.68299	8.33092	LUAD & PANC		45
H3BRK3;P15559-2;	NAD(P)H dehydrogenase [quinone] 1Isoform 2 of NAD(P)H dehydrogenase [quinone] 1	NQO1	5.57419	0	5.58321	6.17854	4.97451	4.34928	7.8392	9.54496	8.79116	8.55459	LUAD & PANC		49
H0YF32;P23396-2;	40S ribosomal protein S3 (Fragment)Isoform 2 of 40S ribosomal protein S3	RPS3	8.3189	7.73741	8.23074	8.80967	8.44585	7.91514	8.15482	5.2854	7.85798	6.12928	LUAD & PANC		50
0	0	TUBB2B	7.31807	7.14935	7.30493	7.74888	7.0639	7.33513	7.92481	8.43045	7.92481	7.71425	LUAD & PANC		51
Q15008	26S proteasome non-ATPase regulatory subunit 6	PSMD6	8.23074	6.69317	7.36407	6.6797	7.46796	6.91587	7.93074	8.45943	8.12928	6.94251	LUAD & PANC		56
P98160	Basement membrane-specific heparan sulfate proteoglycan core protein	HSPG2	6.85737	9.86961	8.80967	7.41408	7.46796	6.97145	7.72792	9.41785	7.30378	4.16993	LUAD & PANC		57
Q9NZM1-2;Q9NZM1-8;	Isoform 2 of MyoferlinIsoform 8 of Myoferlin	MYOF	7.78706	5.92087	8.6889	6.80749	7.74888	7.89183	8.35755	8.01123	6.08746	8.03342	LUAD & PANC		58
P60900	Proteasome subunit alpha type-6	PSMA6	6.39746	0	5.86903	5.18689	6.64228	7.08605	9.24793	8.12412	8.49586	7.7211	LUAD & PANC		59
Q13748-2	Isoform 2 of Tubulin alpha-3C/D chain	TUBA3C	7.61593	5.76812	7.2427	7.86877	7.08605	7.55865	8.01681	8.45533	7.60733	7.03342	LUAD & PANC		60
Q99832-3	Isoform 3 of T-complex protein 1 subunit eta	CCT7	7.70635	7.33513	7.02213	7.79903	7.50058	7.60657	7.8009	7.96578	6.62936	7.55459	LUAD & PANC		61
P05388	60S acidic ribosomal protein P0	RPLP0	7.30493	4.95458	7.58697	7.52093	7.59722	7.14935	8.36632	7.24793	8.47978	7.2854	LUAD & PANC		62
Q9BUF5	Tubulin beta-6 chain	TUBB6	7.84324	6.48277	6.98067	7.94193	6.98989	6.77569	7.99435	8.52748	7.73471	6.53916	LUAD & PANC		63
Q15582	Transforming growth factor-beta-induced protein ig-h3	TGFBI	7.20499	7.85601	8.19658	4.97679	7.36407	7.1874	7.32193	9.47776	6.62936	7.39232	LUAD & PANC		64
P21589;P21589-2;	5'-nucleotidaseIsoform 2 of 5'-nucleotidase	NT5E	9.07474	0	7.91514	6.37197	8.63305	8.90885	5.52356	8.60363	7.84549	9.45121	LUAD & PANC		65
P31939	Bifunctional purine biosynthesis protein PURH	ATIC	7.34775	4.13655	5.69984	7.4334	6.03915	7.29192	7.85798	8.51175	8.49985	7.2384	LUAD & PANC		66
Q99460-2	Isoform 2 of 26S proteasome non-ATPase regulatory subunit 1	PSMD1	7.52093	7.77509	6.26505	7.29192	7.3115	6.8353	7.46761	7.90087	7.7879	7.09803	LUAD & PANC		67
B7Z909;Q9Y4L1;	Hypoxia up-regulated protein 1Hypoxia up-regulated protein 1	HYOU1	5.86168	0	4.64304	5.02138	4.23538	7.03137	7.39232	8.49586	8.94544	8.26679	LUAD & PANC		68
Q6S8J3	POTE ankyrin domain family member E	POTEE	6.57981	5.98289	6.47183	7.33513	6.70825	6.56675	7.76818	8.29462	7.74819	7.39232	LUAD & PANC		70
O14818;O14818-4;	Proteasome subunit alpha type-7Isoform 3 of Proteasome subunit alpha type-7	PSMA7	6.35011	0	6.36644	5.67779	6.93933	7.09735	8.44294	7.9542	8.21432	7.8392	LUAD & PANC		71
P12956	X-ray repair cross-complementing protein 6	XRCC6	7.41408	4.63117	7.52093	7.77509	7.1142	4.70456	8.38802	8.29462	7.96578	6.39232	LUAD & PANC		74
Q15149;Q15149-2;Q15149-3;Q15149-4;	PlectinIsoform 2 of PlectinIsoform 3 of PlectinIsoform 4 of Plectin	PLEC	8.6889	8.93787	6.74806	7.99678	7.90349	8.44585	7.17991	0	10.2058	0	LUAD & PANC		76
P24821-2;P24821-4;	Isoform 2 of TenascinIsoform 4 of Tenascin	TNC	0	0	4.99184	0	0	0	10.5362	8.75489	7.09803	6.45943	LUAD & PANC		77
Q3ZCM7	Tubulin beta-8 chain	TUBB8	7.26153	5.85452	6.88532	7.54485	6.84239	6.7146	7.46761	8.15482	7.67243	6.72792	LUAD & PANC		79
B4DUC5;P55060-4;	Exportin-2Isoform 4 of Exportin-2	CSE1L	7.91514	6.2454	7.21819	7.68509	7.52093	6.2454	8.59246	7.49985	6.24793	6.78136	LUAD & PANC		80
F5GX11;P25786-2;	Proteasome subunit alpha type-1Isoform Long of Proteasome subunit alpha type-1	PSMA1	5.05593	4.54545	6.0856	4.90539	6.57099	7.12439	8.15987	7.70736	7.77479	7.54689	LUAD & PANC		82
Q14204	Cytoplasmic dynein 1 heavy chain 1	DYNC1H1	8.19658	7.21159	7.79903	7.30493	7.01452	6.89051	7.25739	6.71425	5.52356	5.9542	LUAD & PANC		86
P05787-2	Isoform 2 of Keratin; type II cytoskeletal 8	KRT8	7.36407	8.6889	8.15315	7.04062	7.04062	8.74747	6.52356	2.80735	7.87036	0	LUAD & PANC		87
Q562R1	Beta-actin-like protein 2	ACTBL2	6.27668	5.43272	6.04395	6.82824	6.66566	6.49715	7.36632	7.86419	7.24793	7.06609	LUAD & PANC		88
A5A3E0	POTE ankyrin domain family member F	POTEF	6.27668	5.23065	6.27668	6.89597	6.40117	5.61922	7.37504	7.85175	7.53138	6.93074	LUAD & PANC		89
Q9NY65-2	Isoform 2 of Tubulin alpha-8 chain	TUBA8	7.07026	5.3663	6.39374	7.00692	6.28797	7.12439	6.96578	8.37938	6.87036	6.52356	LUAD & PANC		90
P26641	Elongation factor 1-gamma	EEF1G	6.7359	7.51075	6.7219	6.96536	6.1492	6.28232	6.75489	7.52356	7.55459	6.35755	LUAD & PANC		91
Q01082;Q01082-3;	Spectrin beta chain; non-erythrocytic 1Isoform 2 of Spectrin beta chain; non-erythrocytic 1	SPTBN1	7.54485	7.97037	8.01207	6.27087	8.15315	7.50058	5.39232	0	9.29692	6.6865	LUAD & PANC		95
E9PLG2;P17980;	26S protease regulatory subunit 6A (Fragment)26S protease regulatory subunit 6A	PSMC3	7.38322	6.14135	4.64304	6.70189	6.44733	7.86877	7.26679	6.37504	8.30834	6.2854	LUAD & PANC		96
P63010-2	Isoform 2 of AP-2 complex subunit beta	AP2B1	6.7359	5.70253	6.56252	6.65638	6.03915	6.1632	7.27612	8.20945	7.56224	5.70044	LUAD & PANC		97
B0V043;P26640;	Valine--tRNA ligaseValine--tRNA ligase	VARS	7.4775	7.21159	6.98067	7.14935	6.86527	5.76812	7.65821	7.18982	5.16993	6.78136	LUAD & PANC		98
A6NMY6	Putative annexin A2-like protein	ANXA2P2	6.66566	6.2454	6.8353	5.75925	7.2323	6.45168	7.33985	7.90087	6.71425	6.18982	LUAD & PANC		99
NA	NA	.	7.72594	7.29842	7.63919	7.97037	7.79903	8.06301	0	0	0	0	PANC ONLY		101
P22234-2	Isoform 2 of Multifunctional protein ADE2	PAICS	5.92947	0	5.99484	5.40719	6.57981	5.31537	7.99435	7.42626	7.24793	7.50779	LUAD & PANC		102
F5H6I6	Cullin-associated NEDD8-dissociated protein 1 (Fragment)	CAND1	5.82023	7.45843	6.7219	5.93698	4.94779	5.51583	7.91886	8.15987	6	6.40939	LUAD & PANC		104
Q14697, E9PKU7, F5H6X6, Q14697-2, E9PNH1, H0YFL4 , ,	Isoform 2 of Neutral alpha-glucosidase AB	GA0B	0	0	0	0	0	0	7.01123	9.20701	9.15987	5.2854	LUNG ONLY		106
P50991;P50991-2;	T-complex protein 1 subunit deltaIsoform 2 of T-complex protein 1 subunit delta	CCT4	6.98989	6.30473	5.92087	7.05755	6.91587	7.16781	7.07682	6.91886	5.16993	7.12928	LUAD & PANC		107
P06576	ATP synthase subunit beta; mitochondrial	ATP5B	2.98357	0	0	5.89595	0.899015	3.3427	7.17991	9.43671	8.18488	5.58496	LUAD & PANC		108
Q13813;Q13813-2;Q13813-3;	Spectrin alpha chain; non-erythrocytic 1Isoform 2 of Spectrin alpha chain; non-erythrocytic 1Isoform 3 of Spectrin alpha chain; non-erythrocytic 1	SPTAN1	6.63476	9.15504	7.04908	6.29174	8.27773	8.15315	0	0	9.19722	0	LUAD & PANC		109
Q9UNM6-2	Isoform 2 of 26S proteasome non-ATPase regulatory subunit 13	PSMD13	7.74888	0	6.17356	5.90695	7.25311	7.84324	6.33985	7.33985	7.27612	7.55459	LUAD & PANC		110
P35221, F8W845, G3XAM7, Q8N1C0, E5RIB1, E5RIC3, H0YBB8, E5RHV7, E5RGY7, E5RJ41, E5RFM5, E5RFK9, E5RGG4, E5RJP7, P35221-2, E5RFG3, E5RFM3, E5RG03, E5RGD2, E5RJL0	Catenin (Cadherin-associated protein), alpha 1, 102kDa, isoform CRA_a	CTN01	0	0	0	0	0	0	7.32193	7.65821	7.6865	7.70736	LUNG ONLY		111
Q9Y230	RuvB-like 2	RUVBL2	5.89595	7.61593	6.35011	7.50058	6.76986	6.411	6.47573	5.78136	7.67948	5.67243	LUAD & PANC		112
Q9Y265;Q9Y265-2;	RuvB-like 1Isoform 2 of RuvB-like 1	RUVBL1	6.80749	6.03253	5.42982	7.55865	6.82117	6.65638	7.3837	5.45943	7.57743	6.08746	LUAD & PANC		113
P26006;P26006-1;	Integrin alpha-3Isoform 2 of Integrin alpha-3	ITGA3	5.93883	5.92087	6.5754	6.25479	6.35011	5.03358	7.88874	7.67243	6.76818	5.49185	LUAD & PANC		115
P60228	Eukaryotic translation initiation factor 3 subunit E	EIF3E	7.02213	6.54692	6.60574	6.53018	6.43337	7.30493	6.82018	6.87036	5.90689	5.67243	LUAD & PANC		117
Q6YHK3;Q6YHK3-2;	CD109 antigenIsoform 2 of CD109 antigen	CD109	5.97557	8.21366	6.84947	5.94955	6.1012	3.77282	7.07682	7.19967	5.93074	7.13955	LUAD & PANC		118
0	0	ACTR3	5.23065	5.48593	5.98289	5.48451	5.90695	6.51571	6.97728	7.84549	7.29462	5.9542	LUAD & PANC		119
0	0	EEF1A1P5	6.63476	7.12439	3.05179	6.7219	5.00774	4.21701	7.17991	8.02791	6.90689	6.30378	LUAD & PANC		121
P21980;P21980-2;	Protein-glutamine gamma-glutamyltransferase 2Isoform 2 of Protein-glutamine gamma-glutamyltransferase 2	TGM2	6.44733	0	8.40281	4.1205	7.38322	0	5.93074	8.55459	7.25739	7.53138	LUAD & PANC		122
Q7Z406-2;Q7Z406-6;	Isoform 2 of Myosin-14Isoform 6 of Myosin-14	MYH14	7.89183	7.09735	6.52043	5.54318	5.89144	6.35011	6.72792	6.90689	6.80735	5.32193	LUAD & PANC		123
P53675-2	Isoform 2 of Clathrin heavy chain 2	CLTCL1	6.54692	7.61593	6.31186	5.90695	5.61922	3.88442	8.04439	6.72792	6.64386	5.72792	LUAD & PANC		124
Q05639	Elongation factor 1-alpha 2	EEF1A2	6.70189	6.1055	5.66778	6.48277	5.6963	4.14439	7.10852	7.31288	6.64386	6.37504	LUAD & PANC		125
C9JC03;Q9H4M9;	EH domain-containing protein 1 (Fragment)EH domain-containing protein 1	EHD1	7.13458	0	7.86877	5.07844	7.61593	8.27773	5.55459	6.67243	7.06609	7.64386	LUAD & PANC		126
0	0	TUBA3E	6.57981	4.44301	6.32856	6.7219	5.98289	6.3206	6.82018	7.19967	6.50779	6.10852	LUAD & PANC		128
Q99536	Synaptic vesicle membrane protein VAT-1 homolog	VAT1	4.27698	0	5.04835	4.55335	4.91023	3.5209	7.22882	7.87036	6.79442	7.17991	LUAD & PANC		129
P25787	Proteasome subunit alpha type-2	PSMA2	5.42982	0	5.60721	2.94016	5.42982	6.95926	7.75489	7.20945	6.83289	6.94251	LUAD & PANC		130
P30153	Serine/threonine-protein phosphatase 2A 65 kDa regulatory subunit A alpha isoform	PPP2R1A	5.91591	6.30473	4.41857	6.51571	6.03915	6.54108	6.72792	7.87652	6.2854	5.85798	LUAD & PANC		131
A8MTP3;O14744-2;	Protein arginine N-methyltransferase 5Isoform 2 of Protein arginine N-methyltransferase 5	PRMT5	6.27668	6.63852	5.86903	5.57742	6.32856	6.49715	7.31288	6.2854	7.17991	5.2854	LUAD & PANC		132
Q14697;Q14697-2;	Neutral alpha-glucosidase ABIsoform 2 of Neutral alpha-glucosidase AB	GANAB	6.54692	8.04518	8.58211	6.43337	7.28093	7.20499	0	0	0	0	PANC ONLY		134
E9PKQ1;P53618;	Coatomer subunit beta (Fragment)Coatomer subunit beta	COPB1	6.94817	4.95458	6.50743	6.13403	5.92517	6.11055	6.50779	7.53138	6.10852	6.14975	LUAD & PANC		135
P28066	Proteasome subunit alpha type-5	PSMA5	5.57419	3.99399	5.37504	5.34158	5.63529	5.89595	7.20945	6.97728	6.97728	6.64386	LUAD & PANC		136
O43242	26S proteasome non-ATPase regulatory subunit 3	PSMD3	6.82824	6.411	6.0856	6.07536	6.25479	5.92517	6.67243	5.67243	7.20945	6.14975	LUAD & PANC		137
P35998	26S protease regulatory subunit 7	PSMC2	7.07026	5.54682	5.32899	6.59565	6.78751	6.57981	6.58496	6.04439	7.34873	5.42626	LUAD & PANC		138
P13010	X-ray repair cross-complementing protein 5	XRCC5	5.57419	6.8005	5.49672	5.52876	5.29191	5.36435	6.84549	7.89482	6.33985	5.97728	LUAD & PANC		139
0	0	POTEJ	5.63529	5.3663	5.66778	6.21246	5.63529	4.83894	6.67243	7.39232	6.98868	6.12928	LUAD & PANC		140
P41252	Isoleucine--tRNA ligase; cytoplasmic	IARS	6.82824	7.07026	4.41857	6.94817	5.89144	6.73255	6.98868	6.33985	5.42626	6.42626	LUAD & PANC		141
P25788-2	Isoform 2 of Proteasome subunit alpha type-3	PSMA3	4.07163	0	5.78285	4.23538	5.8581	5.70523	7.42626	7.53138	6.71425	6.61471	LUAD & PANC		143
O00410-2;O00410-3;	Isoform 2 of Importin-5Isoform 3 of Importin-5	IPO5	7.16781	7.36407	6.80749	6.76501	5.98289	2.83128	8.06609	8.37938	5.24793	3.70044	LUAD & PANC		145
F6QYI9	Spliceosome RNA helicase DDX39B (Fragment)	DDX39B	6.23448	6.03253	7.4334	6.9305	6.20393	5.82023	6.59991	7.63662	5.70044	4.16993	LUAD & PANC		146
0	0	POTEKP	5.47769	3.99399	5.93698	6.411	5.71908	4.99184	6.67243	7.21917	6.74147	6.33985	LUAD & PANC		147
Q9Y262-2	Isoform 2 of Eukaryotic translation initiation factor 3 subunit L	EIF3L	6.27668	6.30473	6.28797	6.27087	5.93883	6.80749	6.2854	6.72792	5.61471	5.90689	LUAD & PANC		148
G3V3L6;P11586;	C-1-tetrahydrofolate synthase; cytoplasmicC-1-tetrahydrofolate synthase; cytoplasmic	MTHFD1	6.63476	7.55865	6.22072	7.09735	6.80749	6.90142	7.12928	0	6.24793	6.70044	LUAD & PANC		149
Q01813;Q01813-2;	6-phosphofructokinase type CIsoform 2 of 6-phosphofructokinase type C	PFKP	6.3766	0	7.2427	6.91587	5.80923	4.70456	7.03342	6.24793	6.82018	7.14975	LUAD & PANC		150
P11216	Glycogen phosphorylase; brain form	PYGB	4.76787	6.8005	7.36407	6.78751	5.15653	4.65832	5.39232	5.52356	7.98868	6.89482	LUAD & PANC		151
0	0	PSMB3	5.63529	0	5.82702	2.70792	5.42982	6.09265	7.33985	7.07682	6.76818	6.70044	LUAD & PANC		152
P35241-5	Isoform 5 of Radixin	RDX	6.39746	6.20393	7.94193	3.81365	8.93787	5.22209	4.24793	4.24793	5.80735	9.20212	LUAD & PANC		154
P62333	26S protease regulatory subunit 10B	PSMC6	6.66566	6.45656	5.54318	5.9987	6.46663	6.8727	6.06609	5	6.96578	5.93074	LUAD & PANC		155
0	0	RAB1B	5.23065	4.29598	5.45796	4.85916	5.57095	5.79464	6.12928	7.13955	6.55459	7.08746	LUAD & PANC		156
P61019;P61019-2;	Ras-related protein Rab-2AIsoform 2 of Ras-related protein Rab-2A	RAB2A	6.01745	0	5.64249	4.13655	5.54682	6.12327	6.58496	7.70044	6.20945	7.03342	LUAD & PANC		157
P18206-2	Isoform 1 of Vinculin	VCL	5.44781	8.49627	3.983	6.96536	5.6963	2.92754	7.07682	6.6865	6.64386	5.72792	LUAD & PANC		158
O60763;O60763-2;	General vesicular transport factor p115Isoform 2 of General vesicular transport factor p115	USO1	5.6963	6.74806	5.75925	7.1142	5.11723	4.99184	5.78136	7.29462	7.41785	4.80735	LUAD & PANC		159
P62987	Ubiquitin-60S ribosomal protein L40	UBA52	4.98288	4.76448	6.39374	5.20539	6.52043	5.39653	7.13955	5	7.04439	6.82018	LUAD & PANC		161
P13987	CD59 glycoprotein	CD59	5.50839	5.85452	6.02436	5.23789	5.6963	6.98989	6.53916	7.31288	4.24793	7.01123	LUAD & PANC		162
F5GXE0;P20645;	Cation-dependent mannose-6-phosphate receptor (Fragment)Cation-dependent mannose-6-phosphate receptor	M6PR	5.42982	0	4.99184	3.89621	4.85327	3.983	7.69349	7.50779	6.08746	6.42626	LUAD & PANC		163
P62491;P62491-2;	Ras-related protein Rab-11AIsoform 2 of Ras-related protein Rab-11A	RAB11A	5.14253	0	6.2454	5.34158	5.78285	6.02436	6.94251	7.14975	5.49185	7.49185	LUAD & PANC		165
P04899-3, F5GZL8, P04899, B3KTZ0, P04899-4 , ,	Guanine nucleotide binding protein (G protein), alpha inhibiting activity polypeptide 2, isoform CRA_e	G0I2	0	0	0	0	0	0	7.56986	6.88264	6.50779	7.33985	LUNG ONLY		166
P20618	Proteasome subunit beta type-1	PSMB1	4.3207	5.54682	5.20045	3.76722	4.74147	5.67531	7.05528	6.75489	6.59991	6.52356	LUAD & PANC		168
P54652	Heat shock-related 70 kDa protein 2	HSPA2	5.78655	4.29598	5.78285	6.16589	5.48593	3.82071	7	7.13955	6.65821	5.67243	LUAD & PANC		169
Q14152	Eukaryotic translation initiation factor 3 subunit A	EIF3A	6.90142	7.4775	6.0856	6.35011	6.35011	5.28597	6.50779	6.02237	5.61471	4.45943	LUAD & PANC		170
0	0	HIST1H2BL	2.85133	5.30783	4.99184	4.13655	5.04998	2.60089	6.53916	6.37504	7.8392	6.71425	LUAD & PANC		171
P78527;P78527-2;	DNA-dependent protein kinase catalytic subunitIsoform 2 of DNA-dependent protein kinase catalytic subunit	PRKDC	8.11899	7.33513	7.61593	7.26995	7.39448	4.34928	8.29002	0	0	0	LUAD & PANC		172
O14672	Disintegrin and metalloproteinase domain-containing protein 10	ADAM10	5.86168	4.29598	5.82702	4.62734	5.53643	3.77282	7.81378	6.59991	6.08746	6.14975	LUAD & PANC		173
P08727	Keratin; type I cytoskeletal 19	KRT19	6.17854	7.26153	7.39448	5.45039	6.28797	6.9305	2.80735	4.85798	8.30378	4.58496	LUAD & PANC		174
Q969P0-3	Isoform 3 of Immunoglobulin superfamily member 8	IGSF8	4.95371	0	5.15458	4.62734	5.87197	3.3427	8.40514	6.93074	5.88264	6.16993	LUAD & PANC		175
O60716-10;O60716-11;	Isoform 2AB of Catenin delta-1Isoform 2AC of Catenin delta-1	CTNND1	7.02213	0	5.82702	4.45734	7.21159	6.53018	7.49985	5.75489	7.6865	5.2854	LUAD & PANC		176
Q10567-2;Q10567-4;	Isoform B of AP-1 complex subunit beta-1Isoform 4 of AP-1 complex subunit beta-1	AP1B1	5.57419	6.411	5.54318	5.45039	4.85327	4.76017	7.42626	6.84549	6.83289	4.58496	LUAD & PANC		177
P0CG38	POTE ankyrin domain family member I	POTEI	5.25474	5.43272	5.37504	6.29174	5.51211	3.5209	6.74147	6.53916	6.9542	5.78136	LUAD & PANC		178
Q9Y490	Talin-1	TLN1	5.14253	9.00127	0	6.55275	5.955	5.16088	8.31288	7.53916	5.24793	4.64386	LUAD & PANC		179
P28074-2;P28074-3;	Isoform 2 of Proteasome subunit beta type-5Isoform 3 of Proteasome subunit beta type-5	PSMB5	4.55335	0	3.41011	4.67298	5.46233	6.32856	7.72792	7.36632	6.35755	5.61471	LUAD & PANC		180
Q13885	Tubulin beta-2A chain	TUBB2A	6.7359	0	5.08231	7.45843	5.67779	0	7.26679	6.33985	7.49185	5.90689	LUAD & PANC		181
O00231;O00231-2;	26S proteasome non-ATPase regulatory subunit 11Isoform 2 of 26S proteasome non-ATPase regulatory subunit 11	PSMD11	6.44733	6.1055	5.42982	5.50839	5.955	6.1632	5.75489	5.64386	6.96578	5.67243	LUAD & PANC		182
P08865	40S ribosomal protein SA	RPSA	6.27668	5.43272	5.49672	6.31186	6.07005	5.85452	5.78136	6.91886	6.53916	4.85798	LUAD & PANC		183
P14625	Endoplasmin	HSP90B1	4.83066	6.43817	6.13403	4.90539	5.29191	3.64908	6.89482	6.32193	7.21917	5.32193	LUAD & PANC		184
P55058;P55058-2;	Phospholipid transfer proteinIsoform 2 of Phospholipid transfer protein	PLTP	1.79148	0	3.983	2.49785	2.26303	0	8.18488	6.78136	5.97728	6.65821	LUAD & PANC		186
J3KN83;P16070-10;	CD44 antigen (Fragment)Isoform 10 of CD44 antigen	CD44	7.1142	6.69317	6.77569	7.02213	7.28093	5.51583	8.03892	6.84549	1	0	LUAD & PANC		187
0	0	HSP90AB3P	5.87947	6.30473	5.11462	7.16781	5.84152	2.15982	7.56986	7.02237	5.35755	5.12928	LUAD & PANC		188
P14868	Aspartate--tRNA ligase; cytoplasmic	DARS	5.76812	6.93933	5.90695	7.2323	5.51211	5.1991	5.61471	5.80735	5.75489	5.45943	LUAD & PANC		189
P07099	Epoxide hydrolase 1	EPHX1	0	0	2.78852	0	1.88529	3.983	4.16993	7.43463	7.49185	8.28077	LUAD & PANC		190
A8MXT8;O00391;O00391-2;	Sulfhydryl oxidase 1Sulfhydryl oxidase 1Isoform 2 of Sulfhydryl oxidase 1	QSOX1	6.88013	5.23065	7.07026	4.1205	6.25479	0	7.21917	6.42626	7.12928	5	LUAD & PANC		191
P54136;P54136-2;	Arginine--tRNA ligase; cytoplasmicIsoform Monomeric of Arginine--tRNA ligase; cytoplasmic	RARS	6.41692	6.57099	4.69875	6.74198	5.48593	6.69317	6.82018	7.07682	4.32193	4.16993	LUAD & PANC		192
J3QRR3	26S protease regulatory subunit 8 (Fragment)	PSMC5	7.1874	5.14412	3.41011	6.14527	6.78751	7.74888	5.75489	3.16993	7.27612	6.26679	LUAD & PANC		193
Q9Y678	Coatomer subunit gamma-1	COPG1	6.04395	6.00255	5.73521	5.08793	5.07844	5.65934	5.58496	6.83289	6.10852	5.72792	LUAD & PANC		194
P51665	26S proteasome non-ATPase regulatory subunit 7	PSMD7	5.955	5.23065	4.99184	5.41297	5.84152	3.82071	6.2854	5.42626	6.72792	6.71425	LUAD & PANC		195
Q15907	Ras-related protein Rab-11B	RAB11B	3.90402	5.30783	5.86903	3.81365	5.57095	6.00255	6.98868	6.83289	6.22882	5.2854	LUAD & PANC		196
B7Z6Z4;P60660-2;	Myosin light polypeptide 6Isoform Smooth muscle of Myosin light polypeptide 6	MYL6	5.76812	6.17854	4.64304	6.03584	6.3766	5.49927	6.74147	4.39232	6.98868	5.32193	LUAD & PANC		197
J3KSN7;Q14240-2;	Eukaryotic initiation factor 4A-II (Fragment)Isoform 2 of Eukaryotic initiation factor 4A-II	EIF4A2	6.68445	0	7.41408	7.34775	6.50743	6.03915	6.84549	6.64386	5.39232	4.85798	LUAD & PANC		198
0	0	HSPA1L	4.92391	5.30783	5.15458	5.18689	4.57112	4.34928	6.47573	6.56986	6.49185	5.75489	LUAD & PANC		199
P52209	6-phosphogluconate dehydrogenase; decarboxylating	PGD	4.13431	0	6.13403	4.38027	4.45938	0	5.49185	8.13443	5.64386	7.14975	LUAD & PANC		201
0	0	HIST3H2BB	2.85133	4.44301	5.24225	3.27211	4.6228	0	6.52356	5.80735	7.65821	6.33985	LUAD & PANC		202
0	0	ACTR2	5.05593	5.85452	4.74964	5.07844	5.36303	4.83894	6.35755	6.84549	6.18982	5.08746	LUAD & PANC		204
Q9UGM3-2	Isoform 2 of Deleted in malignant brain tumors 1 protein	DMBT1	1.22132	0	6.22072	0	3.32429	2.15982	6.84549	7.98299	6.39232	5.35755	LUAD & PANC		205
Q04828	Aldo-keto reductase family 1 member C1	AKR1C1	0	0	2.38146	3.20456	0	2.15982	4.16993	7.60733	7.58496	7.27612	LUAD & PANC		206
Q04637-3;Q04637-7;	Isoform B of Eukaryotic translation initiation factor 4 gamma 1Isoform 7 of Eukaryotic translation initiation factor 4 gamma 1	EIF4G1	6.53018	7.81085	5.24225	6.84947	5.07844	4.50286	5.45943	5.2854	5.32193	5.08746	LUAD & PANC		207
P05783	Keratin; type I cytoskeletal 18	KRT18	6.57981	7.12439	6.48661	5.51583	6.01054	7.26995	5.49185	0	7.03342	2	LUAD & PANC		208
F5GWP8;P14923;	Junction plakoglobinJunction plakoglobin	JUP	6.1632	0	6.45168	1.24651	6.53563	5.69277	5.42626	7.15987	6.80735	5.90689	LUAD & PANC		209
P40227;P40227-2;	T-complex protein 1 subunit zetaIsoform 2 of T-complex protein 1 subunit zeta	CCT6A	5.63529	6.52043	4.55202	6.46143	5.04998	5.43466	6.75489	5.20945	5.2854	5.39232	LUAD & PANC		210
P49591	Serine--tRNA ligase; cytoplasmic	SARS	4.55335	5.60721	3.31055	4.81435	3.58346	4.0984	7	7.03342	5.64386	5.45943	LUAD & PANC		211
P05067-10;P05067-11;	Isoform APP639 of Amyloid beta A4 proteinIsoform 11 of Amyloid beta A4 protein	APP	3.90402	6.50743	4.95147	6.76501	5.80923	3.3427	7.33985	4.45943	7.17991	4.70044	LUAD & PANC		212
F8WF69;P09496-2;	Clathrin light chain AIsoform Non-brain of Clathrin light chain A	CLTA	2.13463	0	0	3.39242	3.2525	4.33557	8	6.67243	8.44294	3	LUAD & PANC		214
P16422	Epithelial cell adhesion molecule	EPCAM	5.09651	0	5.62542	0.850766	5.3919	6.28232	5.52356	6.08746	7.10852	6.62936	LUAD & PANC		215
Q9Y285	Phenylalanine--tRNA ligase alpha subunit	FARSA	5.50839	5.98289	5.15458	6.6797	5.8305	6.84947	5.04439	4.58496	5.2854	4.9542	LUAD & PANC		216
P04264	Keratin; type II cytoskeletal 1	KRT1	3.76514	4.70034	5.54318	3.5209	6.74806	4.27238	7.18982	4.85798	7.30378	5	LUAD & PANC		217
P61978-2;P61978-3;	Isoform 2 of Heterogeneous nuclear ribonucleoprotein KIsoform 3 of Heterogeneous nuclear ribonucleoprotein K	HNRNPK	5.47769	7.33513	5.49672	6.09691	4.98885	5.1991	6.55459	5.85798	5.93074	3	LUAD & PANC		218
P43686;P43686-2;	26S protease regulatory subunit 6BIsoform 2 of 26S protease regulatory subunit 6B	PSMC4	5.63529	6.03253	3.7554	5.72762	5.25091	6.03915	5.78136	5.2854	6.90689	4.85798	LUAD & PANC		220
O00429-2;O00429-4;	Isoform 4 of Dynamin-1-like proteinIsoform 3 of Dynamin-1-like protein	DNM1L	6.36091	6.48277	0	6.63852	5.48593	7.00692	7.11894	8.5812	7.29462	0	LUAD & PANC		221
P02649	Apolipoprotein E	APOE	4.38673	5.48593	0	5.36826	0	1.30824	7.83289	6.89482	5.85798	5.16993	LUAD & PANC		222
Q92973-2	Isoform 2 of Transportin-1	TNPO1	5.41008	7.91514	5.49672	5.29389	5.15653	4.81027	6.08746	7.39232	5.93074	2	LUAD & PANC		223
P68032	Actin; alpha cardiac muscle 1	ACTC1	6.3766	5.05593	6.32856	5.08793	6.08839	6.69317	7.67243	5.93074	0	6.06609	LUAD & PANC		224
G3XAI2;P07942;	Laminin subunit beta-1Laminin subunit beta-1	LAMB1	5.41008	4.13655	6.63852	3.58346	5.98289	0	8.96	8.75489	6.89482	0	LUAD & PANC		226
0	0	UBC	4.34928	4.54545	6.01054	4.45734	6.07005	3.41385	6.76818	3.58496	6.79442	6.59991	LUAD & PANC		227
0	0	RPSAP58	5.25474	5.6814	5.64249	5.88402	5.46233	5.48451	5.70044	6.02237	5.55459	4.24793	LUAD & PANC		228
B0UZC1;P28062-2;	Proteasome subunit beta type-8Isoform 2 of Proteasome subunit beta type-8	PSMB8	5.01885	0	5.62542	0	5.25091	6.51571	5.16993	5.16993	7.50779	7.11894	LUAD & PANC		229
Q92616	Translational activator GCN1	GCN1L1	6.97145	7.89183	6.20393	5.9987	5.51211	5.97557	5.72792	0	0	0	LUAD & PANC		230
Q16851-2	Isoform 2 of UTP--glucose-1-phosphate uridylyltransferase	UGP2	2.32312	0	3.18759	1.79148	4.18621	0	5.64386	6.20945	7.42626	6.33985	LUAD & PANC		231
0	0	ACTN2	5.36435	6.88013	6.53563	5.18689	5.18417	4.0984	5.04439	6.59991	6.10852	3.70044	LUAD & PANC		232
O14980	Exportin-1	XPO1	5.83732	0	6.13403	5.93698	6.2163	6.00255	7.31288	6.83289	3.90689	5	LUAD & PANC		233
P17066	Heat shock 70 kDa protein 6	HSPA6	4.92391	5.14412	5.29389	5.06453	4.48485	3.0146	5.88264	6.12928	6.02237	5.58496	LUAD & PANC		234
P61163	Alpha-centractin	ACTR1A	3.67983	4.95458	4.74964	4.48485	5.23065	6.09265	6.22882	6.30378	6.33985	4.32193	LUAD & PANC		235
P56192	Methionine--tRNA ligase; cytoplasmic	MARS	5.86168	5.60721	3.89114	6.61377	5.90695	6.33836	5.52356	6.71425	3.16993	4.70044	LUAD & PANC		236
P17655;P17655-2;	Calpain-2 catalytic subunitIsoform 2 of Calpain-2 catalytic subunit	CAPN2	5.955	0	5.49672	4.59629	4.23538	2.60089	5.93074	7.44294	5.90689	5.24793	LUAD & PANC		237
P08134	Rho-related GTP-binding protein RhoC	RHOC	4.18249	4.13655	3.983	4.76017	5.57095	5.31537	6.87036	3.45943	6.40939	6.71425	LUAD & PANC		238
0	0	H2AFV	3.59739	4.29598	5.29389	3.96387	4.77787	3.64908	6.06609	6.47573	6.64386	4.75489	LUAD & PANC		240
P06744;P06744-2;	Glucose-6-phosphate isomeraseIsoform 2 of Glucose-6-phosphate isomerase	GPI	3.90402	0	3.41011	2.70792	5.31537	5.58321	5.39232	7.77479	5.64386	5.78136	LUAD & PANC		241
P49588	Alanine--tRNA ligase; cytoplasmic	AARS	3.47517	0	3.31055	4.93068	2.57962	4.50286	5.93074	6.61471	6.61471	5.52356	LUAD & PANC		242
O15230	Laminin subunit alpha-5	LAMA5	4.55335	5.92087	7.08605	4.41926	6.35011	0	7.87652	8.74819	6.42626	0	LUAD & PANC		243
0	0	PSMA8	4.4983	0	5.11462	3.76722	4.76448	5.63529	6.2854	5.55459	6.22882	5.97728	LUAD & PANC		245
P78310-2;P78310-4;	Isoform 2 of Coxsackievirus and adenovirus receptorIsoform 4 of Coxsackievirus and adenovirus receptor	CXADR	4.3207	4.63117	5.60721	1.8913	6.60574	4.70456	8.67948	5.85798	3.45943	5.12928	LUAD & PANC		246
Q9ULA0	Aspartyl aminopeptidase	DNPEP	0	0	3.18759	1.43613	1.88529	4.4322	6.16993	6.58496	6.44294	5.70044	LUAD & PANC		248
F5H423;P61204;	ADP-ribosylation factor 3ADP-ribosylation factor 3	ARF3	4.18249	0	4.69875	4.76017	5.31537	5.35795	5.08746	6.16993	6.12928	6.35755	LUAD & PANC		249
0	0	HSP90AB2P	4.07163	4.8772	5.24225	5.9987	4.82222	3.27211	6.83289	6.30378	4.75489	4.85798	LUAD & PANC		250
J3QLP7	Protein UBBP4	UBBP4	4.83066	4.13655	5.96044	4.41926	5.76241	4.39425	6.16993	3.58496	6.37504	6.12928	LUAD & PANC		251
0	0	HIST1H2AJ	3.08554	0	6.00255	4.28149	4.53778	4.39425	6.06609	5.90689	6.26679	5.72792	LUAD & PANC		252
Q8IZ83;Q8IZ83-3;	Aldehyde dehydrogenase family 16 member A1Isoform 3 of Aldehyde dehydrogenase family 16 member A1	ALDH16A1	5.82023	0	3.7554	5.86168	5.36303	6.28232	5.67243	5.97728	5.39232	5.93074	LUAD & PANC		253
P01893	Putative HLA class I histocompatibility antigen; alpha chain H	HLA-H	4.13431	4.13655	4.87858	3.86725	4.77787	4.81027	5.85798	4.85798	5.83289	6.55459	LUAD & PANC		254
K7EK10;P04632;	Calpain small subunit 1Calpain small subunit 1	CAPNS1	6.30473	4.54545	5.27502	4.97679	5.00774	5.25091	4.9542	6.74147	5.80735	3.58496	LUAD & PANC		256
P49721	Proteasome subunit beta type-2	PSMB2	4.18249	4.63117	4.34409	3.76722	4.3172	4.83894	6.04439	6	5.85798	5.2854	LUAD & PANC		257
P20340;P20340-2;	Ras-related protein Rab-6AIsoform 2 of Ras-related protein Rab-6A	RAB6A	4.07163	4.63117	4.41857	3.03072	4.27574	5.60721	6.53916	4.75489	5.2854	6.61471	LUAD & PANC		258
P06748;P06748-2;P06748-3;	NucleophosminIsoform 2 of NucleophosminIsoform 3 of Nucleophosmin	NPM1	4.4983	6.07005	3.61467	5.59364	5.25091	4.88118	6.06609	6.35755	5	4.32193	LUAD & PANC		259
0	0	CALM1	5.38526	0	5.49672	4.26251	5.57095	4.14439	5.88264	5.88264	6.26679	5.2854	LUAD & PANC		260
P11047	Laminin subunit gamma-1	LAMC1	4.98288	5.76812	6.29552	4.05856	5.25091	2.15982	7.82655	7.82018	6.56986	0	LUAD & PANC		261
O00232;O00232-2;	26S proteasome non-ATPase regulatory subunit 12Isoform 2 of 26S proteasome non-ATPase regulatory subunit 12	PSMD12	5.74311	5.70253	4.80778	5.65934	5.41008	5.83732	5.88264	1.58496	6.06609	5.64386	LUAD & PANC		262
P55786	Puromycin-sensitive aminopeptidase	NPEPPS	5.25474	5.92087	6.18832	5.69277	4.82222	5.86536	6.37504	5.64386	2.32193	4.08746	LUAD & PANC		263
P55209, F8W543, B3KNT8, F8VV59, B3KV44, H0YHC3, F8VRJ2, F8VUX1, F8W020, F8W118, H0YH88, F8VUC3, F8VVB5, F8VXI6,	Nucleosome assembly protein 1-like 1	0P1L1	0	0	0	0	0	0	7.97154	6.20945	7.14975	3.32193	LUNG ONLY		265
P49736	DNA replication licensing factor MCM2	MCM2	5.01885	5.80923	5.37504	6.33836	5.15653	5.22209	5.39232	4.58496	5	4.08746	LUAD & PANC		266
P09758	Tumor-associated calcium signal transducer 2	TACSTD2	5.25474	0	4.84309	0	5.63529	4.70456	5.72792	6.02237	6.12928	5.80735	LUAD & PANC		267
P08670	Vimentin	VIM	4.61083	9.38007	6.79351	8.51949	5.98289	0	8.01681	6.42626	0	0	LUAD & PANC		268
P05362	Intercellular adhesion molecule 1	ICAM1	0	4.70034	3.5209	4.48485	5.0222	2.73506	8.0607	5.55459	5.04439	5	LUAD & PANC		269
P07814	Bifunctional glutamate/proline--tRNA ligase	EPRS	4.55335	6.3766	4.13543	6.88013	3.2525	5.58321	5.20945	6.30378	4.75489	4.39232	LUAD & PANC		270
0	0	H2AFJ	1.22132	0	5.32899	4.1205	4.27574	4.33557	5.72792	5.88264	6.22882	5.90689	LUAD & PANC		271
Q9Y624	Junctional adhesion molecule A	F11R	4.46583	5.14412	4.95147	1.79148	5.36303	3.983	6.04439	5.55459	5.32193	5.75489	LUAD & PANC		272
P61026	Ras-related protein Rab-10	RAB10	3.52296	4.83066	3.05179	3.32707	3.89818	4.86889	5.39232	5.88264	5.9542	5.80735	LUAD & PANC		273
Q01518;Q01518-2;	Adenylyl cyclase-associated protein 1Isoform 2 of Adenylyl cyclase-associated protein 1	CAP1	4.76787	0	3.983	5.00382	4.27574	3.82071	6.74147	6.16993	6	4.39232	LUAD & PANC		274
O95373	Importin-7	IPO7	4.98288	6.30473	4.05856	5.36171	4.10256	3.58346	6.02237	6.22882	4.75489	4.52356	LUAD & PANC		275
Q16881-2;Q16881-3;	Isoform 2 of Thioredoxin reductase 1; cytoplasmicIsoform 3 of Thioredoxin reductase 1; cytoplasmic	TXNRD1	4.23618	0	0	1.57469	1.52604	3.64908	5.20945	6	6.44294	6.32193	LUAD & PANC		277
P46379-2	Isoform 2 of Large proline-rich protein BAG6	BAG6	5.28894	0	2.59877	5.67283	4.5995	6.22981	3.90689	5.97728	6.16993	6.56986	LUAD & PANC		278
B3KV44	Nucleosome assembly protein 1-like 1	NAP1L1	7.44591	4.13655	5.37504	7.57672	7.17761	4.56127	0	0	0	0	PANC ONLY		279
P38919	Eukaryotic initiation factor 4A-III	EIF4A3	4.83066	5.43272	5.45796	5.8305	4.97451	4.65832	5.70044	5.39232	4.70044	3.80735	LUAD & PANC		280
G8JLB6;H0YB39;	Heterogeneous nuclear ribonucleoprotein HHeterogeneous nuclear ribonucleoprotein H (Fragment)	HNRNPH1	5.57419	5.23065	4.55202	7.72594	5.44363	4.95147	6.02237	4.39232	4.16993	2.32193	LUAD & PANC		281
E9PPR1;P29692-2;P29692-3;P29692-4;	Elongation factor 1-delta (Fragment)Isoform 2 of Elongation factor 1-deltaIsoform 3 of Elongation factor 1-deltaIsoform 4 of Elongation factor 1-delta	EEF1D	5.01885	6.98067	5.11462	7.21819	5.33429	4.0984	7.04439	3.16993	5.08746	1	LUAD & PANC		282
O00148;O00148-2;	ATP-dependent RNA helicase DDX39AIsoform 2 of ATP-dependent RNA helicase DDX39A	DDX39A	4.80778	4.95458	5.89144	5.4667	5.15653	5.43466	5.2854	6.52356	4.24793	3	LUAD & PANC		283
B4DK69;P52895;	Aldo-keto reductase family 1 member C2Aldo-keto reductase family 1 member C2	AKR1C2	0	0	0	1.79148	0	0	3.58496	6.84549	7.02237	6.61471	LUAD & PANC		285
D6RBH1;Q12907;	Vesicular integral-membrane protein VIP36 (Fragment)Vesicular integral-membrane protein VIP36	LMAN2	1.48397	4.13655	5.66778	2.94016	4.10256	4.03434	6.04439	6.78136	4.9542	5.08746	LUAD & PANC		286
P30613-2	Isoform L-type of Pyruvate kinase PKLR	PKLR	4.55335	3.79456	4.34409	4.81435	4.04743	4.65832	5.08746	5.49185	5.39232	5.9542	LUAD & PANC		287
Q9Y3F4	Serine-threonine kinase receptor-associated protein	STRAP	5.89595	5.14412	3.82071	5.65934	4.10256	3.983	5.67243	7.04439	5.39232	2.80735	LUAD & PANC		288
P42224-2	Isoform Beta of Signal transducer and activator of transcription 1-alpha/beta	STAT1	5.78655	0	5.78285	5.47483	5.31537	6.73255	6.26679	2.58496	6.08746	5.58496	LUAD & PANC		289
O94973-2	Isoform 2 of AP-2 complex subunit alpha-2	AP2A2	5.17866	7.17761	5.90695	5.59364	4.45938	5.33793	3.70044	5.32193	4.52356	2	LUAD & PANC		290
P13798	Acylamino-acid-releasing enzyme	APEH	0	0	3.41011	1.02997	4.6228	4.27238	7.36632	4.58496	6.56986	4.9542	LUAD & PANC		292
P62244	40S ribosomal protein S15a	RPS15A	4.68603	5.3663	5.08231	5.9987	5.65934	5.97557	5.12928	2.58496	5.67243	3.58496	LUAD & PANC		293
P05026-2	Isoform 2 of Sodium/potassium-transporting ATPase subunit beta-1	ATP1B1	5.63529	0	4.4983	2.14358	5.09651	3.49351	6.12928	5.61471	4.64386	6.39232	LUAD & PANC		294
Q15029;Q15029-2;	116 kDa U5 small nuclear ribonucleoprotein componentIsoform 2 of 116 kDa U5 small nuclear ribonucleoprotein component	EFTUD2	5.28894	4.13655	5.04835	5.61922	5.41008	2.33042	5.97728	7.80735	5.12928	2	LUAD & PANC		295
Q99873-2	Isoform 2 of Protein arginine N-methyltransferase 1	PRMT1	5.6814	0	5.58321	6.40117	4.57112	2.92754	6.33985	7.18982	4.45943	3.80735	LUAD & PANC		296
P02545;P02545-2;P02545-3;	Prelamin-A/CIsoform C of Prelamin-A/CIsoform ADelta10 of Prelamin-A/C	LMNA	5.05593	8.11899	4.60176	6.31186	6.22514	5.22209	0	0	0	0	PANC ONLY		297
J3QR62;P17844;	Probable ATP-dependent RNA helicase DDX5 (Fragment)Probable ATP-dependent RNA helicase DDX5	DDX5	6.04395	6.30473	4.64304	6.14527	5.11723	5.89595	4.85798	4.9542	3.45943	0	LUAD & PANC		298
P41091	Eukaryotic translation initiation factor 2 subunit 3	EIF2S3	4.3207	5.43272	5.04835	5.78285	4.38673	4.9195	5.72792	4.64386	5.08746	4.16993	LUAD & PANC		299
P56537	Eukaryotic translation initiation factor 6	EIF6	3.32379	4.13655	4.34409	4.30754	3.76306	4.56127	6.18982	6.76818	5.04439	3.80735	LUAD & PANC		300
Q7KZF4	Staphylococcal nuclease domain-containing protein 1	SND1	5.36435	6.57099	4.95147	5.80923	4.38673	3.1795	5	4.52356	5.12928	4.24793	LUAD & PANC		301
P11940-2	Isoform 2 of Polyadenylate-binding protein 1	PABPC1	6.04395	6.95926	6.53563	5.79903	6.01054	1.55844	6.06609	2.80735	6.55459	0	LUAD & PANC		302
Q9NQC3;Q9NQC3-2;Q9NQC3-3;Q9NQC3-5;	Reticulon-4Isoform 2 of Reticulon-4Isoform 3 of Reticulon-4Isoform 5 of Reticulon-4	RTN4	5.53799	0	5.37504	6.2454	5.60721	4.50286	4.45943	4.80735	6.91886	4.45943	LUAD & PANC		303
Q15046-2	Isoform Mitochondrial of Lysine--tRNA ligase	KARS	5.14253	6.16589	4.2135	4.45734	4.18621	3.64908	4.75489	5.80735	5.55459	4.08746	LUAD & PANC		305
P35222	Catenin beta-1	CTNNB1	5.09651	0	5.27502	0.546658	4.78752	5.43466	5.83289	6.40939	5.32193	4.58496	LUAD & PANC		306
Q9UIA9	Exportin-7	XPO7	5.63529	6.30473	5.04835	5.78285	4.10256	0	6.52356	4.85798	4.16993	5.04439	LUAD & PANC		307
P62136	Serine/threonine-protein phosphatase PP1-alpha catalytic subunit	PPP1CA	5.6963	5.64249	5.42982	5.56537	5.21108	6.05996	3	6.50779	2.32193	1	LUAD & PANC		308
O00161, H3BM38, O00161-2, H3BNE1, H3BV99, H3BP15, H3BR99, H3BNG6, H3BU94	Isoform S0P-23b of Sy0ptosomal-associated protein 23	S0P23	0	0	0	0	0	0	7.77479	6.02237	3	6.49185	LUNG ONLY		309
P35749-2	Isoform 2 of Myosin-11	MYH11	5.6814	5.64249	0	5.4366	4.82222	0	5.85798	6.08746	6.26679	3.80735	LUAD & PANC		310
P35580-2	Isoform 2 of Myosin-10	MYH10	6.76501	6.3766	3.41011	6.78751	6.18832	0	6.49185	7.31288	0	5.16993	LUAD & PANC		311
P53621-2	Isoform 2 of Coatomer subunit alpha	COPA	5.30783	6.2454	4.95147	5.35795	5.74785	0	6.44294	5.08746	4.9542	3.58496	LUAD & PANC		313
P07741;P07741-2;	Adenine phosphoribosyltransferaseIsoform 2 of Adenine phosphoribosyltransferase	APRT	4.02042	4.63117	0	5.14094	3.58346	5.79464	5.45943	3.45943	7.11894	5.49185	LUAD & PANC		315
P35606	Coatomer subunit beta'	COPB2	5.09651	6.74806	5.89144	5.72762	4.69997	3.49351	4.85798	3.70044	3.70044	4.16993	LUAD & PANC		317
P48556	26S proteasome non-ATPase regulatory subunit 8	PSMD8	4.61083	4.29598	0	3.4301	4.18621	4.4322	5.04439	5.16993	7.15987	4.45943	LUAD & PANC		318
Q16787;Q16787-1;Q16787-3;	Laminin subunit alpha-3Isoform 1 of Laminin subunit alpha-3Isoform 3 of Laminin subunit alpha-3	LAMA3	5.53799	0	7.74888	0	7.99678	0	5.35755	7.97728	8.37938	0	LUAD & PANC		319
Q8TEX9-2	Isoform 2 of Importin-4	IPO4	6.21246	6.20393	5.49672	5.11592	4.80778	4.34928	4.58496	3.45943	4.9542	2	LUAD & PANC		320
P06756-2;P06756-3;	Isoform 2 of Integrin alpha-VIsoform 3 of Integrin alpha-V	ITGAV	3.7963	0	2.94164	5.12075	4.64304	4.21701	5.45943	5	5.24793	6.06609	LUAD & PANC		322
P28070	Proteasome subunit beta type-4	PSMB4	3.08554	0	4.60176	1.79148	4.01656	5.12777	5.67243	5.49185	5.39232	5.49185	LUAD & PANC		323
P28072	Proteasome subunit beta type-6	PSMB6	2.13463	0	3.82071	3.14393	4.01656	4.14439	5.97728	6.12928	5.52356	4.52356	LUAD & PANC		325
P38606	V-type proton ATPase catalytic subunit A	ATP6V1A	4.61083	0	0	4.97679	3.06425	3.983	5.58496	5.55459	6.22882	4.80735	LUAD & PANC		326
Q96TA1;Q96TA1-2;	Niban-like protein 1Isoform 2 of Niban-like protein 1	FAM129B	3.40627	0	4.84309	3.07619	5.3919	4.03434	4.75489	5.93074	5.45943	5.39232	LUAD & PANC		327
P09211	Glutathione S-transferase P	GSTP1	3.40627	0	4.60176	3.48996	4.43493	4.9195	6.02237	4.32193	5.2854	5.85798	LUAD & PANC		328
P46940	Ras GTPase-activating-like protein IQGAP1	IQGAP1	5.99484	6.45656	6.04395	5.59364	5.87197	2.60089	5.16993	0	3.90689	3.90689	LUAD & PANC		329
P50570-2;P50570-3;	Isoform 2 of Dynamin-2Isoform 3 of Dynamin-2	DNM2	6.41692	4.29598	3.983	4.52801	5.18417	5.71908	5.24793	0	7.20945	4.75489	LUAD & PANC		331
0	0	HSPA7	3.76514	4.44301	4.55202	4.16232	3.71746	2.48713	5.12928	5.2854	5.45943	4.90689	LUAD & PANC		333
O00303	Eukaryotic translation initiation factor 3 subunit F	EIF3F	5.38526	0	3.31055	4.85916	4.85327	5.25091	5.04439	5.16993	5.2854	5.08746	LUAD & PANC		334
0	0	HSP90AA2	4.68603	5.30783	4.41857	5.42281	4.43493	3.0146	6.06609	5.32193	3.80735	3.90689	LUAD & PANC		335
Q15631	Translin	TSN	1.79148	0	5.08231	1.79148	3.80222	2.83128	5.78136	6.12928	5.08746	4.9542	LUAD & PANC		336
0	0	CALM2	4.71861	0	4.28323	3.32707	3.983	3.73029	5.49185	5.61471	6.26679	4	LUAD & PANC		337
P43490, C9JF35, C9JG65	Nicoti0mide phosphoribosyltransferase	0MPT	0	0	0	0	0	0	4.52356	6	5.55459	6.44294	LUNG ONLY		338
0	0	EIF2S3L	4.02042	4.8772	4.74964	5.31909	4.23538	4.70456	5.08746	4.58496	5.04439	3.90689	LUAD & PANC		339
P33993;P33993-2;P33993-3;	DNA replication licensing factor MCM7Isoform 2 of DNA replication licensing factor MCM7Isoform 3 of DNA replication licensing factor MCM7	MCM7	5.2018	6.34423	3.7554	6.57099	5.42982	6.25479	3.32193	0	0	0	LUAD & PANC		340
Q96QK1	Vacuolar protein sorting-associated protein 35	VPS35	4.64178	5.14412	4.87858	4.59629	3.76306	4.21701	4.75489	4.64386	5	4.52356	LUAD & PANC		341
Q9P2J5	Leucine--tRNA ligase; cytoplasmic	LARS	6.31623	0	2.59877	6.55275	4.91023	5.53643	5.64386	6.65821	3.70044	3.58496	LUAD & PANC		342
P41250	Glycine--tRNA ligase	GARS	4.23618	5.54682	3.41011	5.30598	3.89818	4.03434	4.9542	4.52356	4.45943	5.32193	LUAD & PANC		344
P16152	Carbonyl reductase [NADPH] 1	CBR1	4.18249	4.44301	4.34409	5.18689	3.80222	5.06033	4.08746	2.32193	6.74147	5.64386	LUAD & PANC		345
B7Z840;P47897;	Bifunctional glutamate/proline--tRNA ligaseGlutamine--tRNA ligase	QARS	4.8625	0	0	5.88402	5.21108	6.03915	5.20945	4.39232	6.40939	4.64386	LUAD & PANC		346
Q8N163;Q8N163-2;	DBIRD complex subunit KIAA1967Isoform 2 of DBIRD complex subunit KIAA1967	KIAA1967	6.511	0	3.31055	6.74198	6.31623	5.09431	6.64386	3.70044	5.39232	2.32193	LUAD & PANC		347
O43684-2	Isoform 2 of Mitotic checkpoint protein BUB3	BUB3	4.80778	4.29598	2.78852	5.49927	4.3172	4.61719	5.35755	4.90689	5.08746	3.70044	LUAD & PANC		348
P42330	Aldo-keto reductase family 1 member C3	AKR1C3	0	0	4.80778	2.37342	0	4.95147	2.80735	6.26679	6.45943	6.2854	LUAD & PANC		349
Q9HAV4	Exportin-5	XPO5	6.56252	5.6814	5.69984	5.15848	5.04998	3.73029	5.72792	6.16993	0	0	LUAD & PANC		350
P06737-2	Isoform 2 of Glycogen phosphorylase; liver form	PYGL	3.76514	5.05593	2.59877	5.2463	3.2525	0	6.9542	4.80735	5.58496	3.58496	LUAD & PANC		351
Q14203-2;Q14203-3;	Isoform p135 of Dynactin subunit 1Isoform 3 of Dynactin subunit 1	DCTN1	3.32379	6.1055	0	5.98024	4.04743	5.91095	4.90689	6.80735	7.64386	0	LUAD & PANC		352
P02794	Ferritin heavy chain	FTH1	0	0	2.59877	6.0856	2.26303	1.8284	7.55459	6.88264	7.24793	0	LUAD & PANC		355
P31947;P31947-2;	14-3-3 protein sigmaIsoform 2 of 14-3-3 protein sigma	SFN	3.90402	4.83066	3.7554	2.2295	4.51007	3.5209	5.39232	4.16993	5.49185	5.16993	LUAD & PANC		356
Q9NQW7-2;Q9NQW7-3;	Isoform 2 of Xaa-Pro aminopeptidase 1Isoform 3 of Xaa-Pro aminopeptidase 1	XPNPEP1	4.23618	0	4.99184	1.79148	3.18542	3.49351	3.45943	6.08746	6.53916	5.08746	LUAD & PANC		357
Q8NBZ7-2	Isoform 2 of UDP-glucuronic acid decarboxylase 1	UXS1	4.55335	4.8772	1.68359	4.17876	3.06425	3.27211	6.40939	3.70044	5.67243	4.64386	LUAD & PANC		358
B4DNE3;P36873-2;	Serine/threonine-protein phosphatase PP1-gamma catalytic subunitIsoform Gamma-2 of Serine/threonine-protein phosphatase PP1-gamma catalytic subunit	PPP1CC	5.05593	5.43272	4.84309	5.23789	4.10256	5.09431	4.16993	5.90689	2.32193	3.32193	LUAD & PANC		359
E7ETD8	Serine/threonine-protein phosphatase (Fragment)	PPP1CB	5.31909	4.76448	4.13543	4.59629	3.47314	5.82023	4.70044	6.44294	3	3.32193	LUAD & PANC		360
Q92928	Putative Ras-related protein Rab-1C	RAB1C	3.32379	0	3.82071	3.20456	4.23538	4.50286	4.58496	5.61471	5	5.64386	LUAD & PANC		361
Q06210-2	Isoform 2 of Glutamine--fructose-6-phosphate aminotransferase [isomerizing] 1	GFPT1	4.64178	0	5.54318	3.20456	3.2525	0	4.80735	4.16993	5.32193	6.79442	LUAD & PANC		362
0	0	VPS28	3.84417	3.79456	3.89114	3.67511	4.6228	6.74806	6.55459	0	5.52356	6.22882	LUAD & PANC		363
0	0	HIST2H3A	0	4.44301	0	0	3.06425	0	3.45943	6.44294	7.04439	4.75489	LUAD & PANC		364
P05387	60S acidic ribosomal protein P2	RPLP2	5.14253	0	3.18759	5.37504	4.91023	3.1795	4.75489	5.20945	6.26679	3.90689	LUAD & PANC		365
0	0	HIST2H2BE	0	0	4.69875	3.03072	0	0	5.08746	5.35755	6.08746	5.12928	LUAD & PANC		366
O95297-2;O95297-3;	Isoform 2 of Myelin protein zero-like protein 1Isoform 3 of Myelin protein zero-like protein 1	MPZL1	4.4983	0	4.69875	3.4301	4.53778	3.27211	6.62936	5.35755	4.32193	4.08746	LUAD & PANC		367
P55884-2	Isoform 2 of Eukaryotic translation initiation factor 3 subunit B	EIF3B	5.74311	6.60069	5.24225	6.16589	5.93883	1.8284	6.20945	2.80735	1.58496	0	LUAD & PANC		368
P63092-3, P63092, P63092-4, Q5JWE9, Q5JWD1, H0Y7F4, P63092-2, Q5JWF2-2, A2A2R6, Q5JWF2	Guanine nucleotide-binding protein G(s) subunit alpha isoforms short	G0S	0	0	0	0	0	0	6.89482	3.80735	4.64386	6.40939	LUNG ONLY		369
P02792	Ferritin light chain	FTL	2.32312	0	2.59877	5.52876	1.08665	2.73506	5.52356	6.02237	5.90689	3.70044	LUAD & PANC		370
Q12805-2	Isoform 2 of EGF-containing fibulin-like extracellular matrix protein 1	EFEMP1	5.53799	0	7.84324	0	6.88532	0	7.6865	5.16993	4.45943	3	LUAD & PANC		371
Q08211	ATP-dependent RNA helicase A	DHX9	5.97557	0	5.96044	5.56537	5.76241	4.70456	6.56986	6.20945	0	4.16993	LUAD & PANC		372
A6NHL2-2	Isoform 2 of Tubulin alpha chain-like 3	TUBAL3	4.38673	5.05593	2.38146	3.983	4.43493	4.45938	4.39232	5.35755	4.9542	4.24793	LUAD & PANC		374
O60506;O60506-2;O60506-3;	Heterogeneous nuclear ribonucleoprotein QIsoform 2 of Heterogeneous nuclear ribonucleoprotein QIsoform 3 of Heterogeneous nuclear ribonucleoprotein Q	SYNCRIP	5.09651	0	4.46148	5.86903	4.69997	3.77282	5.04439	5.83289	5.32193	3	LUAD & PANC		375
O75533	Splicing factor 3B subunit 1	SF3B1	5.71498	0	4.99184	4.69111	4.91023	5.36435	6.08746	6.71425	1.58496	4	LUAD & PANC		376
Q99829	Copine-1	CPNE1	4.55335	0	4.74964	1.79148	2.79149	3.27211	7.40088	7.30378	3.70044	2.32193	LUAD & PANC		377
P45974-2	Isoform Short of Ubiquitin carboxyl-terminal hydrolase 5	USP5	3.67983	0	0	4.17876	2.90426	3.77282	6	4.39232	6.61471	4	LUAD & PANC		378
B4DYH1;Q92598-2;	Heat shock 105kDa/110kDa protein 1; isoform CRA_bIsoform Beta of Heat shock protein 105 kDa	HSPH1	6.78152	0	2.94164	6.19378	5.6963	3.88442	6.88264	5.70044	5.85798	0	LUAD & PANC		379
O00161;O00161-2;	Synaptosomal-associated protein 23Isoform SNAP-23b of Synaptosomal-associated protein 23	SNAP23	6.44733	0	7.28093	5.64032	6.62179	6.42811	0	0	0	0	PANC ONLY		380
P30050	60S ribosomal protein L12	RPL12	4.92391	5.74785	2.59877	5.2775	4.53778	5.30092	5.80735	3.32193	4.39232	2.58496	LUAD & PANC		381
P15941-11;P15941-13;	Isoform 11 of Mucin-1Isoform 13 of Mucin-1	MUC1	5.30783	0	6.86527	0	7.41408	8.02736	1	0	7.09803	8.73471	LUAD & PANC		382
P62191	26S protease regulatory subunit 4	PSMC1	6.19925	0	4.34409	5.4366	5.76241	5.86536	5.49185	0	6.14975	5.16993	LUAD & PANC		383
0	0	COPS4	3.84417	4.29598	4.28323	5.96044	4.45938	5.03358	3.58496	3.45943	6.93074	2.58496	LUAD & PANC		384
P61221	ATP-binding cassette sub-family E member 1	ABCE1	5.44781	0	4.28323	4.97679	4.01656	4.27238	4.16993	5.93074	4.80735	4.39232	LUAD & PANC		385
Q15021	Condensin complex subunit 1	NCAPD2	6.07908	5.3663	4.41857	5.31909	5.89144	4.76017	6.26679	0	0	0	LUAD & PANC		386
P53990-2;P53990-3;	Isoform 2 of IST1 homologIsoform 3 of IST1 homolog	IST1	4.18249	0	5.20045	1.79148	6.14135	6.94817	7.75489	0	4.32193	6.6865	LUAD & PANC		387
Q9UQB8-2;Q9UQB8-5;	Isoform 2 of Brain-specific angiogenesis inhibitor 1-associated protein 2Isoform 5 of Brain-specific angiogenesis inhibitor 1-associated protein 2	BAIAP2	7.09735	0	6.44298	2.49785	5.80923	8.09229	0	0	6.22882	7.34873	LUAD & PANC		388
P06493;P06493-2;	Cyclin-dependent kinase 1Isoform 2 of Cyclin-dependent kinase 1	CDK1	6.12327	0	5.32899	5.61922	5.64465	4.86889	4.75489	3.80735	4	4.08746	LUAD & PANC		389
P49419-2	Isoform 2 of Alpha-aminoadipic semialdehyde dehydrogenase	ALDH7A1	0	0	2.1669	6.21246	0	3.5209	4.85798	7.83289	3	5.32193	LUAD & PANC		390
Q7L576;Q7L576-2;	Cytoplasmic FMR1-interacting protein 1Isoform 2 of Cytoplasmic FMR1-interacting protein 1	CYFIP1	5.63529	6.63852	4.99184	5.04011	4.69997	3.73029	6.26679	3.45943	1.58496	0	LUAD & PANC		391
P08754	Guanine nucleotide-binding protein G(k) subunit alpha	G0I3	0	0	0	0	0	0	6.30378	5.24793	4.24793	5.52356	LUNG ONLY		392
Q99436	Proteasome subunit beta type-7	PSMB7	2.13463	0	1.68359	1.57469	3.47314	4.56127	5.85798	5.35755	5.20945	4.32193	LUAD & PANC		393
P59998-3	Isoform 3 of Actin-related protein 2/3 complex subunit 4	ARPC4	4.18249	0	4.46148	4.51007	2.964	4.03434	4.75489	5.12928	5.20945	4.70044	LUAD & PANC		394
P13797	Plastin-3	PLS3	4.98288	5.14412	5.04835	1.02997	4.34668	3.08786	4.9542	3.70044	5.12928	4.9542	LUAD & PANC		395
Q5T4S7-2;Q5TBN9;	Isoform 2 of E3 ubiquitin-protein ligase UBR4E3 ubiquitin-protein ligase UBR4	UBR4	6.17854	5.05593	6.41692	4.23538	4.38673	5.25091	6.12928	0	0	0	LUAD & PANC		396
Q13753;Q13753-2;	Laminin subunit gamma-2Isoform Short of Laminin subunit gamma-2	LAMC2	5.34158	0	6.1632	0	6.3766	3.88442	5.61471	5.67243	8.01123	0	LUAD & PANC		397
P0DI83;Q9BZG1-2;Q9BZG1-4;	Ras-related protein Rab-34; isoform NARRIsoform 2 of Ras-related protein Rab-34Isoform 4 of Ras-related protein Rab-34	RAB34	1.79148	0	3.05179	1.43613	2.79149	3.983	6.76818	6.62936	2.80735	4.45943	LUAD & PANC		398
0	0	DKFZp781B11202	4.02042	5.23065	4.84309	5.75925	3.983	3.77282	3.16993	4.45943	4.39232	3.90689	LUAD & PANC		400
Q6XQN6, G5E977, Q6XQN6-2, C9J8U2, C9JC60, H0YDA6, H0YF31, Q6XQN6-3 ,	Isoform 2 of Nicoti0te phosphoribosyltransferase	0PRT1	0	0	0	0	0	0	2	7.98868	7.57743	3.58496	LUNG ONLY		401
O15031	Plexin-B2	PLXNB2	4.43598	0	3.05179	2.2295	4.69997	5.43466	6.20945	4.08746	4.70044	4.64386	LUAD & PANC		402
P84085	ADP-ribosylation factor 5	ARF5	3.67983	0	3.983	4.33693	3.86725	3.77282	3.70044	5.80735	4.39232	5.78136	LUAD & PANC		403
O00487	26S proteasome non-ATPase regulatory subunit 14	PSMD14	4.43598	0	3.82071	3.76722	4.23538	4.21701	5.04439	4.39232	5.61471	4.39232	LUAD & PANC		404
P52788;P52788-2;	Spermine synthaseIsoform 2 of Spermine synthase	SMS	0	0	4.28323	3.76722	3.32429	2.60089	4.45943	5.12928	5.64386	5.16993	LUAD & PANC		405
0	0	ATP1A2	5.01885	0	5.58321	4.28149	5.21108	3.64908	5.49185	5.20945	2.58496	5	LUAD & PANC		406
P18085	ADP-ribosylation factor 4	ARF4	5.05593	0	3.82071	4.17876	3.89818	3.0146	4.64386	5.39232	4.08746	5.35755	LUAD & PANC		407
Q08043	Alpha-actinin-3	ACTN3	4.18249	5.92087	5.29389	4.55335	4.18621	2.33042	4.39232	5.67243	4.24793	2.32193	LUAD & PANC		410
0	0	TUBB1	3.7963	4.83066	2.94164	4.33693	4.3172	2.33042	5.20945	5.16993	5.12928	3.16993	LUAD & PANC		411
P08243-2;P08243-3;	Isoform 2 of Asparagine synthetase [glutamine-hydrolyzing]Isoform 3 of Asparagine synthetase [glutamine-hydrolyzing]	ASNS	0	0	2.94164	1.8913	3.58346	6.20862	5.61471	4	4.58496	6.02237	LUAD & PANC		412
P13726;P13726-2;	Tissue factorIsoform 2 of Tissue factor	F3	5.63529	0	5.54318	0	6.23448	6.36091	4.39232	4.70044	3.70044	5.32193	LUAD & PANC		413
P35527	Keratin; type I cytoskeletal 9	KRT9	3.08554	0	4.60176	2.60089	6.90142	2.48713	6.82018	1.58496	7.2854	3.70044	LUAD & PANC		414
0	0	PPP2CA	4.07163	5.14412	3.7554	4.59629	4.04743	4.70456	5.08746	4.24793	4.32193	2.80735	LUAD & PANC		415
Q9NSD9	Phenylalanine--tRNA ligase beta subunit	FARSB	5.4366	5.48593	3.31055	5.64032	4.74147	4.27238	3.58496	4.90689	4.85798	0	LUAD & PANC		416
Q12929	Epidermal growth factor receptor kinase substrate 8	EPS8	7.22524	0	6.90142	0	6.31623	7.45843	0	0	7.45121	7.40939	LUAD & PANC		417
P00533;P00533-2;	Epidermal growth factor receptorIsoform 2 of Epidermal growth factor receptor	EGFR	0	6.3766	4.99184	4.16232	4.38673	0	6.67243	0	7.76818	4.70044	LUAD & PANC		418
P54709	Sodium/potassium-transporting ATPase subunit beta-3	ATP1B3	4.64178	0	4.4983	2.37342	4.67742	5.09431	6.50779	5.12928	2.80735	4.32193	LUAD & PANC		419
0	0	YBX1	1.79148	0	0	6.89597	3.06425	0	5.45943	5.72792	6.16993	2.80735	LUAD & PANC		420
P29144	Tripeptidyl-peptidase 2	TPP2	5.83732	0	0	0	0	0	0	6.87036	8.26209	5.35755	LUAD & PANC		421
Q5SYT8, F5H246	Protein 0MPTL	0MPTL	0	0	0	0	0	0	3.58496	5.61471	5.55459	5.88264	LUNG ONLY		422
P04792	Heat shock protein beta-1	HSPB1	3.67983	4.63117	1.68359	5.64032	3.2525	6.13769	5.97728	1.58496	5.08746	4.24793	LUAD & PANC		423
0	0	SF3B3	4.64178	0	5.32899	4.87443	4.23538	3.1795	5.85798	5	3.32193	4	LUAD & PANC		424
P28065-2	Isoform LMP2.S of Proteasome subunit beta type-9	PSMB9	1.9865	0	4.05856	0.546658	3.18542	5.89595	5.58496	3.32193	5.67243	5.08746	LUAD & PANC		425
K7EJ47;Q14254;	Flotillin-2Flotillin-2	FLOT2	4.43598	0	6.04395	4.45734	5.67283	2.01129	7.29462	3.80735	3.16993	3.70044	LUAD & PANC		426
Q13443;Q13443-2;	Disintegrin and metalloproteinase domain-containing protein 9Isoform 2 of Disintegrin and metalloproteinase domain-containing protein 9	ADAM9	3.47517	0	5.27502	1.02997	4.91023	4.99184	5.45943	4.24793	4	5.16993	LUAD & PANC		428
E7ENC5;Q99102-10;	Mucin-4 beta chainIsoform 10 of Mucin-4	MUC4	6.07908	0	7.72594	0	7.82267	5.71908	0	0	6.49185	8.01123	LUAD & PANC		429
O75340-2	Isoform 2 of Programmed cell death protein 6	PDCD6	2.13463	5.54682	4.46148	4.41926	4.34668	4.21701	6	0	4.39232	6.16993	LUAD & PANC		430
O75643	U5 small nuclear ribonucleoprotein 200 kDa helicase	SNRNP200	6.09691	6.03253	4.64304	6.1156	4.45938	0	6.22882	4.75489	0	3.45943	LUAD & PANC		431
P40199	Carcinoembryonic antigen-related cell adhesion molecule 6	CEACAM6	4.76787	0	6.13403	0	4.76448	6.45168	2.80735	0	7.63662	7.61471	LUAD & PANC		432
Q9HCY8	Protein S100-A14	S100A14	2.32312	0	3.82071	0	3.80222	5.06033	3.32193	4.9542	5.04439	6.30378	LUAD & PANC		433
F8VUC5	Coatomer subunit zeta-1	COPZ1	5.31909	0	2.59877	1.24651	3.86725	2.48713	3.58496	4.32193	5.16993	6.47573	LUAD & PANC		434
Q15366-2	Isoform 2 of Poly(rC)-binding protein 2	PCBP2	4.27698	6.2454	0	5.4366	5.04998	1.8284	6.04439	5.85798	5.83289	0	LUAD & PANC		435
P62714	Serine/threonine-protein phosphatase 2A catalytic subunit beta isoform	PPP2CB	3.90402	4.63117	4.13543	4.77787	3.80222	4.50286	4.75489	4.45943	4.16993	2.58496	LUAD & PANC		436
Q8NHW5	60S acidic ribosomal protein P0-like	RPLP0P6	4.07163	0	4.60176	4.41926	4.14118	4.03434	4.90689	4.52356	4.9542	3.90689	LUAD & PANC		437
E9PNZ4;H3BPE1;Q9UPN3-2;Q9UPN3-5;	Microtubule-actin cross-linking factor 1; isoforms 1/2/3/5 (Fragment)Microtubule-actin cross-linking factor 1; isoforms 1/2/3/5Isoform 2 of Microtubule-actin cross-linking factor 1; isoforms 1/2/3/5Isoform 4 of Microtubule-actin cross-linking factor 1; isoforms 1/2/3/5	MACF1	5.34158	7.39448	0	5.02138	6.70825	5.1991	0	0	8.76487	0	LUAD & PANC		438
Q13263-2	Isoform 2 of Transcription intermediary factor 1-beta	TRIM28	5.38526	5.64249	4.05856	7.1874	2.964	4.33557	5.49185	0	3.58496	0	LUAD & PANC		439
Q8WUD1	Ras-related protein Rab-2B	RAB2B	3.52296	0	3.5209	2.03954	3.63116	3.93008	5.16993	5.35755	4.16993	4.58496	LUAD & PANC		440
P84243	Histone H3.3	H3F3A	0	0	3.82071	0	0	0	3.32193	6.02237	6.91886	4	LUAD & PANC		441
Q16576-2	Isoform 2 of Histone-binding protein RBBP7	RBBP7	2.51596	0	0	5.31909	3.5209	4.45938	6.02237	5.32193	5.70044	2.32193	LUAD & PANC		442
P48163	NADP-dependent malic enzyme	ME1	0	0	0	0	0	0	2.58496	6.55459	5.72792	5.42626	LUAD & PANC		444
H0YIC4;O75390;	Citrate synthase (Fragment)Citrate synthase; mitochondrial	CS	1.22132	0	0	3.07619	3.58346	3.58346	4.45943	6.67243	6.33985	2.32193	LUAD & PANC		445
Q15286	Ras-related protein Rab-35	RAB35	4.3207	3.79456	3.5209	3.76722	4.3172	4.76017	3.58496	3.16993	4.24793	5.58496	LUAD & PANC		446
Q6DD88	Atlastin-3	ATL3	4.43598	0	4.60176	3.96387	5.25091	5.12777	3	4.52356	4.24793	5.39232	LUAD & PANC		447
P12830	Cadherin-1	CDH1	4.61083	0	4.80778	0	5.17589	3.73029	3.80735	2.80735	6.37504	5.83289	LUAD & PANC		448
Q9UNS2-2	Isoform 2 of COP9 signalosome complex subunit 3	COPS3	3.59739	3.79456	1.94752	4.10045	3.47314	4.86889	3.58496	5.85798	4.52356	3.80735	LUAD & PANC		449
J3QRK0;P16144;P16144-2;P16144-3;	Integrin beta-4 (Fragment)Integrin beta-4Isoform Beta-4A of Integrin beta-4Isoform Beta-4B of Integrin beta-4	ITGB4	5.63529	0	5.82702	0	6.16589	5.30092	4.32193	5.39232	7.47573	0	LUAD & PANC		450
Q13347	Eukaryotic translation initiation factor 3 subunit I	EIF3I	3.59739	5.23065	3.82071	4.88118	3.80222	4.33557	4.70044	3.80735	4.52356	2.32193	LUAD & PANC		451
P61225	Ras-related protein Rap-2b	RAP2B	4.18249	0	5.24225	3.27211	5.29191	5.79464	5.42626	3.32193	2.32193	5.61471	LUAD & PANC		452
P34932	Heat shock 70 kDa protein 4	HSPA4	5.09651	0	3.5209	5.48451	3.5209	4.27238	6.33985	5.39232	5.83289	0	LUAD & PANC		453
P19338	Nucleolin	NCL	3.20456	4.83066	0	6.1156	3.9585	2.33042	4.9542	4.9542	4.24793	3.90689	LUAD & PANC		454
O14579;O14579-2;	Coatomer subunit epsilonIsoform 2 of Coatomer subunit epsilon	COPE	4.71861	0	4.2135	4.77787	3.71746	4.86889	3.58496	3.58496	5.32193	4.85798	LUAD & PANC		455
Q9Y315	Putative deoxyribose-phosphate aldolase	DERA	6.32856	0	4.05856	5.25857	4.3172	5.87947	3.32193	3	6.04439	2.58496	LUAD & PANC		456
P16870-2	Isoform 2 of Carboxypeptidase E	CPE	0	0	3.18759	0	0	0	5.08746	2.32193	8.20457	4.32193	LUAD & PANC		457
Q13630	GDP-L-fucose synthase	TSTA3	4.61083	0	2.1669	3.27211	3.4038	3.983	4.16993	5.16993	4.52356	4.75489	LUAD & PANC		458
B5ME49;Q8WXI7;	Mucin-16Mucin-16	MUC16	4.64178	0	7.82267	0	8.58211	5.79464	0	0	5.75489	7.74147	LUAD & PANC		459
P07237	Protein disulfide-isomerase	P4HB	3.90402	5.43272	5.29389	4.33693	4.94779	3.3427	5.35755	0	7.26679	0	LUAD & PANC		460
Q14103-2;Q14103-3;	Isoform 2 of Heterogeneous nuclear ribonucleoprotein D0Isoform 3 of Heterogeneous nuclear ribonucleoprotein D0	HNRNPD	2.51596	5.30783	4.87858	4.43699	1.7746	1.55844	4.39232	5.42626	4.08746	3.80735	LUAD & PANC		461
Q9NZN3	EH domain-containing protein 3	EHD3	4.3207	0	5.37504	1.24651	5.14094	5.61922	3.45943	4.16993	4.52356	5.08746	LUAD & PANC		462
E5RIC3;P35221;	Catenin alpha-1 (Fragment)Catenin alpha-1	CTNNA1	7.68509	0	7.04908	2.03954	7.55865	5.33793	0	0	0	0	PANC ONLY		463
Q14139-2	Isoform 2 of Ubiquitin conjugation factor E4 A	UBE4A	4.43598	4.76448	4.74964	3.03072	4.10256	3.58346	5.12928	0	5.16993	5.12928	LUAD & PANC		464
Q9UBT2	SUMO-activating enzyme subunit 2	UBA2	3.32379	4.44301	4.13543	5.54318	2.79149	3.41385	4.58496	6.83289	4.64386	0	LUAD & PANC		465
B1AZU4	HLA class I histocompatibility antigen; alpha chain F	HLA-F	1.48397	0	3.61467	2.60089	3.71746	3.08786	4.08746	3.90689	4.90689	5.93074	LUAD & PANC		466
O00154-2;O00154-3;O00154-4;	Isoform 2 of Cytosolic acyl coenzyme A thioester hydrolaseIsoform 3 of Cytosolic acyl coenzyme A thioester hydrolaseIsoform 4 of Cytosolic acyl coenzyme A thioester hydrolase	ACOT7	5.71498	0	2.78852	5.92087	4.48485	2.33042	6.6865	5.83289	3.70044	1	LUAD & PANC		467
Q16555;Q16555-2;	Dihydropyrimidinase-related protein 2Isoform 2 of Dihydropyrimidinase-related protein 2	DPYSL2	0	0	3.31055	3.983	3.06425	3.77282	5.24793	4.75489	4.58496	4.24793	LUAD & PANC		468
P30041	Peroxiredoxin-6	PRDX6	3.90402	0	4.2135	3.20456	3.86725	3.73029	4.58496	4.90689	4.58496	3.80735	LUAD & PANC		469
0	0	TUBA4B	3.08554	0	2.78852	2.37342	3.63116	4.81027	3.80735	5.08746	4.52356	4.9542	LUAD & PANC		470
Q92520	Protein FAM3C	FAM3C	2.65382	0	3.983	1.43613	4.3172	4.14439	3.16993	4.75489	3.58496	6.87036	LUAD & PANC		471
P18754-2	Isoform 2 of Regulator of chromosome condensation	RCC1	4.02042	0	3.7554	4.74147	2.03954	4.9195	3.58496	6.42626	2.80735	4.85798	LUAD & PANC		472
P13645	Keratin; type I cytoskeletal 10	KRT10	2.13463	0	4.60176	2.88971	5.77407	0	5.2854	2.32193	6.61471	4.24793	LUAD & PANC		473
P18669	Phosphoglycerate mutase 1	PGAM1	2.98357	0	4.77643	4.48485	3.5209	3.0146	5.08746	3.70044	5.64386	3.32193	LUAD & PANC		474
Q02809	Procollagen-lysine;2-oxoglutarate 5-dioxygenase 1	PLOD1	3.20456	6.88013	5.11462	5.78285	1.7746	0	6.33985	4.9542	4.90689	0	LUAD & PANC		475
P52272-2	Isoform 2 of Heterogeneous nuclear ribonucleoprotein M	HNRNPM	4.8625	7.00692	0	6.19378	5.09651	5.06033	3.45943	0	4.9542	0	LUAD & PANC		476
Q14914;Q14914-2;	Prostaglandin reductase 1Isoform 2 of Prostaglandin reductase 1	PTGR1	0	0	2.1669	0	1.52604	0	4.75489	5.58496	5.42626	3.58496	LUAD & PANC		477
O75083;O75083-3;	WD repeat-containing protein 1Isoform 2 of WD repeat-containing protein 1	WDR1	4.02042	4.29598	5.66778	5.20539	4.27574	2.48713	4.85798	0	4.52356	3.90689	LUAD & PANC		478
Q14980;Q14980-2;	Nuclear mitotic apparatus protein 1Isoform 2 of Nuclear mitotic apparatus protein 1	NUMA1	0	6.69317	0	5.45039	5.48593	3.27211	6.47573	0	5.45943	4.9542	LUAD & PANC		479
0	0	H3F3C	0	0	4.41857	1.8913	2.41623	0	4.52356	4.80735	6.22882	3.45943	LUAD & PANC		480
Q5H962;Q7Z6Z7-2;	E3 ubiquitin-protein ligase HUWE1Isoform 2 of E3 ubiquitin-protein ligase HUWE1	HUWE1	4.61083	0	4.4983	4.41926	6.55763	6.45168	6.89482	0	5.24793	0	LUAD & PANC		481
P08581;P08581-2;	Hepatocyte growth factor receptorIsoform 2 of Hepatocyte growth factor receptor	MET	4.8625	0	6.7219	0	6.20393	0	0	0	8.94544	8.80735	LUAD & PANC		482
P15153	Ras-related C3 botulinum toxin substrate 2	RAC2	4.68603	0	1.68359	3.32707	4.01656	2.60089	4.75489	4.75489	4.08746	4.45943	LUAD & PANC		483
P49915	GMP synthase [glutamine-hydrolyzing]	GMPS	5.44781	0	0	5.36435	4.53778	5.58321	5.32193	4.45943	3	3.90689	LUAD & PANC		484
P08174-2	Isoform 1 of Complement decay-accelerating factor	CD55	3.20456	0	4.2135	1.79148	4.5995	7.54485	3.70044	2.80735	4.9542	5.04439	LUAD & PANC		485
P09936	Ubiquitin carboxyl-terminal hydrolase isozyme L1	UCHL1	0	0	0	0	0	0	5.39232	5.12928	4.70044	4	LUAD & PANC		486
0	0	RAB6B	3.20456	0	3.5209	0	2.79149	3.3427	5.9542	4	3.45943	5.04439	LUAD & PANC		487
Q09666	Neuroblast differentiation-associated protein AHNAK	AHNAK	4.3207	8.27773	0	4.62734	5.73521	5.83732	0	0	0	0	PANC ONLY		488
P63096, P63096-2, C9JPP4	Guanine nucleotide-binding protein G(i) subunit alpha-1	G0I1	0	0	0	0	0	0	6.56986	4.32193	3.16993	5.12928	LUNG ONLY		489
J3KN67;P06753;P06753-2;	Tropomyosin alpha-3 chainTropomyosin alpha-3 chainIsoform 2 of Tropomyosin alpha-3 chain	TPM3	0	7.07026	0	5.48451	5.8581	5.33793	7.98868	1.58496	5.2854	0	LUAD & PANC		490
F8VXS3;Q92485;	Acid sphingomyelinase-like phosphodiesterase 3bAcid sphingomyelinase-like phosphodiesterase 3b	SMPDL3B	2.98357	0	2.38146	0	3.80222	6.47183	3.32193	3.90689	4.58496	6.16993	LUAD & PANC		491
P62249	40S ribosomal protein S16	RPS16	2.98357	3.99399	4.41857	6.23448	6.05518	2.73506	5.04439	0	5.52356	1	LUAD & PANC		494
P33991	DNA replication licensing factor MCM4	MCM4	3.98211	5.30783	3.5209	5.85012	3.80222	4.9195	4.90689	0	4.16993	0	LUAD & PANC		495
O75787	Renin receptor	ATP6AP2	4.4983	0	5.54318	2.37342	4.27574	3.27211	6.16993	0	6.64386	4	LUAD & PANC		496
Q92841;Q92841-1;	Probable ATP-dependent RNA helicase DDX17Isoform 2 of Probable ATP-dependent RNA helicase DDX17	DDX17	4.92391	4.13655	3.05179	6.50385	4.14118	3.27211	5.08746	3.90689	3.16993	0	LUAD & PANC		497
O60256	Phosphoribosyl pyrophosphate synthase-associated protein 2	PRPSAP2	2.65382	0	0	4.38027	0.899015	4.03434	2	4.45943	7.31288	4.58496	LUAD & PANC		498
Q9UL46	Proteasome activator complex subunit 2	PSME2	0	0	2.94164	0	4.38673	4.27238	4.16993	4	5.08746	5.12928	LUAD & PANC		499
F8VX93;Q13561-2;	Dynactin subunit 2 (Fragment)Isoform 2 of Dynactin subunit 2	DCTN2	3.52296	0	0	4.38027	5.42982	4.14439	6.65821	0	7.94837	2.80735	LUAD & PANC		500
O75531	Barrier-to-autointegration factor	BANF1	3.40627	0	4.2135	3.67511	2.964	1.30824	4.64386	4.58496	4.32193	4.24793	LUAD & PANC		501
Q13162	Peroxiredoxin-4	PRDX4	0	3.99399	4.41857	3.73029	2.57962	2.92754	4.45943	4	5.35755	3.45943	LUAD & PANC		503
Q92542;Q92542-2;	NicastrinIsoform 2 of Nicastrin	NCSTN	0	0	3.05179	1.57469	2.14358	3.88442	6.40939	4.58496	3.58496	3.80735	LUAD & PANC		504
P13637-2	Isoform 2 of Sodium/potassium-transporting ATPase subunit alpha-3	ATP1A3	4.18249	0	4.4983	3.983	4.14118	2.33042	5.80735	5.12928	2	3.80735	LUAD & PANC		505
Q8IUE6	Histone H2A type 2-B	HIST2H2AB	1.48397	0	4.46148	0	2.41623	3.49351	4.24793	5.08746	4.08746	4.75489	LUAD & PANC		506
O43592	Exportin-T	XPOT	4.4983	6.14135	5.15458	3.983	3.5209	3.27211	5.67243	3.32193	1	0	LUAD & PANC		507
A5YKK6-2;A5YKK6-4;	Isoform 2 of CCR4-NOT transcription complex subunit 1Isoform 4 of CCR4-NOT transcription complex subunit 1	CNOT1	6.17854	0	5.82702	5.42281	4.91023	5.4667	4.80735	0	0	0	LUAD & PANC		508
Q09028-2	Isoform 2 of Histone-binding protein RBBP4	RBBP4	3.52296	0	3.5209	5.3919	3.89818	4.88118	5.58496	4.08746	6.10852	0	LUAD & PANC		509
H0YFN2;Q8NFJ5;	Retinoic acid-induced protein 3 (Fragment)Retinoic acid-induced protein 3	GPRC5A	4.38673	0	4.05856	3.32707	4.85327	5.25091	4.32193	2.32193	4.16993	4.52356	LUAD & PANC		510
Q58FF6	Putative heat shock protein HSP 90-beta 4	HSP90AB4P	4.02042	0	3.61467	5.2463	3.80222	1.55844	5.58496	5.45943	2.32193	3.45943	LUAD & PANC		511
Q13751	Laminin subunit beta-3	LAMB3	3.52296	0	5.24225	0	5.04998	3.82071	4.64386	5.88264	6.39232	0	LUAD & PANC		512
P12268	Inosine-5'-monophosphate dehydrogenase 2	IMPDH2	4.95371	5.76812	0	5.2463	4.45938	4.56127	3.58496	0	4.90689	3.70044	LUAD & PANC		513
P22102;P22102-2;	Trifunctional purine biosynthetic protein adenosine-3Isoform Short of Trifunctional purine biosynthetic protein adenosine-3	GART	0	0	0	6.03584	4.48485	5.69277	5.52356	3	4.85798	3.80735	LUAD & PANC		514
P40926	Malate dehydrogenase; mitochondrial	MDH2	0	0	0	1.8913	0	1.08665	3	6.2854	5.42626	3.80735	LUAD & PANC		515
P47895	Aldehyde dehydrogenase family 1 member A3	ALDH1A3	6.50385	0	6.63852	3.89621	4.82222	5.39653	0	0	0	5.90689	LUAD & PANC		516
P29317	Ephrin type-A receptor 2	EPHA2	4.71861	5.05593	5.24225	4.20435	4.57112	3.1795	3.80735	0	3.45943	0	LUAD & PANC		517
P01033	Metalloproteinase inhibitor 1	TIMP1	0	0	5.20045	2.94016	2.41623	1.08665	5.72792	6.52356	5.64386	0	LUAD & PANC		518
Q13409-2	Isoform 2B of Cytoplasmic dynein 1 intermediate chain 2	DYNC1I2	5.14253	0	0	6.61377	5.57095	4.76017	3.58496	5.2854	6	0	LUAD & PANC		519
Q15181	Inorganic pyrophosphatase	PPA1	3.67983	4.70034	3.89114	2.14358	3.63116	3.64908	3.16993	4.58496	4.52356	2.80735	LUAD & PANC		520
P35908	Keratin; type II cytoskeletal 2 epidermal	KRT2	2.65382	0	3.82071	0.546658	5.46233	1.08665	5.49185	2	6.10852	4	LUAD & PANC		521
P05198	Eukaryotic translation initiation factor 2 subunit 1	EIF2S1	3.32379	6.1055	3.61467	5.2775	3.32429	3.82071	5.12928	1.58496	4.45943	0	LUAD & PANC		522
P51572-2	Isoform 2 of B-cell receptor-associated protein 31	BCAP31	2.13463	0	3.89114	4.41926	2.79149	3.41385	4.52356	5.04439	4.39232	3	LUAD & PANC		523
P39060-1	Isoform 2 of Collagen alpha-1(XVIII) chain	COL18A1	0	6.8005	5.32899	7.39448	3.4038	0	4.39232	6.65821	3	0	LUAD & PANC		524
O43175	D-3-phosphoglycerate dehydrogenase	PHGDH	3.08554	0	0	4.48485	2.69403	4.4322	4.75489	7.30378	5.20945	0	LUAD & PANC		525
Q86V21;Q86V21-2;Q86V21-3;	Acetoacetyl-CoA synthetaseIsoform 2 of Acetoacetyl-CoA synthetaseIsoform 3 of Acetoacetyl-CoA synthetase	AACS	5.53799	0	2.78852	0.697076	4.43493	5.43466	3	4.52356	4.16993	4.39232	LUAD & PANC		526
Q58FG0	Putative heat shock protein HSP 90-alpha A5	HSP90AA5P	4.07163	0	3.82071	4.88118	4.3172	0	5.52356	5.70044	2.58496	2.80735	LUAD & PANC		527
I3L131;Q9BTW9-4;	Tubulin-specific chaperone D (Fragment)Isoform 4 of Tubulin-specific chaperone D	TBCD	4.4983	7.65992	0	6.32856	3.18542	3.49351	4.80735	6.10852	0	0	LUAD & PANC		528
O00764;O00764-2;O00764-3;	Pyridoxal kinaseIsoform 2 of Pyridoxal kinaseIsoform 3 of Pyridoxal kinase	PDXK	0	0	1.94752	0.697076	1.29671	4.14439	2.80735	5.08746	6.04439	4	LUAD & PANC		529
F6XY72;P22392-2;	Nucleoside diphosphate kinaseIsoform 3 of Nucleoside diphosphate kinase B	NME2	2.32312	0	6.0856	2.78852	5.21108	4.56127	5.93074	4	5.12928	0	LUAD & PANC		530
Q13098-5	Isoform 4 of COP9 signalosome complex subunit 1	GPS1	3.67983	0	3.41011	5.2775	4.43493	2.01129	4.80735	4.45943	5.72792	1	LUAD & PANC		531
0	0	HIST1H2AA	0	0	3.89114	2.14358	0	2.33042	4	4.70044	4.45943	4.70044	LUAD & PANC		532
M0R0Q9;P01024;	Complement C3 (Fragment)Complement C3	C3	6.47183	0	8.01207	0	6.68445	0	7.22882	7.56986	0	0	LUAD & PANC		533
O75976;O75976-2;	Carboxypeptidase DIsoform 2 of Carboxypeptidase D	CPD	4.13431	0	4.4983	2.03954	1.88529	1.08665	6.32193	0	4.85798	5.97728	LUAD & PANC		534
0	0	RAP2C	2.65382	0	4.28323	1.8913	4.3172	5.54682	4.70044	3	3.32193	4.85798	LUAD & PANC		535
P10809	60 kDa heat shock protein; mitochondrial	HSPD1	2.85133	0	0	2.70792	0	0	5.58496	4.32193	4.32193	3.70044	LUAD & PANC		536
Q5VW32	BRO1 domain-containing protein BROX	BROX	2.32312	0	4.99184	1.8913	4.67742	5.37504	4.52356	0	4.80735	6.24793	LUAD & PANC		537
P30154-2	Isoform 2 of Serine/threonine-protein phosphatase 2A 65 kDa regulatory subunit A beta isoform	PPP2R1B	5.80923	0	1.94752	3.14393	4.82222	5.43466	3.16993	5.24793	3.16993	3	LUAD & PANC		538
P62280	40S ribosomal protein S11	RPS11	1.22132	5.76812	2.59877	4.94456	4.01656	5.93698	4.90689	2.58496	3.80735	0	LUAD & PANC		539
Q86YQ8	Copine-8	CPNE8	5.01885	0	5.37504	1.43613	3.80222	0	6.08746	0	5	5.52356	LUAD & PANC		540
P68431	Histone H3.1	HIST1H3A	0	0	0	0	0	0	2.80735	4.32193	6.93074	4	LUAD & PANC		541
P05386	60S acidic ribosomal protein P1	RPLP1	3.52296	0	2.38146	4.38027	3.18542	3.3427	3.70044	4.45943	4.9542	3.16993	LUAD & PANC		542
P07339	Cathepsin D	CTSD	3.90402	4.29598	4.05856	3.6108	3.63116	4.45938	4.52356	0	4.70044	2.58496	LUAD & PANC		543
P31948	Stress-induced-phosphoprotein 1	STIP1	3.59739	4.29598	0	3.6108	4.23538	0	5.39232	3.80735	5.2854	2	LUAD & PANC		544
Q00341;Q00341-2;	VigilinIsoform 2 of Vigilin	HDLBP	6.14135	5.76812	0	6.06474	3.983	4.0984	0	0	3.32193	3.16993	LUAD & PANC		545
B7ZKK9	PPP2R5E protein	PPP2R5E	3.90402	0	2.78852	2.88971	2.90426	2.48713	4.64386	5.35755	4.58496	2	LUAD & PANC		546
0	0	HIST1H2BA	1.22132	0	0	0	1.88529	0	3.58496	4.39232	5.72792	4.08746	LUAD & PANC		547
P15880	40S ribosomal protein S2	RPS2	2.51596	0	4.64304	5.88402	4.67742	4.30847	4.24793	3.16993	2.32193	3.80735	LUAD & PANC		548
Q16181;Q16181-2;	Septin-7Isoform 2 of Septin-7	42254	4.71861	7.55865	3.61467	4.52801	4.57112	1.8284	0	0	0	0	PANC ONLY		549
Q14315-2	Isoform 2 of Filamin-C	FLNC	0	0	4.60176	0	5.46233	5.25091	5.45943	0	6.44294	4.52356	LUAD & PANC		550
P11217	Glycogen phosphorylase; muscle form	PYGM	0	5.3663	4.05856	4.81435	2.03954	0	4.64386	3.58496	5.93074	2	LUAD & PANC		551
Q13155	Aminoacyl tRNA synthase complex-interacting multifunctional protein 2	AIMP2	4.02042	5.14412	3.5209	3.27211	3.89818	5.03358	2.58496	1	3	2.58496	LUAD & PANC		552
Q9UHD8;Q9UHD8-2;	Septin-9Isoform 2 of Septin-9	42256	6.07908	0	4.28323	5.8305	5.25091	5.12777	0	0	0	0	PANC ONLY		553
P01130-2	Isoform 2 of Low-density lipoprotein receptor	LDLR	5.14253	0	0	3.14393	4.04743	3.64908	6	0	5.45943	4.58496	LUAD & PANC		554
Q96J84-2	Isoform 2 of Kin of IRRE-like protein 1	KIRREL	3.67983	0	2.94164	3.54645	5.53643	2.73506	8.15987	5.08746	2	0	LUAD & PANC		555
Q9UBB4-2	Isoform 2 of Ataxin-10	ATXN10	4.76787	4.83066	4.41857	2.2295	3.47314	2.60089	3.70044	5.83289	3.32193	0	LUAD & PANC		556
O43854-2	Isoform 2 of EGF-like repeat and discoidin I-like domain-containing protein 3	EDIL3	2.51596	0	2.94164	0	2.69403	0	8.11374	5.55459	3.58496	0	LUAD & PANC		557
P08582	Melanotransferrin	MFI2	6.14135	0	7.16781	0	6.411	6.39374	0	0	0	3.80735	LUAD & PANC		558
0	0	RAC3	2.51596	3.99399	2.38146	2.94016	2.964	2.48713	4.32193	3.80735	3.58496	3.90689	LUAD & PANC		559
D6RB85;P27824;	Calnexin (Fragment)Calnexin	CANX	4.80778	4.44301	4.60176	4.33693	4.87513	1.8284	0	5.42626	0	3.32193	LUAD & PANC		560
0	0	KIAA0368	5.05593	6.60069	0	5.14094	4.6228	3.88442	3.58496	3.90689	0	0	LUAD & PANC		561
Q9Y6G9	Cytoplasmic dynein 1 light intermediate chain 1	DYNC1LI1	2.98357	5.48593	0	3.76722	3.983	5.39653	4.32193	2	4	3	LUAD & PANC		562
Q9H6S3;Q9H6S3-2;	Epidermal growth factor receptor kinase substrate 8-like protein 2Isoform 2 of Epidermal growth factor receptor kinase substrate 8-like protein 2	EPS8L2	5.76812	0	5.98289	0	6.12327	7.39448	0	0	3.45943	4	LUAD & PANC		563
P17858-2	Isoform 2 of 6-phosphofructokinase; liver type	PFKL	4.71861	0	5.08231	5.14094	3.18542	3.58346	4.45943	0	5.16993	3.58496	LUAD & PANC		564
Q08J23;Q08J23-2;	tRNA (cytosine(34)-C(5))-methyltransferaseIsoform 2 of tRNA (cytosine(34)-C(5))-methyltransferase	NSUN2	5.2018	0	3.61467	5.11592	5.29191	5.09431	5.24793	0	0	4.64386	LUAD & PANC		565
H0YCF6;Q14008-2;	Cytoskeleton-associated protein 5 (Fragment)Isoform 2 of Cytoskeleton-associated protein 5	CKAP5	5.44781	7.04062	0	3.86725	4.67742	3.64908	4	5.04439	0	0	LUAD & PANC		566
Q8WUA8	Tsukushin	TSKU	2.85133	0	0	1.43613	1.29671	2.83128	3.70044	3.80735	6.2854	3.32193	LUAD & PANC		567
Q5VYK3	Proteasome-associated protein ECM29 homolog	ECM29	4.68603	5.48593	3.5209	4.59629	3.86725	3.27211	3.45943	3	0	0	LUAD & PANC		568
Q9H5V8;Q9H5V8-2;	CUB domain-containing protein 1Isoform 2 of CUB domain-containing protein 1	CDCP1	4.34928	0	4.46148	2.60089	5.00774	0	5.42626	3.90689	3.80735	2.58496	LUAD & PANC		569
J3QRS3	Myosin regulatory light chain 12A	MYL12A	3.20456	5.60721	3.61467	4.85916	2.964	2.15982	3.58496	3.70044	5	0	LUAD & PANC		571
P78344;P78344-2;	Eukaryotic translation initiation factor 4 gamma 2Isoform 2 of Eukaryotic translation initiation factor 4 gamma 2	EIF4G2	4.83066	6.50743	0	5.69277	4.3172	4.83894	0	0	0	0	PANC ONLY		572
P17693	HLA class I histocompatibility antigen; alpha chain G	HLA-G	2.65382	0	3.18759	2.37342	2.79149	2.92754	3.70044	3	4.85798	4.64386	LUAD & PANC		573
Q12905	Interleukin enhancer-binding factor 2	ILF2	1.48397	0	4.13543	4.38027	3.4038	3.1795	3.90689	5.04439	3.16993	3.32193	LUAD & PANC		574
P52292, J3QLL0	Importin subunit alpha-1	KP02	0	0	0	0	0	0	5.52356	5.67243	3.58496	2.58496	LUNG ONLY		575
P37802	Transgelin-2	TAGLN2	2.13463	0	3.983	1.79148	2.26303	2.83128	5.20945	4	3.32193	3.70044	LUAD & PANC		576
P11279	Lysosome-associated membrane glycoprotein 1	LAMP1	2.51596	0	2.78852	0.850766	3.32429	2.33042	5.61471	3.90689	3	3.90689	LUAD & PANC		577
P13489	Ribonuclease inhibitor	RNH1	3.84417	4.44301	3.7554	4.83894	2.57962	3.0146	4.80735	3.80735	3.16993	0	LUAD & PANC		578
Q10589	Bone marrow stromal antigen 2	BST2	0	0	3.31055	0	3.2525	3.58346	3.70044	4.45943	3.70044	4.75489	LUAD & PANC		579
P61018-2	Isoform 2 of Ras-related protein Rab-4B	RAB4B	3.08554	0	2.38146	1.79148	2.90426	3.41385	4.32193	4.39232	3.58496	3.70044	LUAD & PANC		580
Q92930	Ras-related protein Rab-8B	RAB8B	3.7963	0	3.82071	1.43613	3.86725	3.0146	3.45943	3.58496	4.52356	3.80735	LUAD & PANC		581
Q9BV40	Vesicle-associated membrane protein 8	VAMP8	4.4983	0	4.60176	0.697076	4.04743	4.78341	4.80735	4.58496	2.58496	2.32193	LUAD & PANC		582
P07948-2	Isoform 2 of Tyrosine-protein kinase Lyn	LYN	5.63529	0	4.46148	0	5.57095	5.64465	0	0	5.64386	6.89482	LUAD & PANC		583
P10114	Ras-related protein Rap-2a	RAP2A	0	4.13655	4.28323	1.02997	4.6228	4.61719	4.16993	3.32193	2.58496	4.16993	LUAD & PANC		584
Q14126	Desmoglein-2	DSG2	1.79148	0	3.89114	0	5.36303	2.92754	5.24793	0	5.75489	4.75489	LUAD & PANC		585
O14745	Na(+)/H(+) exchange regulatory cofactor NHE-RF1	SLC9A3R1	1.79148	0	4.69875	2.37342	4.69997	5.28597	4.85798	0	5.52356	3.70044	LUAD & PANC		586
Q96JJ3	Engulfment and cell motility protein 2	ELMO2	5.25474	4.29598	3.05179	3.20456	2.41623	4.14439	6.12928	5.12928	0	0	LUAD & PANC		587
P42025	Beta-centractin	ACTR1B	1.9865	0	2.59877	3.07619	3.18542	3.88442	3.70044	4.08746	4.58496	3.16993	LUAD & PANC		588
Q13310-2	Isoform 2 of Polyadenylate-binding protein 4	PABPC4	4.4983	0	4.99184	4.28149	4.14118	2.33042	4.70044	3.16993	5.35755	0	LUAD & PANC		589
0	0	RPS9	2.85133	5.23065	4.84309	4.33693	5.07844	3.1795	0	0	0	0	LUAD & PANC		590
O95782-2	Isoform B of AP-2 complex subunit alpha-1	AP2A1	4.3207	0	5.85452	3.86725	4.97451	4.39425	2.32193	4.32193	2.58496	0	LUAD & PANC		591
Q9UQ16-2	Isoform 2 of Dynamin-3	DNM3	3.7963	4.63117	0	4.13655	3.18542	4.14439	4.64386	0	4.24793	4.32193	LUAD & PANC		593
K7EJL1	AP-1 complex subunit mu-1	AP1M1	3.40627	0	5.11462	0	3.32429	2.73506	5.39232	4.24793	2.58496	3.16993	LUAD & PANC		594
M0R0M7;Q15833-2;	Syntaxin-binding protein 2Isoform 2 of Syntaxin-binding protein 2	STXBP2	3.20456	0	3.983	0	3.983	6.22981	3.45943	0	5.70044	5.32193	LUAD & PANC		595
Q99613	Eukaryotic translation initiation factor 3 subunit C	EIF3C	5.17866	6.1055	4.34409	5.04011	4.10256	0	4.64386	0	0	0	LUAD & PANC		596
P09497-2	Isoform Non-brain of Clathrin light chain B	CLTB	1.22132	0	0	3.20456	1.7746	0	5.04439	5	6.49185	0	LUAD & PANC		598
0	0	RAP1A	0	5.30783	3.89114	3.5209	1.88529	5.73205	5.04439	0	3.80735	3.90689	LUAD & PANC		599
P02545-2, P02545, P02545-3, Q6UYC3, Q5TCI8, P02545-4, H0YAB0 ,	Isoform 4 of Prelamin-A/C	LM0	0	0	0	0	0	0	6.89482	3.16993	6.75489	0	LUNG ONLY		601
0	0	HIST2H2AC	0	0	5.82702	1.24651	0	3.64908	5.45943	5.12928	0	5.39232	LUAD & PANC		602
P20742-2	Isoform 2 of Pregnancy zone protein	PZP	0	0	3.61467	0	2.14358	0	6.30378	6	4.16993	0	LUAD & PANC		603
P37268	Squalene synthase	FDFT1	4.71861	0	5.15458	0	3.76306	5.63529	0	3.16993	6.39232	3.70044	LUAD & PANC		604
P30419;P30419-2;	Glycylpeptide N-tetradecanoyltransferase 1Isoform Short of Glycylpeptide N-tetradecanoyltransferase 1	NMT1	2.98357	0	3.31055	3.96387	4.94779	1.55844	5	4.75489	3.70044	1	LUAD & PANC		605
P27708	CAD protein	CAD	3.32379	0	6.17356	5.72762	4.14118	5.09431	4.80735	0	0	0	LUAD & PANC		606
0	0	CFL2	2.51596	4.44301	3.41011	1.79148	0.899015	3.1795	4.90689	3	2.80735	3.90689	LUAD & PANC		607
P33176	Kinesin-1 heavy chain	KIF5B	3.32379	5.64249	4.4983	4.69111	3.4038	2.48713	3.45943	0	2.80735	0	LUAD & PANC		608
P07093;P07093-2;	Glia-derived nexinIsoform 2 of Glia-derived nexin	SERPINE2	0	0	0	0	0	3.93008	5.80735	5.78136	4.90689	0	LUAD & PANC		609
B1AVU8;P07602;P07602-2;	Saposin-DProactivator polypeptideIsoform Sap-mu-6 of Proactivator polypeptide	PSAP	0	5.92087	0	4.33693	3.58346	0	7.65821	3.32193	4.24793	0	LUAD & PANC		610
P07910;P07910-2;	Heterogeneous nuclear ribonucleoproteins C1/C2Isoform C1 of Heterogeneous nuclear ribonucleoproteins C1/C2	HNRNPC	3.08554	4.44301	0	5.2182	3.47314	2.15982	4.32193	1.58496	6.06609	1.58496	LUAD & PANC		611
Q15185	Prostaglandin E synthase 3	PTGES3	3.20456	3.79456	2.59877	2.94016	2.41623	3.27211	4.16993	2	5.12928	2.32193	LUAD & PANC		612
P54578-2	Isoform 2 of Ubiquitin carboxyl-terminal hydrolase 14	USP14	3.90402	0	0	3.20456	2.03954	0	3.32193	3.70044	5.24793	3.70044	LUAD & PANC		613
P17096;P17096-2;P17096-3;	High mobility group protein HMG-I/HMG-YIsoform HMG-Y of High mobility group protein HMG-I/HMG-YIsoform HMG-R of High mobility group protein HMG-I/HMG-Y	HMGA1	2.13463	0	0	4.28149	0	0	3.45943	6.14975	6.62936	0	LUAD & PANC		614
Q15738	Sterol-4-alpha-carboxylate 3-dehydrogenase; decarboxylating	NSDHL	0	4.44301	0	0.697076	3.18542	3.41385	3	5.12928	4.08746	3.32193	LUAD & PANC		615
0	0	DDX3Y	4.46583	0	4.74964	3.96387	4.5995	3.82071	3.32193	3.58496	3.90689	0	LUAD & PANC		616
Q14166	Tubulin--tyrosine ligase-like protein 12	TTLL12	3.32379	0	3.41011	4.64304	2.41623	4.99184	0	4.85798	4.64386	3.70044	LUAD & PANC		617
0	0	EIF3M	5.2018	0	5.15458	3.58346	4.87513	3.73029	3.70044	3	2.58496	0	LUAD & PANC		618
P07205	Phosphoglycerate kinase 2	PGK2	1.22132	4.13655	2.59877	4.10045	2.79149	3.49351	4.32193	1.58496	3.58496	3.90689	LUAD & PANC		619
E5RHE7;Q92769;	Histone deacetylase 2 (Fragment)Histone deacetylase 2	HDAC2	4.38673	5.85452	2.78852	4.93068	2.57962	0	4.16993	4.85798	2.80735	0	LUAD & PANC		620
Q13740-2	Isoform 2 of CD166 antigen	ALCAM	2.32312	0	5.42982	0	4.6228	0	3.58496	0	5.16993	6.59991	LUAD & PANC		621
P17812	CTP synthase 1	CTPS1	4.71861	5.64249	0	4.70456	3.32429	0	4.9542	6.37504	2	0	LUAD & PANC		622
Q9GZZ9-2	Isoform 2 of Ubiquitin-like modifier-activating enzyme 5	UBA5	2.51596	0	0	2.78852	2.57962	2.60089	1	5.72792	5.72792	3.16993	LUAD & PANC		623
P47756-2	Isoform 2 of F-actin-capping protein subunit beta	CAPZB	3.32379	4.70034	5.20045	4.13655	3.18542	1.55844	4.24793	0	2.58496	3	LUAD & PANC		624
P14866;P14866-2;	Heterogeneous nuclear ribonucleoprotein LIsoform 2 of Heterogeneous nuclear ribonucleoprotein L	HNRNPL	3.08554	4.13655	2.94164	4.59629	2.26303	2.83128	3.32193	4.32193	4.64386	0	LUAD & PANC		625
0	0	RRAS2	3.67983	0	4.64304	1.8913	5.11723	3.3427	4.85798	3.32193	0	4.90689	LUAD & PANC		626
B3KXI2;Q15436;	Protein transport protein Sec23AProtein transport protein Sec23A	SEC23A	0	0	3.41011	3.39242	2.26303	2.73506	6.04439	4.70044	2.32193	2.32193	LUAD & PANC		627
P10301	Ras-related protein R-Ras	RRAS	3.20456	0	4.28323	1.57469	3.4038	4.78341	5.16993	3.58496	0	5.04439	LUAD & PANC		628
O60610;O60610-2;	Protein diaphanous homolog 1Isoform 2 of Protein diaphanous homolog 1	DIAPH1	4.46583	0	0	4.38027	5.09651	0	3.16993	2.32193	5.32193	4.08746	LUAD & PANC		629
I3L2B0;K7EIG1;O75153;	Clustered mitochondria protein homologClustered mitochondria protein homologClustered mitochondria protein homolog	CLUH	6.01745	0	3.41011	6.37197	1.7746	3.77282	5.61471	2.80735	2.32193	0	LUAD & PANC		630
P13861	cAMP-dependent protein kinase type II-alpha regulatory subunit	PRKAR2A	2.51596	4.76448	1.94752	3.983	2.69403	3.64908	3.32193	0	4.80735	4.24793	LUAD & PANC		631
Q9P0L0;Q9P0L0-2;	Vesicle-associated membrane protein-associated protein AIsoform 2 of Vesicle-associated membrane protein-associated protein A	VAPA	4.02042	4.70034	0	1.43613	3.4038	3.08786	3.80735	3	3.45943	3.70044	LUAD & PANC		632
P50851-2	Isoform 2 of Lipopolysaccharide-responsive and beige-like anchor protein	LRBA	4.18249	0	6.0856	0.546658	4.51007	3.3427	1	3.32193	4	4.58496	LUAD & PANC		634
B1AHA9;P33992;	DNA replication licensing factor MCM5 (Fragment)DNA replication licensing factor MCM5	MCM5	3.76514	6.14135	4.05856	6.03584	4.10256	0	3.16993	0	0	0	LUAD & PANC		635
Q14108;Q14108-2;	Lysosome membrane protein 2Isoform 2 of Lysosome membrane protein 2	SCARB2	1.79148	0	2.94164	1.24651	2.57962	4.61719	4.58496	3.45943	2.58496	4.32193	LUAD & PANC		636
O94985;O94985-2;	Calsyntenin-1Isoform 2 of Calsyntenin-1	CLSTN1	4.07163	0	5.42982	2.60089	4.69997	0	7.30378	0	6.50779	0	LUAD & PANC		637
P31150	Rab GDP dissociation inhibitor alpha	GDI1	0	0	2.38146	2.2295	3.06425	2.92754	4.80735	3	3.90689	3.70044	LUAD & PANC		638
Q9UBF2	Coatomer subunit gamma-2	COPG2	2.13463	0	3.41011	3.03072	2.69403	3.08786	4.08746	3.90689	3.45943	3.16993	LUAD & PANC		639
Q15365	Poly(rC)-binding protein 1	PCBP1	3.47517	4.76448	3.7554	3.4301	2.57962	2.15982	4	4.08746	3.58496	0	LUAD & PANC		640
E7ESP4;P17301;	Integrin alpha-2Integrin alpha-2	ITGA2	4.88118	0	4.99184	3.6108	5.65934	0	7.17991	5.2854	0	0	LUAD & PANC		641
I3L4G0;O75674;	TOM1-like protein 1 (Fragment)TOM1-like protein 1	TOM1L1	4.43598	0	4.55202	0	0	4.30847	5.72792	0	3.16993	5.9542	LUAD & PANC		642
P09972	Fructose-bisphosphate aldolase C	ALDOC	1.79148	4.13655	2.94164	2.37342	1.52604	1.8284	3.80735	1.58496	5.52356	3.58496	LUAD & PANC		643
P02533	Keratin; type I cytoskeletal 14	KRT14	2.32312	4.8772	4.46148	1.02997	4.10256	2.73506	4.16993	0	5.64386	2.32193	LUAD & PANC		644
D6RI02;P61247;	40S ribosomal protein S3a40S ribosomal protein S3a	RPS3A	0	6.63852	3.983	6.63852	4.38673	2.01129	2.80735	0	1	1	LUAD & PANC		645
P55795	Heterogeneous nuclear ribonucleoprotein H2	HNRNPH2	3.08554	4.63117	3.31055	4.69111	3.06425	3.64908	3.58496	2.80735	2	0	LUAD & PANC		647
P26639-2	Isoform 2 of Threonine--tRNA ligase; cytoplasmic	TARS	3.84417	4.76448	4.87858	4.03239	4.87513	0	5.2854	0	3.16993	0	LUAD & PANC		648
Q15019, B5MCX3, C9IY94, B5MD47, C9JFT1, H7C2Y0, H7C310, H7C1T1, C9IZU3, C9J2Q4, C9JB25, C9JG93, C9JT15, C9JZI2,	Septin-2	43710	0	0	0	0	0	0	4.85798	2.32193	5.32193	3.70044	LUNG ONLY		649
P15531-2	Isoform 2 of Nucleoside diphosphate kinase A	NME1	0	0	5.45796	1.79148	3.5209	4.21701	4.9542	4.16993	3.58496	1.58496	LUAD & PANC		650
Q03405-2;Q03405-3;	Isoform 2 of Urokinase plasminogen activator surface receptorIsoform 3 of Urokinase plasminogen activator surface receptor	PLAUR	5.23065	0	0	0	5.0222	3.27211	8.91289	5.78136	0	0	LUAD & PANC		651
Q9UMS4	Pre-mRNA-processing factor 19	PRPF19	4.13431	4.63117	2.1669	3.20456	3.18542	3.41385	2.58496	4.08746	2.58496	1.58496	LUAD & PANC		652
Q9Y6B6	GTP-binding protein SAR1b	SAR1B	2.32312	0	1.94752	2.37342	3.5209	4.45938	0	5.24793	3.45943	5.64386	LUAD & PANC		653
Q99715-2;Q99715-4;	Isoform 2 of Collagen alpha-1(XII) chainIsoform 4 of Collagen alpha-1(XII) chain	COL12A1	0	0	0	0	0	0	8.33539	7.79442	0	0	LUAD & PANC		654
P42892-2;P42892-3;	Isoform A of Endothelin-converting enzyme 1Isoform C of Endothelin-converting enzyme 1	ECE1	3.59739	5.80923	3.983	2.88971	4.01656	0	3.70044	4.45943	0	3	LUAD & PANC		655
Q15435;Q15435-2;Q15435-3;	Protein phosphatase 1 regulatory subunit 7Isoform 2 of Protein phosphatase 1 regulatory subunit 7Isoform 3 of Protein phosphatase 1 regulatory subunit 7	PPP1R7	0	0	0	4.30754	0	4.03434	2.32193	3.58496	6.26679	3.32193	LUAD & PANC		656
Q9NR45	Sialic acid synthase	NANS	3.52296	4.83066	3.31055	4.62734	2.79149	5.06033	0	0	0	0	PANC ONLY		657
P61289-2	Isoform 2 of Proteasome activator complex subunit 3	PSME3	4.02042	0	0	4.48485	4.91023	1.8284	5.67243	2	4.39232	2	LUAD & PANC		658
P15529-10;P15529-16;	Isoform 2 of Membrane cofactor proteinIsoform 3 of Membrane cofactor protein	CD46	3.32379	0	1.68359	1.57469	3.18542	1.55844	4.75489	4.58496	2	3.70044	LUAD & PANC		659
B4E2J3;O95084;	Serine protease 23Serine protease 23	PRSS23	2.65382	0	3.41011	4.43699	4.34668	0	5	3	2.80735	3.32193	LUAD & PANC		660
Q9BQA1	Methylosome protein 50	WDR77	3.7963	0	0	4.20435	3.32429	2.48713	4.58496	3	4.24793	2.58496	LUAD & PANC		661
Q09666, Q09666-2, E9PKR9, E9PJC6	Isoform 2 of Neuroblast differentiation-associated protein AH0K	AH0K	0	0	0	0	0	0	6.16993	0	5.83289	4	LUNG ONLY		662
Q16563-2	Isoform 2 of Synaptophysin-like protein 1	SYPL1	1.9865	0	2.59877	2.14358	2.69403	3.1795	4.24793	3.32193	3	4.08746	LUAD & PANC		663
P34897-2	Isoform 2 of Serine hydroxymethyltransferase; mitochondrial	SHMT2	1.79148	0	1.68359	5.2182	1.7746	3.27211	5.55459	5.49185	3.32193	0	LUAD & PANC		664
Q06323;Q06323-2;	Proteasome activator complex subunit 1Isoform 2 of Proteasome activator complex subunit 1	PSME1	2.51596	0	4.2135	2.78852	4.80778	3.88442	3.90689	0	5.2854	3.32193	LUAD & PANC		665
Q96A65;Q96A65-2;	Exocyst complex component 4Isoform 2 of Exocyst complex component 4	EXOC4	5.09651	0	4.28323	3.27211	4.23538	4.14439	5.24793	4.58496	0	0	LUAD & PANC		666
E9PLC9;P07384;	Calpain-1 catalytic subunit (Fragment)Calpain-1 catalytic subunit	CAPN1	5.2018	0	3.61467	2.2295	4.14118	4.61719	4.9542	6.18982	0	0	LUAD & PANC		667
Q96FW1	Ubiquitin thioesterase OTUB1	OTUB1	0	0	4.64304	3.32707	2.14358	4.45938	4.08746	3.80735	4.52356	1.58496	LUAD & PANC		668
Q16625-2;Q16625-3;Q16625-4;	Isoform 2 of OccludinIsoform 3 of OccludinIsoform 4 of Occludin	OCLN	4.38673	0	2.59877	1.79148	2.964	3.73029	3.70044	1	4.32193	4.64386	LUAD & PANC		669
O43143	Putative pre-mRNA-splicing factor ATP-dependent RNA helicase DHX15	DHX15	2.85133	0	4.41857	3.96387	3.58346	3.0146	4.45943	4.58496	3.45943	0	LUAD & PANC		670
Q6P4E1-2;Q6P4E1-4;	Isoform 2 of Protein CASC4Isoform 4 of Protein CASC4	CASC4	2.65382	0	0	0	0	0	3.58496	3.90689	2.80735	5.39232	LUAD & PANC		671
E9PK76;Q06481;Q06481-2;Q06481-3;	Amyloid-like protein 2Amyloid-like protein 2Isoform 2 of Amyloid-like protein 2Isoform 3 of Amyloid-like protein 2	APLP2	0	0	0	0	3.58346	3.0146	4.80735	0	5.93074	4.58496	LUAD & PANC		672
Q9UBQ5	Eukaryotic translation initiation factor 3 subunit K	EIF3K	3.52296	0	3.82071	4.52801	2.964	4.21701	2.58496	3.32193	3	2.58496	LUAD & PANC		673
P00450	Ceruloplasmin	CP	0	0	7.70635	0	5.51211	0	0	0	6.79442	7.40088	LUAD & PANC		674
O75367-2;O75367-3;	Isoform 1 of Core histone macro-H2A.1Isoform 3 of Core histone macro-H2A.1	H2AFY	0	0	4.77643	1.79148	0	0	4.24793	2.32193	4.90689	3.80735	LUAD & PANC		675
Q15233-2	Isoform 2 of Non-POU domain-containing octamer-binding protein	NONO	4.8625	0	0	7.08605	4.76448	2.15982	4.70044	0	4.85798	2	LUAD & PANC		676
Q9UQ80	Proliferation-associated protein 2G4	PA2G4	3.67983	0	3.41011	4.59629	3.983	2.83128	3.16993	4.70044	3.90689	0	LUAD & PANC		677
0	0	RAB18	1.48397	0	2.1669	0	3.58346	2.48713	4.24793	5.24793	2	3.32193	LUAD & PANC		678
O00571-2	Isoform 2 of ATP-dependent RNA helicase DDX3X	DDX3X	5.34158	0	3.7554	4.03239	4.64304	3.49351	3.58496	2	3	0	LUAD & PANC		679
H3BP95;Q8N1F7-2;	Nuclear pore complex protein Nup93 (Fragment)Isoform 2 of Nuclear pore complex protein Nup93	NUP93	6.21246	0	2.59877	5.97089	2.41623	3.5209	3.70044	2.32193	3.32193	0	LUAD & PANC		680
Q9GZM7-3	Isoform 3 of Tubulointerstitial nephritis antigen-like	TINAGL1	5.14253	0	6.9305	0	5.61922	5.74785	0	0	0	0	PANC ONLY		681
0	0	SAR1A	1.79148	0	0	2.03954	3.89818	4.0984	0	5.49185	3.58496	5.2854	LUAD & PANC		682
P46782	40S ribosomal protein S5	RPS5	4.8625	0	1.68359	4.94456	4.85327	3.1795	4.45943	1.58496	3	1.58496	LUAD & PANC		683
Q14651	Plastin-1	PLS1	3.08554	3.99399	4.69875	0.546658	1.7746	4.0984	2.58496	0	4.75489	4.39232	LUAD & PANC		684
P53999	Activated RNA polymerase II transcriptional coactivator p15	SUB1	0	4.29598	0	2.60089	0	1.08665	3.45943	5.20945	4.24793	2	LUAD & PANC		685
Q13501;Q13501-2;	Sequestosome-1Isoform 2 of Sequestosome-1	SQSTM1	4.64178	5.72762	4.05856	4.26251	2.90426	1.08665	1	0	2.80735	0	LUAD & PANC		686
Q9Y4K0	Lysyl oxidase homolog 2	LOXL2	1.9865	4.44301	2.78852	5.14094	2.26303	0	6.14975	6.40939	0	0	LUAD & PANC		687
O95197-2	Isoform 2 of Reticulon-3	RTN3	2.65382	0	4.93214	4.05856	4.14118	3.5209	3.16993	2.58496	4.85798	0	LUAD & PANC		688
Q9BRK5;Q9BRK5-3;Q9BRK5-6;	45 kDa calcium-binding proteinIsoform 3 of 45 kDa calcium-binding proteinIsoform 6 of 45 kDa calcium-binding protein	SDF4	2.32312	5.23065	0	3.32707	0	0	3.90689	2.58496	6.87036	1	LUAD & PANC		689
P04259	Keratin; type II cytoskeletal 6B	KRT6B	2.13463	0	3.41011	2.60089	4.67742	1.55844	5.45943	0	5.67243	2.32193	LUAD & PANC		690
P48960-2	Isoform 2 of CD97 antigen	CD97	3.32379	5.23065	1.94752	3.6108	3.4038	1.55844	5.75489	2	3	0	LUAD & PANC		691
0	0	FAM49B	2.98357	0	4.28323	0	4.18621	2.83128	4.9542	1	3.32193	4.16993	LUAD & PANC		692
P40925-2;P40925-3;	Isoform 2 of Malate dehydrogenase; cytoplasmicIsoform 3 of Malate dehydrogenase; cytoplasmic	MDH1	3.59739	5.14412	2.38146	1.24651	3.58346	3.73029	4.08746	2.32193	0	3.70044	LUAD & PANC		693
Q8NF91-2;Q8NF91-4;	Isoform 2 of Nesprin-1Isoform 4 of Nesprin-1	SYNE1	0	0	0	0	6.84239	6.1632	0	7.63662	6.14975	0	LUAD & PANC		694
H7C4S4;P51114-2;P51114-3;	Fragile X mental retardation syndrome-related protein 1 (Fragment)Isoform 2 of Fragile X mental retardation syndrome-related protein 1Isoform 3 of Fragile X mental retardation syndrome-related protein 1	FXR1	5.28894	0	4.05856	4.81435	5.33429	3.58346	0	0	0	0	LUAD & PANC		695
P51153	Ras-related protein Rab-13	RAB13	2.51596	0	2.38146	2.2295	2.79149	1.8284	3.58496	3.16993	4.16993	3.16993	LUAD & PANC		696
Q9Y5Y6	Suppressor of tumorigenicity 14 protein	ST14	3.08554	0	4.4983	0	3.58346	2.73506	1	3.80735	4.70044	4	LUAD & PANC		697
P15144	Aminopeptidase N	ANPEP	1.22132	7.81085	0	6.05518	4.97451	0	3.45943	6.06609	0	0	LUAD & PANC		698
P06731	Carcinoembryonic antigen-related cell adhesion molecule 5	CEACAM5	1.9865	0	4.60176	0	3.4038	7.57672	0	0	6.9542	4.85798	LUAD & PANC		699
O15400;O15400-2;	Syntaxin-7Isoform 2 of Syntaxin-7	STX7	2.32312	0	3.7554	1.79148	2.26303	3.08786	4.52356	2.80735	3.32193	3	LUAD & PANC		700
P18084	Integrin beta-5	ITGB5	2.32312	5.60721	0	2.49785	3.2525	0	4.70044	5.64386	0	3.16993	LUAD & PANC		701
O60684	Importin subunit alpha-7	KPNA6	3.7963	5.3663	4.05856	4.10045	2.57962	3.08786	0	0	0	0	PANC ONLY		702
J3KRC0;J3KT10;	Nuclear pore complex protein Nup85Nuclear pore complex protein Nup85	NUP85	6.11055	6.43817	0	3.39242	0	3.41385	3.45943	6.75489	0	0	LUAD & PANC		703
P16989-2;P16989-3;	Isoform 2 of Y-box-binding protein 3Isoform 3 of Y-box-binding protein 3	YBX3	0	0	0	5.75925	0	0	4.75489	4.16993	4	2	LUAD & PANC		704
P62913-2	Isoform 2 of 60S ribosomal protein L11	RPL11	2.51596	5.30783	3.41011	4.05856	3.63116	3.27211	2	0	1.58496	1	LUAD & PANC		705
Q16181, G3V1Q4, F5GZE5, E7EPK1	Septin 7, isoform CRA_a	43715	0	0	0	0	0	0	4.52356	4.08746	3.70044	3	LUNG ONLY		706
0	0	GOLGA7	2.65382	0	3.89114	1.02997	3.58346	2.92754	5.35755	3.16993	2	2.80735	LUAD & PANC		707
P06396;P06396-2;Q5T0H9;	GelsolinIsoform 2 of GelsolinGelsolin	GSN	3.20456	0	4.60176	5.8305	5.44363	3.49351	0	0	2.58496	0	LUAD & PANC		708
Q9Y3I0	tRNA-splicing ligase RtcB homolog	C22orf28	3.20456	0	3.05179	3.76722	2.57962	3.49351	3	3.90689	4.58496	1	LUAD & PANC		709
P63208-2	Isoform 2 of S-phase kinase-associated protein 1	SKP1	3.32379	0	2.94164	4.05856	3.06425	2.83128	3.58496	2.32193	3.16993	3.32193	LUAD & PANC		710
P62269	40S ribosomal protein S18	RPS18	2.98357	4.29598	3.89114	4.10045	4.23538	0	3.80735	2	4.08746	0	LUAD & PANC		711
Q12913;Q12913-2;	Receptor-type tyrosine-protein phosphatase etaIsoform 2 of Receptor-type tyrosine-protein phosphatase eta	PTPRJ	3.52296	4.95458	4.69875	0	4.80778	4.14439	0	0	4.32193	0	LUAD & PANC		712
O43776, B4DN60	Asparagine--tR0 ligase, cytoplasmic	0RS	0	0	0	0	0	0	4.45943	4.52356	4.24793	2	LUNG ONLY		713
P01111	GTPase NRas	NRAS	2.65382	3.99399	3.05179	0.850766	3.63116	3.1795	5.35755	0	1.58496	4.70044	LUAD & PANC		714
P46459	Vesicle-fusing ATPase	NSF	2.98357	0	3.983	4.77787	3.18542	0	2.32193	0	6.18982	4.32193	LUAD & PANC		715
Q9Y6Q5-2	Isoform 2 of AP-1 complex subunit mu-2	AP1M2	4.18249	0	2.94164	1.02997	2.26303	4.61719	3	0	5.67243	4.08746	LUAD & PANC		716
O15145	Actin-related protein 2/3 complex subunit 3	ARPC3	2.98357	0	2.38146	3.39242	3.5209	3.27211	3.90689	1	4.80735	2.80735	LUAD & PANC		717
0	0	AHSG	0	0	2.59877	0	3.5209	2.01129	4.58496	5.61471	4.24793	0	LUAD & PANC		718
H0YFG2;Q02790;	Peptidyl-prolyl cis-trans isomerase FKBP4; N-terminally processed (Fragment)Peptidyl-prolyl cis-trans isomerase FKBP4	FKBP4	3.84417	0	3.41011	4.1205	2.90426	1.8284	5.32193	1	3.32193	2.58496	LUAD & PANC		719
Q01650	Large neutral amino acids transporter small subunit 1	SLC7A5	2.51596	3.99399	3.7554	1.79148	2.69403	1.30824	3.16993	3.45943	2.80735	2.80735	LUAD & PANC		720
P00387-2	Isoform 2 of NADH-cytochrome b5 reductase 3	CYB5R3	2.65382	4.44301	2.38146	0.697076	1.08665	2.15982	3	4.52356	3.16993	2.58496	LUAD & PANC		721
P57721-2	Isoform 2 of Poly(rC)-binding protein 3	PCBP3	2.85133	4.63117	2.1669	3.03072	2.26303	1.8284	4.16993	4	3.58496	0	LUAD & PANC		722
P08729	Keratin; type II cytoskeletal 7	KRT7	5.89595	0	4.87858	0	5.14412	5.43466	0	0	5.97728	0	LUAD & PANC		723
O96019-2	Isoform 2 of Actin-like protein 6A	ACTL6A	4.92391	0	3.31055	4.95371	3.06425	4.45938	3.45943	0	4	0	LUAD & PANC		724
P12004	Proliferating cell nuclear antigen	PCNA	2.51596	5.48593	3.7554	4.05856	2.26303	4.50286	0	0	0	0	PANC ONLY		725
Q92888-2;Q92888-3;	Isoform 2 of Rho guanine nucleotide exchange factor 1Isoform 3 of Rho guanine nucleotide exchange factor 1	ARHGEF1	2.32312	0	4.80778	4.33693	4.55335	3.82071	3.16993	5.55459	0	0	LUAD & PANC		726
P52907	F-actin-capping protein subunit alpha-1	CAPZA1	2.85133	5.05593	2.59877	3.67511	2.79149	2.33042	3.70044	3	2.58496	0	LUAD & PANC		727
Q9BPX3	Condensin complex subunit 3	NCAPG	4.88118	0	3.18759	3.76722	3.76306	3.58346	4.75489	3	1.58496	0	LUAD & PANC		728
0	0	VAMP3	3.32379	0	2.59877	2.94016	2.79149	3.27211	4.08746	2.80735	2.32193	3.16993	LUAD & PANC		729
P12429	Annexin A3	ANXA3	4.55335	0	3.983	0	6.39374	6.3083	3	0	2.32193	0	LUAD & PANC		730
Q3LXA3	Bifunctional ATP-dependent dihydroxyacetone kinase/FAD-AMP lyase (cyclizing)	DAK	0	0	3.31055	2.14358	0	4.14439	3	6.67243	4.16993	0	LUAD & PANC		731
P23246;P23246-2;	Splicing factor; proline- and glutamine-richIsoform Short of Splicing factor; proline- and glutamine-rich	SFPQ	2.85133	5.60721	0	4.30754	2.14358	0	4.90689	3.70044	3.70044	0	LUAD & PANC		732
Q15019-2	Isoform 2 of Septin-2	42249	4.23618	0	2.94164	5.31909	5.04998	4.65832	0	0	0	0	PANC ONLY		733
0	0	PLP2	2.51596	4.13655	3.31055	1.43613	2.69403	0	4.16993	3.32193	2.32193	2.80735	LUAD & PANC		734
Q09161	Nuclear cap-binding protein subunit 1	NCBP1	4.71861	0	3.41011	4.48485	3.4038	1.8284	4.70044	5.67243	0	0	LUAD & PANC		735
O14929;O14929-2;	Histone acetyltransferase type B catalytic subunitIsoform B of Histone acetyltransferase type B catalytic subunit	HAT1	3.67983	0	3.61467	3.67511	1.88529	3.08786	4.08746	4.58496	3	0	LUAD & PANC		736
H3BNW5;O43278;O43278-2;	Kunitz-type protease inhibitor 1 (Fragment)Kunitz-type protease inhibitor 1Isoform 2 of Kunitz-type protease inhibitor 1	SPINT1	4.07163	0	3.61467	0	3.983	5.16088	3.32193	4.16993	3.58496	0	LUAD & PANC		737
P26196	Probable ATP-dependent RNA helicase DDX6	DDX6	4.34928	0	2.1669	4.33693	2.41623	4.65832	4.16993	0	3.45943	2.58496	LUAD & PANC		738
Q9BQ67	Glutamate-rich WD repeat-containing protein 1	GRWD1	3.52296	0	0	3.6108	2.26303	3.08786	3.45943	4.16993	3.80735	1.58496	LUAD & PANC		739
Q04837	Single-stranded DNA-binding protein; mitochondrial	SSBP1	0	0	0	1.24651	0	2.33042	4.85798	5.2854	2.32193	2	LUAD & PANC		740
0	0	NPEPPSL1	3.47517	0	4.28323	3.48996	2.26303	3.93008	4.32193	3.90689	0	2.32193	LUAD & PANC		741
P01112-2	Isoform 2 of GTPase HRas	HRAS	3.67983	3.79456	1.94752	0.850766	3.80222	3.983	5.24793	0	0	4.75489	LUAD & PANC		742
Q16643;Q16643-2;	DrebrinIsoform 2 of Drebrin	DBN1	4.07163	5.6814	0	4.70456	4.48485	2.01129	3.58496	0	1.58496	0	LUAD & PANC		743
Q14112-2	Isoform 2 of Nidogen-2	NID2	0	0	0	0	4.34668	0	5.61471	8.74147	0	0	LUAD & PANC		744
Q8WTV0-2	Isoform 1 of Scavenger receptor class B member 1	SCARB1	4.23618	0	3.61467	2.70792	1.08665	5.76812	6.06609	3.32193	1	0	LUAD & PANC		745
O00629, H7C4F6	Importin subunit alpha-3	KP04	0	0	0	0	0	0	4.16993	4.80735	4	1.58496	LUNG ONLY		746
P54289, P54289-3, E7ERK3, H0Y715, B7Z658, P54289-2, P54289-5, P54289-4 ,	Isoform 2 of Voltage-dependent calcium channel subunit alpha-2/delta-1	CAC02D1	0	0	0	0	0	0	7.18982	7.35755	0	0	LUNG ONLY		747
P24534	Elongation factor 1-beta	EEF1B2	3.52296	0	3.05179	3.14393	3.5209	2.01129	4.16993	2	3.90689	1.58496	LUAD & PANC		748
O43291-2	Isoform 2 of Kunitz-type protease inhibitor 2	SPINT2	3.76514	4.63117	3.31055	0.546658	1.88529	2.92754	5.88264	3	1.58496	0	LUAD & PANC		749
Q12846	Syntaxin-4	STX4	4.07163	0	4.41857	3.03072	4.74147	1.55844	4.32193	4.45943	1	0	LUAD & PANC		750
P67936;P67936-2;	Tropomyosin alpha-4 chainIsoform 2 of Tropomyosin alpha-4 chain	TPM4	0	4.76448	0	3.73029	5.82354	2.60089	7.02237	0	3.45943	0	LUAD & PANC		751
Q96C86	m7GpppX diphosphatase	DCPS	2.13463	0	2.38146	0.850766	1.52604	2.83128	2.32193	3.90689	4.80735	2.32193	LUAD & PANC		752
P62330	ADP-ribosylation factor 6	ARF6	2.13463	0	3.5209	2.78852	3.5209	3.27211	3.16993	2.58496	3.45943	2.32193	LUAD & PANC		753
Q96HE7	ERO1-like protein alpha	ERO1L	0	0	5.04835	0	1.52604	4.95147	0	3	6.20945	3.70044	LUAD & PANC		754
Q8IYI6	Exocyst complex component 8	EXOC8	2.85133	4.76448	2.38146	1.43613	2.14358	3.49351	2	2.32193	2.80735	3.16993	LUAD & PANC		755
Q27J81;Q27J81-2;	Inverted formin-2Isoform 2 of Inverted formin-2	INF2	4.23618	0	4.41857	2.70792	1.7746	4.39425	0	0	5.70044	4.16993	LUAD & PANC		756
Q9H361	Polyadenylate-binding protein 3	PABPC3	3.59739	4.95458	3.18759	3.4301	3.9585	0	3.80735	0	4.16993	0	LUAD & PANC		758
P19440;P19440-2;	Gamma-glutamyltranspeptidase 1Isoform 2 of Gamma-glutamyltranspeptidase 1	GGT1	4.02042	0	4.87858	2.03954	3.47314	5.16088	1	0	0	6.18982	LUAD & PANC		759
P08473	Neprilysin	MME	2.51596	0	0	0	3.5209	6.0828	7.53138	5.08746	0	0	LUAD & PANC		760
Q9NV96;Q9NV96-2;	Cell cycle control protein 50AIsoform 2 of Cell cycle control protein 50A	TMEM30A	2.98357	0	0	0	0	2.60089	6.33985	3	0	4.52356	LUAD & PANC		761
0	0	VAMP2	3.52296	0	1.94752	3.32707	3.06425	2.92754	4.39232	2	2.58496	2.58496	LUAD & PANC		762
P62495	Eukaryotic peptide chain release factor subunit 1	ETF1	4.13431	5.05593	3.31055	2.14358	2.90426	3.1795	0	0	3.90689	0	LUAD & PANC		763
P25205	DNA replication licensing factor MCM3	MCM3	4.76787	5.98289	0	6.22514	2.79149	1.08665	3.16993	0	0	0	LUAD & PANC		764
P00390-2	Isoform Cytoplasmic of Glutathione reductase; mitochondrial	GSR	0	0	0	0	0	1.08665	2.80735	3.16993	4.52356	3.70044	LUAD & PANC		765
P08754	Guanine nucleotide-binding protein G(k) subunit alpha	GNAI3	3.90402	0	4.64304	4.03239	4.5995	4.21701	0	0	0	0	PANC ONLY		766
H7BZY0;Q12888-2;	Tumor suppressor p53-binding protein 1 (Fragment)Isoform 2 of Tumor suppressor p53-binding protein 1	TP53BP1	0	5.6814	0	5.10548	2.79149	4.45938	4.9542	0	4.08746	0	LUAD & PANC		767
P20020-2;P20020-3;	Isoform A of Plasma membrane calcium-transporting ATPase 1Isoform B of Plasma membrane calcium-transporting ATPase 1	ATP2B1	0	0	0	3.03072	4.14118	4.65832	6.78136	1.58496	0	4.24793	LUAD & PANC		768
Q02818	Nucleobindin-1	NUCB1	0	0	0	4.30754	2.90426	0	7.09803	4.45943	1	1	LUAD & PANC		769
P54289-4	Isoform 4 of Voltage-dependent calcium channel subunit alpha-2/delta-1	CACNA2D1	4.13431	0	6.5754	0	6.01054	4.61719	0	0	0	0	PANC ONLY		770
H0Y9Q1;P28838-2;	Cytosol aminopeptidase (Fragment)Isoform 2 of Cytosol aminopeptidase	LAP3	3.76514	0	2.1669	2.88971	4.76448	6.13769	4.32193	0	2	0	LUAD & PANC		771
P08779	Keratin; type I cytoskeletal 16	KRT16	3.59739	0	2.59877	0	4.69997	2.15982	4.9542	0	5.16993	2	LUAD & PANC		772
P35244	Replication protein A 14 kDa subunit	RPA3	3.20456	0	0	3.81365	1.88529	1.8284	4.16993	4.24793	2.80735	1.58496	LUAD & PANC		773
P52292	Importin subunit alpha-1	KPNA2	4.95371	0	3.05179	4.33693	4.53778	4.33557	0	0	0	0	PANC ONLY		774
O95352-2;O95352-3;	Isoform 2 of Ubiquitin-like modifier-activating enzyme ATG7Isoform 3 of Ubiquitin-like modifier-activating enzyme ATG7	ATG7	3.84417	5.05593	0	2.94016	2.57962	0	4.16993	4.9542	2.32193	0	LUAD & PANC		775
Q6IAA8	Ragulator complex protein LAMTOR1	LAMTOR1	1.79148	0	2.1669	2.88971	1.88529	2.60089	5.16993	2.58496	1.58496	3.16993	LUAD & PANC		776
P11488	Guanine nucleotide-binding protein G(t) subunit alpha-1	G0T1	0	0	0	0	0	0	4.45943	2.80735	3.45943	3.32193	LUNG ONLY		777
P53992	Protein transport protein Sec24C	SEC24C	0	0	2.94164	4.41926	2.964	0	5.32193	5.39232	2	0	LUAD & PANC		778
Q8WVM8;Q8WVM8-2;Q8WVM8-3;	Sec1 family domain-containing protein 1Isoform 2 of Sec1 family domain-containing protein 1Isoform 3 of Sec1 family domain-containing protein 1	SCFD1	2.13463	0	3.18759	1.57469	2.57962	5.49927	0	4.9542	2.80735	3.16993	LUAD & PANC		779
P13747	HLA class I histocompatibility antigen; alpha chain E	HLA-E	2.65382	0	3.18759	1.79148	3.06425	3.49351	3.58496	0	4.58496	3.16993	LUAD & PANC		780
Q7L5N1	COP9 signalosome complex subunit 6	COPS6	0	4.44301	0	2.49785	2.41623	3.27211	2.80735	4	3.16993	2	LUAD & PANC		781
P23634-2;P23634-6;	Isoform XA of Plasma membrane calcium-transporting ATPase 4Isoform XB of Plasma membrane calcium-transporting ATPase 4	ATP2B4	0	0	0	2.49785	0	2.15982	5.08746	2.32193	3	3.16993	LUAD & PANC		782
Q7L5D6-2	Isoform 2 of Golgi to ER traffic protein 4 homolog	GET4	3.67983	3.79456	2.1669	1.8913	2.69403	4.45938	2	3.70044	1.58496	0	LUAD & PANC		783
H7C5Q9;Q14738-2;	Serine/threonine-protein phosphatase 2A 56 kDa regulatory subunit delta isoform (Fragment)Isoform Delta-2 of Serine/threonine-protein phosphatase 2A 56 kDa regulatory subunit delta isoform	PPP2R5D	5.14253	0	2.38146	4.26251	3.63116	2.60089	4.39232	3.80735	0	0	LUAD & PANC		784
0	0	GMPPB	2.85133	0	0	1.24651	1.7746	2.01129	2	4.16993	3.45943	3.45943	LUAD & PANC		785
O60568	Procollagen-lysine;2-oxoglutarate 5-dioxygenase 3	PLOD3	0	0	0	2.2295	0	4.50286	6.35755	0	4.90689	2	LUAD & PANC		786
P32969	60S ribosomal protein L9	RPL9	4.88118	0	4.13543	4.26251	4.3172	3.0146	0	0	0	1.58496	LUAD & PANC		787
O75131	Copine-3	CPNE3	2.85133	0	3.31055	3.03072	3.58346	0	4.64386	0	2	5.16993	LUAD & PANC		788
Q9GZM7, Q9GZM7-2, E7EUP2, Q9GZM7-3, B4DNS5 , ,	Isoform 2 of Tubulointerstitial nephritis antigen-like	TI0GL1	0	0	0	0	0	0	2.80735	5.2854	5.80735	0	LUNG ONLY		789
Q13277-2	Isoform B of Syntaxin-3	STX3	3.84417	3.79456	3.61467	0	4.04743	1.30824	3.16993	2.58496	0	3.80735	LUAD & PANC		790
Q13547	Histone deacetylase 1	HDAC1	4.46583	0	3.61467	4.88118	2.41623	1.55844	2.32193	3.90689	3	0	LUAD & PANC		791
Q6PCB0	von Willebrand factor A domain-containing protein 1	VWA1	2.13463	0	5.93698	3.73029	2.57962	3.58346	4.16993	0	3.90689	0	LUAD & PANC		792
P29323-2	Isoform 2 of Ephrin type-B receptor 2	EPHB2	4.46583	0	5.45796	2.49785	3.80222	0	4.24793	3	0	2.58496	LUAD & PANC		793
Q92597;Q92597-2;	Protein NDRG1Isoform 2 of Protein NDRG1	NDRG1	0	0	0	0.546658	0	0	5.12928	0	5.67243	3	LUAD & PANC		794
Q9NTK5	Obg-like ATPase 1	OLA1	3.32379	0	3.983	4.30754	2.57962	4.14439	4.16993	2.32193	0	1	LUAD & PANC		795
0	0	DKFZp686D09174	2.98357	0	2.94164	1.02997	2.03954	3.58346	4	2	3.16993	2.58496	LUAD & PANC		796
0	0	HIST2H2BD	0	0	3.7554	2.2295	2.57962	0	4.52356	0	5.49185	2.80735	LUAD & PANC		797
O95361;O95361-2;	Tripartite motif-containing protein 16Isoform 2 of Tripartite motif-containing protein 16	TRIM16	3.47517	4.44301	0	0	3.4038	0	0	2.58496	5.75489	3.80735	LUAD & PANC		798
Q03135	Caveolin-1	CAV1	3.47517	0	3.5209	0.697076	5.36303	0	3	2.58496	4.9542	1	LUAD & PANC		799
E9PKF3;P24752;	Sterol O-acyltransferase 1 (Fragment)Acetyl-CoA acetyltransferase; mitochondrial	ACAT1	0	0	0	1.79148	0	0	0	6.56986	2.80735	4.24793	LUAD & PANC		800
Q9H0D6-2	Isoform 2 of 5'-3' exoribonuclease 2	XRN2	2.65382	0	0	3.27211	2.79149	4.39425	3.32193	4.32193	3.80735	0	LUAD & PANC		801
P57735	Ras-related protein Rab-25	RAB25	2.32312	0	3.31055	0.850766	1.08665	3.1795	3.16993	3.32193	3.16993	2.58496	LUAD & PANC		802
Q9NQR4	Omega-amidase NIT2	NIT2	2.51596	4.63117	2.38146	3.03072	2.90426	3.3427	2	0	4.39232	0	LUAD & PANC		803
Q9UBI6	Guanine nucleotide-binding protein G(I)/G(S)/G(O) subunit gamma-12	GNG12	2.85133	0	2.78852	1.8913	2.79149	2.48713	4.32193	1.58496	2.32193	3.32193	LUAD & PANC		804
O14787-2	Isoform 2 of Transportin-2	TNPO2	3.59739	0	4.13543	3.07619	2.964	0	2.58496	4.9542	3.58496	0	LUAD & PANC		805
P37837	Transaldolase	TALDO1	1.48397	4.29598	3.61467	5.29389	2.79149	0	2.32193	2.32193	3.70044	0	LUAD & PANC		806
Q9UL26	Ras-related protein Rab-22A	RAB22A	2.51596	0	2.1669	0.850766	0	5.43466	4.24793	3.32193	1	3.58496	LUAD & PANC		807
P26232, P26232-4, P26232-3, P26232-5, C9IZ88 , ,	Catenin alpha-2	CTN02	0	0	0	0	0	0	4.32193	3.58496	3.80735	2	LUNG ONLY		808
Q96PD2-2	Isoform 2 of Discoidin; CUB and LCCL domain-containing protein 2	DCBLD2	3.67983	0	2.78852	0	2.69403	2.15982	3.32193	2.80735	2	3.90689	LUAD & PANC		809
Q9NVM1	Protein eva-1 homolog B	EVA1B	1.79148	0	1.68359	0	0.899015	0	4.24793	4.08746	2	3	LUAD & PANC		810
Q8WWY8	Lipase member H	LIPH	4.07163	0	3.82071	0	3.76306	4.70456	0	0	5.35755	4	LUAD & PANC		811
P35080;P35080-2;	Profilin-2Isoform IIb of Profilin-2	PFN2	2.98357	4.76448	2.94164	3.81365	0	0	3	2	2.80735	2.80735	LUAD & PANC		812
P09471-2, P09471, H3BTM2, H3BN82, H3BQG8 , ,	Guanine nucleotide-binding protein G(o) subunit alpha	G0O1	0	0	0	0	0	0	5.72792	2	2.32193	3.58496	LUNG ONLY		813
Q01628	Interferon-induced transmembrane protein 3	IFITM3	0	0	2.94164	1.79148	3.76306	4.21701	2.80735	2.32193	2	4.32193	LUAD & PANC		814
Q92797;Q92797-2;	SymplekinIsoform 2 of Symplekin	SYMPK	4.46583	0	0	3.39242	3.63116	4.50286	3.32193	3.45943	2.80735	0	LUAD & PANC		815
D6RAA8;D6RBR1;E7EVY3;P20810-2;	DNA-directed RNA polymerase I subunit RPA34 (Fragment)DNA-directed RNA polymerase I subunit RPA34 (Fragment)DNA-directed RNA polymerase I subunit RPA34Isoform 2 of Calpastatin	CAST	0	0	0	4.85916	3.4038	3.73029	5.64386	0	6.06609	0	LUAD & PANC		816
0	0	S100A10	3.20456	0	3.05179	0.850766	1.7746	3.82071	2	3.16993	3.45943	2.80735	LUAD & PANC		817
P19012	Keratin; type I cytoskeletal 15	KRT15	1.9865	0	4.41857	2.70792	4.45938	2.60089	3	0	6.40939	0	LUAD & PANC		818
O60361	Putative nucleoside diphosphate kinase	NME2P1	1.79148	0	3.89114	1.79148	2.90426	2.15982	4	2.58496	3.90689	1	LUAD & PANC		819
Q9UNZ2-4;Q9UNZ2-5;	Isoform 2 of NSFL1 cofactor p47Isoform 3 of NSFL1 cofactor p47	NSFL1C	3.32379	0	1.68359	3.67511	3.89818	2.15982	2	0	5.42626	3	LUAD & PANC		820
P06703	Protein S100-A6	S100A6	0	0	2.78852	3.48996	3.2525	0	3.32193	1	4.90689	3.16993	LUAD & PANC		821
P50225	Sulfotransferase 1A1	SULT1A1	1.48397	0	0	1.43613	0	0	0	5.08746	4.32193	3.90689	LUAD & PANC		822
P09382	Galectin-1	LGALS1	0	4.54545	0	3.20456	2.26303	0	3.70044	3.90689	3	1.58496	LUAD & PANC		823
P23258	Tubulin gamma-1 chain	TUBG1	3.67983	4.95458	0	3.39242	3.4038	3.58346	0	0	5.16993	0	LUAD & PANC		824
P54577	Tyrosine--tRNA ligase; cytoplasmic	YARS	1.9865	4.8772	0	3.89621	2.14358	3.41385	0	3.70044	5.35755	0	LUAD & PANC		825
O75351	Vacuolar protein sorting-associated protein 4B	VPS4B	2.51596	0	3.18759	2.37342	3.89818	4.39425	3.80735	2	0	3.16993	LUAD & PANC		826
Q99828	Calcium and integrin-binding protein 1	CIB1	2.98357	0	3.89114	0	2.964	5.1991	0	0	4.08746	5.93074	LUAD & PANC		827
H0YNM2;Q9NPR2;Q9NPR2-2;	Semaphorin-4B (Fragment)Semaphorin-4BIsoform 2 of Semaphorin-4B	SEMA4B	0	5.23065	5.62542	3.20456	1.88529	0	3.32193	0	5.85798	0	LUAD & PANC		828
Q9NZN4	EH domain-containing protein 2	EHD2	1.9865	0	3.82071	0.697076	5.19558	4.45938	1.58496	0	2.80735	4.58496	LUAD & PANC		829
Q13148-2	Isoform 2 of TAR DNA-binding protein 43	TARDBP	2.13463	5.54682	0	3.86725	2.26303	4.39425	2.80735	0	3.45943	0	LUAD & PANC		830
P46926	Glucosamine-6-phosphate isomerase 1	GNPDA1	0	0	0	1.24651	0	0	4.75489	0	4	4.52356	LUAD & PANC		831
Q9H0E2	Toll-interacting protein	TOLLIP	3.20456	0	3.18759	0	1.52604	4.27238	4.80735	0	3	3.45943	LUAD & PANC		832
O15371	Eukaryotic translation initiation factor 3 subunit D	EIF3D	3.08554	0	2.78852	4.81435	3.86725	3.73029	3.70044	2.32193	0	0	LUAD & PANC		833
P26599-2	Isoform 2 of Polypyrimidine tract-binding protein 1	PTBP1	3.98211	0	0	2.37342	4.48485	3.5209	4.24793	3.58496	2.32193	0	LUAD & PANC		834
Q8WX92	Negative elongation factor B	NELFB	0	4.95458	2.1669	2.70792	2.79149	2.33042	3.16993	4.58496	2	0	LUAD & PANC		835
P62701	40S ribosomal protein S4; X isoform	RPS4X	3.47517	0	3.61467	4.75165	4.45938	1.55844	2.32193	1	0	3.32193	LUAD & PANC		836
P80188-2	Isoform 2 of Neutrophil gelatinase-associated lipocalin	LCN2	6.23448	0	5.78285	0	3.71746	4.21701	0	0	0	0	LUAD & PANC		837
O95716	Ras-related protein Rab-3D	RAB3D	1.79148	0	0	0	0	2.01129	3.70044	3	2.80735	3.45943	LUAD & PANC		838
Q6XQN6-2;Q6XQN6-3;	Isoform 2 of Nicotinate phosphoribosyltransferaseIsoform 3 of Nicotinate phosphoribosyltransferase	NAPRT1	4.92391	0	3.41011	0	4.3172	7.25311	0	0	0	0	PANC ONLY		839
Q8N5I2	Arrestin domain-containing protein 1	ARRDC1	1.79148	0	1.68359	0.697076	1.7746	4.56127	3	1	5.08746	2.58496	LUAD & PANC		840
P62736	Actin; aortic smooth muscle	ACTA2	0	0	0	5.61922	0	0	0	6.72792	0	5.9542	LUAD & PANC		841
O75828	Carbonyl reductase [NADPH] 3	CBR3	1.9865	4.13655	2.94164	2.88971	1.29671	2.01129	1.58496	0	4.45943	3.32193	LUAD & PANC		842
Q58FG1	Putative heat shock protein HSP 90-alpha A4	HSP90AA4P	1.48397	4.63117	2.78852	3.48996	3.5209	1.30824	4.32193	3	0	0	LUAD & PANC		843
Q12906-2;Q12906-4;Q12906-7;	Isoform 2 of Interleukin enhancer-binding factor 3Isoform 4 of Interleukin enhancer-binding factor 3Isoform 7 of Interleukin enhancer-binding factor 3	ILF3	2.13463	0	2.59877	6.1156	3.80222	3.27211	5.04439	0	1	0	LUAD & PANC		844
0	0	ALDH3B2	0	0	0	0	0	2.48713	1	3.90689	5.04439	3	LUAD & PANC		845
P13796	Plastin-2	LCP1	5.01885	0	2.1669	0.697076	3.18542	4.03434	3.32193	2	1	3	LUAD & PANC		846
0	0	ARL8B	2.65382	4.13655	0	1.43613	2.14358	3.49351	0	3.32193	2.80735	4	LUAD & PANC		847
Q9HB07	UPF0160 protein MYG1; mitochondrial	C12orf10	0	5.48593	3.18759	3.39242	2.14358	3.5209	2	0	4.24793	0	LUAD & PANC		848
P21964-2	Isoform Soluble of Catechol O-methyltransferase	COMT	3.52296	0	0	0	2.90426	6.59565	0	0	6.94251	3.58496	LUAD & PANC		849
Q04695	Keratin; type I cytoskeletal 17	KRT17	2.65382	0	1.94752	1.79148	4.51007	2.60089	4.32193	0	5.9542	0	LUAD & PANC		850
O43169	Cytochrome b5 type B	CYB5B	2.51596	4.13655	3.31055	2.49785	0.899015	3.64908	0	2	3.32193	2	LUAD & PANC		851
0	0	HBB	2.13463	0	2.1669	1.79148	2.41623	5.74785	2.32193	4.90689	2.58496	0	LUAD & PANC		852
P16104	Histone H2A.x	H2AFX	0	0	0	0	0	0	4.08746	4.75489	0	4.24793	LUAD & PANC		853
P62888	60S ribosomal protein L30	RPL30	2.13463	0	1.68359	3.81365	3.4038	3.88442	3.32193	4	2	0	LUAD & PANC		854
Q00765	Receptor expression-enhancing protein 5	REEP5	3.59739	4.29598	4.05856	0	3.63116	1.8284	1	2.58496	3	0	LUAD & PANC		855
0	0	C1orf58	0	0	3.7554	1.24651	2.964	2.33042	3.32193	0	3.45943	4.70044	LUAD & PANC		856
E9PQM1;P07858;	Cathepsin B heavy chain (Fragment)Cathepsin B	CTSB	0	0	2.1669	2.49785	0	4.03434	2.32193	4.80735	3.70044	1	LUAD & PANC		857
Q9UHR4	Brain-specific angiogenesis inhibitor 1-associated protein 2-like protein 1	BAIAP2L1	3.20456	0	2.94164	0	1.88529	5.67531	3.45943	0	3	3.45943	LUAD & PANC		858
E9PAV3, Q13765, F8W0W4, F8W1N5	0scent polypeptide-associated complex subunit alpha	0CA	0	0	0	0	0	0	3	3.32193	3.45943	3.16993	LUNG ONLY		859
0	0	CYFIP2	3.84417	0	4.93214	4.67298	3.32429	0	6.18982	0	1	0	LUAD & PANC		860
P11172	Uridine 5'-monophosphate synthase	UMPS	4.27698	0	0	4.59629	4.51007	5.1991	3.58496	0	0	0	LUAD & PANC		861
P00750-3;P00750-4;	Isoform 3 of Tissue-type plasminogen activatorIsoform 4 of Tissue-type plasminogen activator	PLAT	5.99484	0	6.6797	0	6.73255	0	0	0	0	0	LUAD & PANC		862
Q13308-2;Q13308-4;Q13308-5;	Isoform 2 of Inactive tyrosine-protein kinase 7Isoform 4 of Inactive tyrosine-protein kinase 7Isoform 5 of Inactive tyrosine-protein kinase 7	PTK7	0	3.79456	3.89114	1.8913	3.86725	0	5.61471	4.39232	0	0	LUAD & PANC		863
0	0	PAFAH1B2	2.98357	0	4.2135	1.02997	2.57962	2.15982	3.58496	1	3.32193	2.32193	LUAD & PANC		864
Q16401;Q16401-2;	26S proteasome non-ATPase regulatory subunit 5Isoform 2 of 26S proteasome non-ATPase regulatory subunit 5	PSMD5	3.67983	0	2.59877	4.03239	3.4038	3.77282	3.32193	0	0	2.58496	LUAD & PANC		865
J3QRH4;Q96KP4;	Cytosolic non-specific dipeptidase (Fragment)Cytosolic non-specific dipeptidase	CNDP2	0	0	3.18759	2.49785	1.52604	1.30824	4.32193	0	3.16993	4.24793	LUAD & PANC		866
P49746-2	Isoform 2 of Thrombospondin-3	THBS3	0	0	2.59877	6.0856	3.06425	0	7.2854	3.45943	0	0	LUAD & PANC		867
P52294	Importin subunit alpha-5	KPNA1	3.7963	4.13655	2.38146	3.48996	2.41623	3.08786	0	0	0	0	PANC ONLY		868
Q9Y6M1-1	Isoform 2 of Insulin-like growth factor 2 mRNA-binding protein 2	IGF2BP2	4.34928	0	3.18759	4.90539	3.89818	2.48713	0	0	2.32193	0	LUAD & PANC		869
P09661	U2 small nuclear ribonucleoprotein A'	SNRPA1	4.38673	0	0	4.38027	3.63116	3.27211	3.32193	0	3.90689	1	LUAD & PANC		870
O15551	Claudin-3	CLDN3	1.79148	0	3.18759	0	3.2525	1.8284	2.58496	2	3	3.70044	LUAD & PANC		871
Q13641	Trophoblast glycoprotein	TPBG	3.40627	0	0	0	2.41623	2.01129	5.12928	4.70044	1	1	LUAD & PANC		872
P46783	40S ribosomal protein S10	RPS10	3.76514	0	1.94752	3.86725	2.03954	3.1795	3.16993	0	3.16993	2.58496	LUAD & PANC		873
Q9NPQ8-2;Q9NPQ8-3;	Isoform 2 of Synembryn-AIsoform 3 of Synembryn-A	RIC8A	4.55335	6.88013	0	1.43613	2.79149	2.01129	0	5.32193	0	0	LUAD & PANC		874
P20591;P20591-2;	Interferon-induced GTP-binding protein Mx1Isoform 2 of Interferon-induced GTP-binding protein Mx1	MX1	3.76514	0	0	0	7.34775	7.79903	0	0	0	1.58496	LUAD & PANC		875
Q9HB71;Q9HB71-3;	Calcyclin-binding proteinIsoform 3 of Calcyclin-binding protein	CACYBP	2.32312	4.95458	2.94164	3.32707	2.79149	0	2.58496	1	2.80735	1	LUAD & PANC		876
Q12931	Heat shock protein 75 kDa; mitochondrial	TRAP1	4.8625	4.63117	2.59877	0	0.899015	2.15982	2.32193	3.70044	0	2.58496	LUAD & PANC		877
K7EML9;O43396;	Thioredoxin-like protein 1 (Fragment)Thioredoxin-like protein 1	TXNL1	2.13463	0	0	3.67511	3.18542	1.08665	4.24793	1.58496	2.80735	2.58496	LUAD & PANC		878
Q02952-2	Isoform 2 of A-kinase anchor protein 12	AKAP12	4.13431	5.92087	0	0	4.94779	0	8.70736	0	0	0	LUAD & PANC		879
Q86UP2;Q86UP2-2;	KinectinIsoform 2 of Kinectin	KTN1	0	4.95458	1.68359	5.34158	5.07844	0	3.32193	1	2	0	LUAD & PANC		880
P17931	Galectin-3	LGALS3	0	0	4.28323	0.697076	4.18621	5.58321	0	0	3.32193	5.55459	LUAD & PANC		881
O75874	Isocitrate dehydrogenase [NADP] cytoplasmic	IDH1	1.22132	0	4.2135	3.03072	1.52604	2.92754	0	0	4.24793	5.78136	LUAD & PANC		882
P23381;P23381-2;	Tryptophan--tRNA ligase; cytoplasmicIsoform 2 of Tryptophan--tRNA ligase; cytoplasmic	WARS	0	0	4.4983	4.03239	4.14118	4.70456	0	0	3.70044	2	LUAD & PANC		883
O43776	Asparagine--tRNA ligase; cytoplasmic	NARS	3.20456	4.54545	0	4.97679	2.14358	4.27238	0	0	0	0	PANC ONLY		884
Q7Z794	Keratin; type II cytoskeletal 1b	KRT77	2.65382	0	1.94752	0.850766	3.18542	0	4.39232	1	4.16993	2	LUAD & PANC		885
D6RBW1;P06730-2;	Eukaryotic translation initiation factor 4EIsoform 2 of Eukaryotic translation initiation factor 4E	EIF4E	3.52296	0	0	2.88971	1.52604	1.8284	2.32193	3	3.90689	2	LUAD & PANC		886
Q13362-2;Q13362-4;	Isoform Gamma-1 of Serine/threonine-protein phosphatase 2A 56 kDa regulatory subunit gamma isoformIsoform 4 of Serine/threonine-protein phosphatase 2A 56 kDa regulatory subunit gamma isoform	PPP2R5C	3.47517	0	3.31055	1.8913	2.14358	3.1795	4.08746	4.24793	1	0	LUAD & PANC		887
P31949	Protein S100-A11	S100A11	0	0	1.94752	0.546658	1.88529	1.30824	4.58496	3.32193	1.58496	2.58496	LUAD & PANC		888
Q9Y2A7-2	Isoform 2 of Nck-associated protein 1	NCKAP1	4.13431	0	4.28323	3.73029	4.34668	0	5.90689	0	1	0	LUAD & PANC		889
P23921	Ribonucleoside-diphosphate reductase large subunit	RRM1	4.13431	0	4.13543	5.49927	1.29671	3.983	0	0	0	0	PANC ONLY		890
F8VTQ5;F8W646;P09651-2;	Heterogeneous nuclear ribonucleoprotein A1 (Fragment)Heterogeneous nuclear ribonucleoprotein A1 (Fragment)Isoform A1-A of Heterogeneous nuclear ribonucleoprotein A1	HNRNPA1	0	0	0	5.04011	3.76306	4.45938	3.90689	4.80735	1	0	LUAD & PANC		891
P29966	Myristoylated alanine-rich C-kinase substrate	MARCKS	0	0	0	0.697076	2.41623	2.01129	4.45943	5.67243	2	0	LUAD & PANC		892
Q13283	Ras GTPase-activating protein-binding protein 1	G3BP1	2.65382	0	2.78852	4.48485	3.32429	0	3.45943	3	3.16993	0	LUAD & PANC		893
P19971;P19971-2;	Thymidine phosphorylaseIsoform 2 of Thymidine phosphorylase	TYMP	0	0	3.61467	0	1.08665	2.73506	0	4	4.32193	3.32193	LUAD & PANC		894
P20073-2	Isoform 2 of Annexin A7	ANXA7	0	0	2.78852	2.94016	3.18542	2.60089	3	0	3.32193	4.08746	LUAD & PANC		895
Q96EY5-2;Q96EY5-3;	Isoform 2 of Multivesicular body subunit 12AIsoform 3 of Multivesicular body subunit 12A	MVB12A	2.32312	0	3.05179	1.02997	2.964	4.95147	5.24793	0	1.58496	2	LUAD & PANC		896
P25398	40S ribosomal protein S12	RPS12	1.9865	4.8772	0	4.70456	1.52604	1.30824	3.16993	2.58496	3	0	LUAD & PANC		897
P80723-2	Isoform 2 of Brain acid soluble protein 1	BASP1	0	4.95458	0	0.697076	0	0	6.39232	5.52356	0	0	LUAD & PANC		898
Q13033-2	Isoform Alpha of Striatin-3	STRN3	3.08554	0	3.7554	3.32707	3.18542	1.55844	0	3	5.2854	0	LUAD & PANC		899
O95336	6-phosphogluconolactonase	PGLS	0	0	2.1669	0	2.03954	1.8284	4.58496	4.08746	0	3.16993	LUAD & PANC		900
0	0	GNAI1	3.47517	0	4.2135	2.70792	4.10256	4.30847	0	0	0	0	PANC ONLY		901
Q5H9R7-2	Isoform 2 of Serine/threonine-protein phosphatase 6 regulatory subunit 3	PPP6R3	4.43598	0	0	3.03072	4.5995	4.0984	2.58496	4.32193	0	0	LUAD & PANC		902
H0YLF3;P61769;	Beta-2-microglobulin form pI 5.3 (Fragment)Beta-2-microglobulin	B2M	1.9865	0	1.94752	0	2.14358	2.01129	3	2	2.32193	4.08746	LUAD & PANC		903
P63151-2	Isoform 2 of Serine/threonine-protein phosphatase 2A 55 kDa regulatory subunit B alpha isoform	PPP2R2A	2.51596	0	1.68359	3.48996	1.7746	2.33042	3	2.80735	1.58496	2.80735	LUAD & PANC		904
O75915	PRA1 family protein 3	ARL6IP5	1.48397	0	1.68359	0.546658	3.4038	0	0	3.58496	4	4	LUAD & PANC		905
Q9BY44;Q9BY44-2;	Eukaryotic translation initiation factor 2AIsoform 2 of Eukaryotic translation initiation factor 2A	EIF2A	3.20456	5.05593	4.28323	1.43613	4.23538	0	2.32193	0	0	0	LUAD & PANC		906
O94979-2	Isoform 2 of Protein transport protein Sec31A	SEC31A	0	0	0	3.4301	2.26303	0	2	4.39232	5.42626	0	LUAD & PANC		907
F5H2X1;Q93009;	Ubiquitin carboxyl-terminal hydrolaseUbiquitin carboxyl-terminal hydrolase 7	USP7	4.34928	0	4.84309	4.64304	0	3.64908	4.39232	0	0	0	LUAD & PANC		908
0	0	CALM3	2.13463	0	2.78852	1.79148	2.41623	3.41385	3.45943	0	3.45943	2.80735	LUAD & PANC		909
D6RJ96;O95757;	Heat shock 70 kDa protein 4L (Fragment)Heat shock 70 kDa protein 4L	HSPA4L	2.85133	0	0	3.32707	2.90426	0	2.32193	3	5.72792	0	LUAD & PANC		910
Q01433-2	Isoform Ex1A-2-3 of AMP deaminase 2	AMPD2	0	0	0	0	0	0	6.26679	3.58496	2.58496	0	LUAD & PANC		911
0	0	HBG2	1.9865	0	2.38146	1.57469	1.7746	3.0146	2.58496	3.90689	3	1	LUAD & PANC		912
Q70J99-2;Q70J99-3;	Isoform 2 of Protein unc-13 homolog DIsoform 3 of Protein unc-13 homolog D	UNC13D	5.91591	0	4.05856	0	4.87513	3.77282	0	0	0	0	PANC ONLY		913
Q9NS15-2	Isoform 2 of Latent-transforming growth factor beta-binding protein 3	LTBP3	0	0	0	0	0	3.77282	5.20945	6.82018	0	0	LUAD & PANC		914
0	0	DKFZp686E0752	1.9865	0	0	2.88971	0	2.73506	2.80735	3.70044	4.85798	0	LUAD & PANC		915
P61011;P61011-2;	Signal recognition particle 54 kDa proteinIsoform 2 of Signal recognition particle 54 kDa protein	SRP54	4.27698	5.23065	2.59877	3.20456	3.2525	0	0	0	0	0	LUAD & PANC		916
A6NGU5	Putative gamma-glutamyltranspeptidase 3	GGT3P	3.52296	0	3.7554	1.8913	1.88529	4.0984	1.58496	0	1	5.08746	LUAD & PANC		917
Q9UP83-2	Isoform 2 of Conserved oligomeric Golgi complex subunit 5	COG5	4.83066	6.20393	0	1.57469	0	3.983	2.80735	0	3	0	LUAD & PANC		918
Q92990;Q92990-2;	GlomulinIsoform 2 of Glomulin	GLMN	4.55335	0	4.4983	2.94016	2.14358	0	3.16993	5.39232	0	0	LUAD & PANC		919
P14543	Nidogen-1	NID1	0	5.30783	5.54318	3.5209	2.26303	0	0	5.70044	0	0	LUAD & PANC		920
H0YBT4;Q14195-2;	Dihydropyrimidinase-related protein 3 (Fragment)Isoform LCRMP-4 of Dihydropyrimidinase-related protein 3	DPYSL3	1.48397	0	2.94164	2.60089	1.29671	1.08665	3.80735	3.70044	2.32193	1	LUAD & PANC		921
0	0	DYNLL1	0	4.29598	1.94752	4.33693	2.03954	1.55844	4.45943	0	4	0	LUAD & PANC		922
P50224;P50224-2;	Sulfotransferase 1A3/1A4Isoform 2 of Sulfotransferase 1A3/1A4	SULT1A3	1.22132	0	0	0	0	2.83128	0	4.9542	4.9542	2	LUAD & PANC		923
P62318	Small nuclear ribonucleoprotein Sm D3	SNRPD3	1.48397	0	1.94752	2.2295	1.08665	2.60089	2.58496	3.58496	2.32193	2.32193	LUAD & PANC		924
P10599;P10599-2;	ThioredoxinIsoform 2 of Thioredoxin	TXN	0	0	3.31055	1.8913	3.18542	0	4.32193	3.16993	3.58496	0	LUAD & PANC		925
O15397-2	Isoform 2 of Importin-8	IPO8	5.17866	4.95458	3.05179	3.27211	1.08665	0	3.45943	0	0	0	LUAD & PANC		926
P47755	F-actin-capping protein subunit alpha-2	CAPZA2	3.47517	0	4.2135	4.43699	3.18542	1.8284	0	0	3.32193	1	LUAD & PANC		927
P13646;P13646-2;P13646-3;	Keratin; type I cytoskeletal 13Isoform 2 of Keratin; type I cytoskeletal 13Isoform 3 of Keratin; type I cytoskeletal 13	KRT13	0	4.29598	3.983	2.2295	3.06425	2.01129	1.58496	0	5.2854	0	LUAD & PANC		928
O60218	Aldo-keto reductase family 1 member B10	AKR1B10	0	0	2.59877	0	0	0	0	0	5.52356	6.45943	LUAD & PANC		929
P52597	Heterogeneous nuclear ribonucleoprotein F	HNRNPF	2.13463	0	3.41011	4.10045	3.32429	3.0146	3.70044	0	2.58496	0	LUAD & PANC		930
Q14566	DNA replication licensing factor MCM6	MCM6	0	4.95458	3.5209	5.05377	2.69403	0	2.32193	0	3.58496	0	LUAD & PANC		931
P12109	Collagen alpha-1(VI) chain	COL6A1	0	0	3.7554	2.78852	2.41623	0	4.39232	3.58496	2.80735	0	LUAD & PANC		932
Q96BM9	ADP-ribosylation factor-like protein 8A	ARL8A	1.79148	4.44301	0	0.697076	2.57962	3.3427	0	3.80735	2.32193	3	LUAD & PANC		933
Q96FQ6	Protein S100-A16	S100A16	0	0	0	0	2.69403	1.30824	0	3.16993	3.45943	5.12928	LUAD & PANC		934
P21266	Glutathione S-transferase Mu 3	GSTM3	0	4.95458	3.41011	2.49785	2.14358	3.08786	2.32193	3.70044	0	0	LUAD & PANC		935
Q99733	Nucleosome assembly protein 1-like 4	NAP1L4	1.22132	6.54692	0	5.05377	2.964	2.48713	0	0	0	0	PANC ONLY		936
Q9H9H4	Vacuolar protein sorting-associated protein 37B	VPS37B	1.79148	0	2.1669	1.8913	2.03954	5.12777	4.08746	0	1.58496	3.32193	LUAD & PANC		937
P07864	L-lactate dehydrogenase C chain	LDHC	1.48397	0	2.1669	0.546658	1.29671	1.55844	3.58496	3.45943	3.16993	1	LUAD & PANC		938
O43815;O43815-2;	StriatinIsoform 2 of Striatin	STRN	3.52296	0	0	3.89621	3.06425	2.83128	4.24793	0	4.52356	0	LUAD & PANC		939
P08572	Collagen alpha-2(IV) chain	COL4A2	0	0	0	0	0	0	2.32193	7.5157	2.32193	0	LUAD & PANC		940
O15143	Actin-related protein 2/3 complex subunit 1B	ARPC1B	0	4.44301	0	4.00503	2.14358	2.15982	4.58496	4.52356	0	0	LUAD & PANC		941
B4E3S0;Q9ULV4;	CoroninCoronin-1C	CORO1C	1.48397	4.54545	3.31055	2.37342	1.08665	0	3.90689	2	3.16993	0	LUAD & PANC		942
O60884, H3BMW5	D0J homolog subfamily A member 2	D0JA2	0	0	0	0	0	0	3.80735	3.16993	3.58496	1.58496	LUNG ONLY		943
Q12797;Q12797-2;	Aspartyl/asparaginyl beta-hydroxylaseIsoform 2 of Aspartyl/asparaginyl beta-hydroxylase	ASPH	0	0	3.31055	0	2.03954	2.60089	1	2.58496	3.80735	3.58496	LUAD & PANC		944
Q92626, Q92626-2, H7C1W1, H7C300, C9J4I9, H7C3W2 , ,	Isoform 2 of Peroxidasin homolog	PXDN	0	0	0	0	0	0	6.82018	0	5.32193	0	LUNG ONLY		945
Q9Y6E0-2	Isoform A of Serine/threonine-protein kinase 24	STK24	2.51596	4.29598	0	0.850766	3.86725	2.33042	0	0	4.24793	4.08746	LUAD & PANC		946
P10768	S-formylglutathione hydrolase	ESD	1.79148	0	2.38146	3.32707	2.26303	2.83128	3.45943	0	3.70044	2	LUAD & PANC		947
Q13557-10	Isoform Delta 10 of Calcium/calmodulin-dependent protein kinase type II subunit delta	CAMK2D	0	0	0	1.57469	0	4.14439	0	0	6.20945	5.20945	LUAD & PANC		948
P08648	Integrin alpha-5	ITGA5	0	0	0	2.03954	0	0	5.16993	4.16993	2.58496	0	LUAD & PANC		949
P62745	Rho-related GTP-binding protein RhoB	RHOB	2.13463	0	3.18759	1.24651	2.90426	3.49351	3	1	2.58496	2.32193	LUAD & PANC		950
P50148, B1AM21, G3V1P7	Guanine nucleotide binding protein (G protein), q polypeptide, isoform CRA_a	G0Q	0	0	0	0	0	0	4	2	2	4.08746	LUNG ONLY		951
P09104	Gamma-enolase	ENO2	0	4.44301	0	2.60089	2.03954	2.33042	3.80735	3.58496	0	2.32193	LUAD & PANC		952
P22626;P22626-2;	Heterogeneous nuclear ribonucleoproteins A2/B1Isoform A2 of Heterogeneous nuclear ribonucleoproteins A2/B1	HNRNPA2B1	0	5.48593	2.38146	3.03072	0	3.3427	5.08746	0	2.80735	0	LUAD & PANC		953
0	0	HIST3H3	0	4.54545	0	0	0	0	0	5.42626	6.12928	0	LUAD & PANC		954
P23284	Peptidyl-prolyl cis-trans isomerase B	PPIB	1.79148	0	3.05179	1.43613	2.90426	0	3.32193	3.45943	3.70044	0	LUAD & PANC		955
Q86Y56;Q86Y56-2;	HEAT repeat-containing protein 2Isoform 2 of HEAT repeat-containing protein 2	HEATR2	5.79903	0	0	4.70456	2.41623	5.09431	0	0	0	0	PANC ONLY		956
Q9NQ84-2	Isoform 2 of G-protein coupled receptor family C group 5 member C	GPRC5C	3.08554	0	3.31055	0	3.06425	5.69277	3	0	1	2.80735	LUAD & PANC		957
P13647	Keratin; type II cytoskeletal 5	KRT5	0	0	1.94752	0	5.12777	0	5.55459	0	5.45943	0	LUAD & PANC		958
P49768-2	Isoform 2 of Presenilin-1	PSEN1	2.13463	0	1.94752	0.697076	3.4038	1.55844	4.16993	4.08746	1	1	LUAD & PANC		959
P50226	Sulfotransferase 1A2	SULT1A2	0	0	0	0.697076	1.08665	0	0	3.70044	3.80735	4.32193	LUAD & PANC		960
Q9UN37	Vacuolar protein sorting-associated protein 4A	VPS4A	2.65382	0	3.7554	2.78852	3.32429	2.60089	3	0	0	3.80735	LUAD & PANC		961
Q15459	Splicing factor 3A subunit 1	SF3A1	2.32312	0	0	4.45734	4.04743	4.50286	4.52356	0	2	0	LUAD & PANC		962
H0YJ66;Q9Y394;Q9Y394-2;	Dehydrogenase/reductase SDR family member 7 (Fragment)Dehydrogenase/reductase SDR family member 7Isoform 2 of Dehydrogenase/reductase SDR family member 7	DHRS7	1.48397	0	1.68359	0	0	3.1795	2.32193	1.58496	3.32193	3.90689	LUAD & PANC		963
P29992, K7EL62	Guanine nucleotide-binding protein subunit alpha-11	G011	0	0	0	0	0	0	4.58496	0	3.80735	3.58496	LUNG ONLY		964
P16401	Histone H1.5	HIST1H1B	0	0	0	3.03072	0	0	4.90689	2.58496	4.16993	0	LUAD & PANC		965
Q00839;Q00839-2;	Heterogeneous nuclear ribonucleoprotein UIsoform Short of Heterogeneous nuclear ribonucleoprotein U	HNRNPU	0	0	3.5209	2.94016	2.57962	2.33042	4.75489	4.80735	0	0	LUAD & PANC		966
P36871;P36871-2;	Phosphoglucomutase-1Isoform 2 of Phosphoglucomutase-1	PGM1	0	6.07005	4.69875	4.94456	1.52604	0	0	0	0	2.80735	LUAD & PANC		967
P11766	Alcohol dehydrogenase class-3	ADH5	3.20456	0	0	1.02997	0	0	3.80735	6.08746	0	1.58496	LUAD & PANC		968
Q07960	Rho GTPase-activating protein 1	ARHGAP1	1.48397	0	0	1.57469	2.41623	3.27211	2.58496	3.58496	4.32193	0	LUAD & PANC		969
P27695	DNA-(apurinic or apyrimidinic site) lyase	APEX1	0	0	2.59877	2.14358	2.69403	3.0146	3.80735	0	4.08746	2	LUAD & PANC		970
Q13733	Sodium/potassium-transporting ATPase subunit alpha-4	ATP1A4	3.59739	0	3.89114	2.14358	3.32429	0	4	2.58496	2	0	LUAD & PANC		971
Q05209;Q05209-2;	Tyrosine-protein phosphatase non-receptor type 12Isoform 2 of Tyrosine-protein phosphatase non-receptor type 12	PTPN12	2.98357	0	0	1.24651	2.41623	4.21701	2.32193	4.80735	2.58496	0	LUAD & PANC		972
P30520	Adenylosuccinate synthetase isozyme 2	ADSS	2.51596	0	3.05179	2.03954	1.52604	2.15982	1.58496	4.39232	3.45943	0	LUAD & PANC		973
Q92896-2	Isoform 2 of Golgi apparatus protein 1	GLG1	0	0	0	1.79148	0	0	4.58496	7.09803	0	0	LUAD & PANC		974
Q9C0C2;Q9C0C2-2;	182 kDa tankyrase-1-binding proteinIsoform 2 of 182 kDa tankyrase-1-binding protein	TNKS1BP1	0	0	0	2.49785	2.964	4.86889	4.58496	0	5.24793	0	LUAD & PANC		975
P28482	Mitogen-activated protein kinase 1	MAPK1	0	4.44301	3.5209	3.54645	3.86725	0	3	0	3	0	LUAD & PANC		976
P14324-2	Isoform 2 of Farnesyl pyrophosphate synthase	FDPS	1.79148	0	3.18759	1.8913	2.41623	0	3.80735	1	2.32193	3	LUAD & PANC		977
P46060	Ran GTPase-activating protein 1	RANGAP1	3.08554	0	0	4.74147	3.32429	2.92754	3.32193	0	4.08746	0	LUAD & PANC		978
Q96MW5	Conserved oligomeric Golgi complex subunit 8	COG8	4.13431	0	0	0	3.06425	3.5209	3.16993	0	4.39232	2	LUAD & PANC		979
B4DVB8;Q15717;	ELAV-like protein 1ELAV-like protein 1	ELAVL1	3.20456	4.70034	2.78852	3.14393	2.57962	0	2	0	2	0	LUAD & PANC		980
Q99627;Q99627-2;	COP9 signalosome complex subunit 8Isoform 2 of COP9 signalosome complex subunit 8	COPS8	2.51596	0	0	4.26251	2.964	3.27211	4.08746	0	4.08746	0	LUAD & PANC		981
P17516	Aldo-keto reductase family 1 member C4	AKR1C4	0	0	0	0.850766	0	0	0	3.32193	4.85798	3.45943	LUAD & PANC		982
Q16651	Prostasin	PRSS8	3.32379	0	3.18759	0	2.26303	5.63529	0	0	2.32193	4.58496	LUAD & PANC		983
0	0	DDX39	2.13463	4.13655	3.18759	3.39242	2.41623	0	2.32193	3.45943	0	0	LUAD & PANC		984
M0QXC5, O96009	0psin-A	0PSA	0	0	0	0	0	0	0	0	5.12928	6.52356	LUNG ONLY		985
O43390;O43390-2;O43390-3;	Heterogeneous nuclear ribonucleoprotein RIsoform 2 of Heterogeneous nuclear ribonucleoprotein RIsoform 3 of Heterogeneous nuclear ribonucleoprotein R	HNRNPR	2.13463	0	5.20045	4.55335	3.47314	0	1	0	4.58496	0	LUAD & PANC		986
P40616	ADP-ribosylation factor-like protein 1	ARL1	2.13463	0	0	2.37342	3.4038	5.09431	0	3	1.58496	3.45943	LUAD & PANC		987
P05455	Lupus La protein	SSB	2.85133	0	4.69875	4.48485	1.52604	3.0146	3.16993	0	0	0	LUAD & PANC		988
P19623	Spermidine synthase	SRM	3.20456	0	1.94752	3.73029	0	2.48713	3.45943	4	1.58496	0	LUAD & PANC		989
P48668	Keratin; type II cytoskeletal 6C	KRT6C	2.13463	0	2.78852	1.43613	4.01656	0	4.58496	0	4.90689	0	LUAD & PANC		990
Q86SQ4-2	Isoform 2 of G-protein coupled receptor 126	GPR126	0	0	4.2135	3.03072	2.26303	1.55844	5.97728	0	3.16993	0	LUAD & PANC		991
P50552	Vasodilator-stimulated phosphoprotein	VASP	3.08554	3.79456	2.1669	3.14393	2.03954	2.15982	3.45943	0	0	0	LUAD & PANC		992
O15067	Phosphoribosylformylglycinamidine synthase	PFAS	0	0	0	3.81365	0	3.1795	5.04439	5.49185	0	0	LUAD & PANC		993
P14174	Macrophage migration inhibitory factor	MIF	0	3.99399	2.38146	2.03954	2.964	1.30824	3	1.58496	2.58496	1	LUAD & PANC		994
P40306	Proteasome subunit beta type-10	PSMB10	3.59739	0	2.38146	0.546658	1.52604	5.28597	0	0	3.58496	4.08746	LUAD & PANC		995
Q9UL25	Ras-related protein Rab-21	RAB21	2.85133	0	2.78852	1.02997	1.88529	3.41385	3.16993	0	2	3.45943	LUAD & PANC		996
P20338	Ras-related protein Rab-4A	RAB4A	1.9865	0	2.1669	1.57469	0	2.15982	2.80735	2.58496	1.58496	3.32193	LUAD & PANC		997
H7BZJ3;P30101;	Thioredoxin (Fragment)Protein disulfide-isomerase A3	PDIA3	1.22132	0	2.78852	0	2.41623	2.01129	3.45943	1	5.67243	0	LUAD & PANC		998
P61970	Nuclear transport factor 2	NUTF2	2.51596	0	2.59877	3.73029	1.29671	3.27211	2.58496	0	3	2	LUAD & PANC		999
Q6RW13;Q6RW13-2;	Type-1 angiotensin II receptor-associated proteinIsoform 2 of Type-1 angiotensin II receptor-associated protein	AGTRAP	1.22132	3.79456	2.1669	1.43613	1.29671	1.30824	3	3	2	1	LUAD & PANC		1000
Q14160-2;Q14160-3;	Isoform 2 of Protein scribble homologIsoform 3 of Protein scribble homolog	SCRIB	3.67983	0	0	0.850766	2.79149	3.27211	5.12928	4.16993	0	0	LUAD & PANC		1001
P49755	Transmembrane emp24 domain-containing protein 10	TMED10	0	0	0	1.43613	0.899015	0	2.58496	2.58496	2.32193	3.80735	LUAD & PANC		1002
P43487	Ran-specific GTPase-activating protein	RANBP1	2.32312	4.44301	0	2.14358	3.63116	0	4.32193	0	3.80735	0	LUAD & PANC		1003
B4DP31	Phosphoribosyl pyrophosphate synthase-associated protein 1	PRPSAP1	3.08554	0	0	4.20435	1.29671	1.55844	0	3.90689	5.49185	0	LUAD & PANC		1004
P06132	Uroporphyrinogen decarboxylase	UROD	1.79148	0	3.5209	2.94016	1.52604	0	4.24793	3.70044	0	1.58496	LUAD & PANC		1005
0	0	ARPC4-TTLL3	0	0	1.94752	2.70792	0.899015	2.15982	1	3.45943	3.16993	2.58496	LUAD & PANC		1006
Q7Z404-1	Isoform 2 of Transmembrane channel-like protein 4	TMC4	3.08554	0	3.983	0	3.71746	4.65832	0	0	2.32193	2.58496	LUAD & PANC		1007
Q8NBP7;Q8NBP7-2;	Proprotein convertase subtilisin/kexin type 9Isoform 2 of Proprotein convertase subtilisin/kexin type 9	PCSK9	0	0	4.64304	0	3.71746	3.08786	2	0	6.72792	0	LUAD & PANC		1008
P55036;Q5VWC4;	26S proteasome non-ATPase regulatory subunit 426S proteasome non-ATPase regulatory subunit 4	PSMD4	3.40627	0	1.94752	3.76722	2.79149	1.08665	0	3	4.70044	0	LUAD & PANC		1009
Q99497	Protein DJ-1	PARK7	3.20456	0	3.18759	2.14358	2.41623	1.30824	4.90689	0	3.32193	0	LUAD & PANC		1010
0	0	MYL9	2.32312	0	2.1669	3.6108	2.79149	0	2.58496	2.32193	4.08746	0	LUAD & PANC		1011
Q9UI26-2	Isoform 2 of Importin-11	IPO11	3.98211	0	0	2.78852	2.26303	1.8284	4.16993	4.80735	0	0	LUAD & PANC		1012
Q8IUR7-2	Isoform 2 of Armadillo repeat-containing protein 8	ARMC8	4.43598	5.43272	2.59877	3.6108	0	0	3.45943	0	0	0	LUAD & PANC		1013
G3V4C6;Q9Y224;	UPF0568 protein C14orf166UPF0568 protein C14orf166	C14orf166	1.9865	0	2.38146	3.5209	2.964	3.1795	3.16993	0	3.45943	0	LUAD & PANC		1014
O14792	Heparan sulfate glucosamine 3-O-sulfotransferase 1	HS3ST1	5.05593	0	4.34409	0	4.55335	1.55844	0	0	4.52356	0	LUAD & PANC		1015
Q8N684-2	Isoform 2 of Cleavage and polyadenylation specificity factor subunit 7	CPSF7	1.9865	3.99399	2.78852	2.37342	1.88529	1.55844	2	0	3.90689	0	LUAD & PANC		1016
Q15369-2	Isoform 2 of Transcription elongation factor B polypeptide 1	TCEB1	1.22132	4.63117	2.78852	3.54645	0	1.30824	3	0	4.08746	0	LUAD & PANC		1017
Q9UBQ7	Glyoxylate reductase/hydroxypyruvate reductase	GRHPR	0	0	0	3.32707	0	0	3.58496	4.39232	3	0	LUAD & PANC		1018
Q71UM5	40S ribosomal protein S27-like	RPS27L	1.22132	4.54545	1.94752	3.48996	1.88529	2.92754	1	0	2.32193	0	LUAD & PANC		1019
P40763-2	Isoform Del-701 of Signal transducer and activator of transcription 3	STAT3	2.13463	0	4.28323	5.93698	3.58346	0	3.45943	0	0	0	LUAD & PANC		1020
P53004	Biliverdin reductase A	BLVRA	0	0	2.38146	1.43613	1.52604	2.01129	2	2.32193	2.80735	3	LUAD & PANC		1021
Q9NPH2, B7Z3K3, G3V1R9, J3QS51, J3KRH4, J3QRH1, M0QYR5, Q9NPH2-2, Q9NPH2-3	Inositol-3-phosphate synthase 1	ISY01	0	0	0	0	0	0	6.61471	3.70044	1	0	LUNG ONLY		1022
C9JHU5;Q68CZ2;Q68CZ2-2;	Tensin-3 (Fragment)Tensin-3Isoform 2 of Tensin-3	TNS3	2.13463	0	3.89114	3.89621	0	4.56127	0	0	5.83289	0	LUAD & PANC		1023
P00749;P00749-2;	Urokinase-type plasminogen activatorIsoform 2 of Urokinase-type plasminogen activator	PLAU	3.67983	0	5.62542	0.546658	6.17854	0	0	0	0	3	LUAD & PANC		1024
P31689;P31689-2;	DnaJ homolog subfamily A member 1Isoform 2 of DnaJ homolog subfamily A member 1	DNAJA1	4.27698	0	1.68359	3.96387	4.6228	2.33042	0	0	0	0	PANC ONLY		1025
P29992	Guanine nucleotide-binding protein subunit alpha-11	GNA11	3.20456	0	3.82071	1.02997	4.48485	4.33557	0	0	0	0	PANC ONLY		1026
P69905	Hemoglobin subunit alpha	HBA1	0	0	0	3.07619	1.52604	5.83732	4	3.32193	1.58496	0	LUAD & PANC		1027
P06280	Alpha-galactosidase A	GLA	0	4.76448	0	3.14393	2.90426	2.73506	3.58496	0	3.16993	0	LUAD & PANC		1028
Q9BUJ2-2;Q9BUJ2-3;	Isoform 2 of Heterogeneous nuclear ribonucleoprotein U-like protein 1Isoform 3 of Heterogeneous nuclear ribonucleoprotein U-like protein 1	HNRNPUL1	0	0	3.18759	3.96387	0	0	3	5.45943	1.58496	0	LUAD & PANC		1029
O15160-2	Isoform 2 of DNA-directed RNA polymerases I and III subunit RPAC1	POLR1C	1.48397	0	0	3.27211	1.52604	3.0146	3.16993	2	1.58496	2.58496	LUAD & PANC		1030
B0QZ77	MMS19 nucleotide excision repair protein homolog (Fragment)	MMS19	4.27698	0	2.1669	0.697076	3.71746	3.1795	0	6.10852	0	0	LUAD & PANC		1031
Q14694-2	Isoform 2 of Ubiquitin carboxyl-terminal hydrolase 10	USP10	4.95371	0	0	4.85916	1.7746	2.15982	0	0	5.42626	1	LUAD & PANC		1032
Q9UJU6;Q9UJU6-2;	Drebrin-like proteinIsoform 2 of Drebrin-like protein	DBNL	3.20456	0	0	2.60089	4.14118	2.01129	3.90689	0	4	0	LUAD & PANC		1033
Q9UBQ0	Vacuolar protein sorting-associated protein 29	VPS29	1.9865	4.29598	1.68359	1.24651	0.899015	3.5209	3.16993	0	2.32193	1	LUAD & PANC		1034
P42285	Superkiller viralicidic activity 2-like 2	SKIV2L2	0	0	3.5209	4.33693	3.18542	2.15982	3.58496	3.32193	0	0	LUAD & PANC		1035
Q9UKK3	Poly [ADP-ribose] polymerase 4	PARP4	0	0	0	0	0	5.56054	0	0	6.02237	4.32193	LUAD & PANC		1036
Q14376	UDP-glucose 4-epimerase	GALE	0	0	4.28323	2.03954	0	4.95147	0	0	5.9542	2.32193	LUAD & PANC		1037
0	0	GNB4	1.48397	0	2.1669	0.850766	2.03954	2.73506	3.90689	0	2.32193	3	LUAD & PANC		1038
Q8WWI1-2;Q8WWI1-3;	Isoform 2 of LIM domain only protein 7Isoform 3 of LIM domain only protein 7	LMO7	0	0	0	0	0	0	0	4.80735	6.30378	0	LUAD & PANC		1039
Q9UNN8	Endothelial protein C receptor	PROCR	0	0	1.94752	0	1.29671	3.27211	3.90689	2	1	3.16993	LUAD & PANC		1040
Q9BSJ8;Q9BSJ8-2;	Extended synaptotagmin-1Isoform 2 of Extended synaptotagmin-1	ESYT1	2.32312	0	3.41011	0	3.4038	2.83128	4.16993	1	2.58496	0	LUAD & PANC		1041
0	0	SPTBN4	2.51596	0	3.89114	3.20456	4.74147	0	0	0	5.35755	0	LUAD & PANC		1042
Q9NQX3-2	Isoform 2 of Gephyrin	GPHN	0	0	0	3.32707	0	0	3.80735	0	6.82018	0	LUAD & PANC		1043
O15327	Type II inositol 3;4-bisphosphate 4-phosphatase	INPP4B	4.38673	0	3.983	0	3.5209	4.65832	0	0	0	0	LUAD & PANC		1044
Q96BJ8-2;Q96BJ8-3;	Isoform 1 of Engulfment and cell motility protein 3Isoform 3 of Engulfment and cell motility protein 3	ELMO3	3.40627	0	2.1669	0	2.03954	5.53643	0	0	3	3.70044	LUAD & PANC		1045
Q8TE68;Q8TE68-2;	Epidermal growth factor receptor kinase substrate 8-like protein 1Isoform 2 of Epidermal growth factor receptor kinase substrate 8-like protein 1	EPS8L1	0	0	4.93214	0	2.14358	7.4775	0	0	5	0	LUAD & PANC		1046
0	0	FOLR1	1.22132	0	2.59877	0	1.7746	1.30824	0	0	4.24793	5.61471	LUAD & PANC		1047
Q9UHD8, K7EJL9, K7EJ51, K7ER14, Q9UHD8-4, K7EQ08, K7ERG1, K7EJV0, K7EJZ2, K7EK18, Q9UHD8-3, Q9UHD8-5, K7ER52,	Isoform 3 of Septin-9	43717	0	0	0	0	0	0	4.58496	0	6.42626	0	LUNG ONLY		1048
Q15437	Protein transport protein Sec23B	SEC23B	0	5.05593	0	2.78852	2.41623	2.83128	2	1	3.70044	0	LUAD & PANC		1049
Q15084-2	Isoform 2 of Protein disulfide-isomerase A6	PDIA6	2.65382	0	3.05179	1.57469	1.08665	1.55844	3.80735	0	4.9542	0	LUAD & PANC		1050
Q9NTJ3;Q9NTJ3-2;	Structural maintenance of chromosomes protein 4Isoform 2 of Structural maintenance of chromosomes protein 4	SMC4	5.93883	0	0	5.54318	4.57112	0	0	0	0	1.58496	LUAD & PANC		1051
Q13555-10	Isoform 10 of Calcium/calmodulin-dependent protein kinase type II subunit gamma	CAMK2G	0	0	0	1.8913	2.79149	3.41385	0	0	5.45943	4	LUAD & PANC		1052
P62424	60S ribosomal protein L7a	RPL7A	3.08554	0	5.58321	2.60089	4.10256	1.08665	0	0	0	0	LUAD & PANC		1053
Q8NBJ4-2	Isoform 2 of Golgi membrane protein 1	GOLM1	0	0	0	3.39242	1.29671	3.1795	0	0	3.80735	5.70044	LUAD & PANC		1054
Q07812-2	Isoform Beta of Apoptosis regulator BAX	BAX	2.65382	0	2.1669	1.24651	1.52604	2.15982	3.45943	3.32193	1	1	LUAD & PANC		1055
Q04760;Q04760-2;	Lactoylglutathione lyaseIsoform 2 of Lactoylglutathione lyase	GLO1	1.9865	0	1.94752	1.57469	2.03954	0	4	2.58496	2	1	LUAD & PANC		1056
0	0	TSPAN1	1.79148	0	2.78852	0.546658	1.7746	2.48713	2.58496	0	2.32193	4	LUAD & PANC		1057
P57053	Histone H2B type F-S	H2BFS	0	0	0	0	0	0	0	0	5.9542	4.9542	LUNG ONLY		1058
Q9HC07	Transmembrane protein 165	TMEM165	1.48397	0	1.68359	0	1.29671	0	2.32193	2.32193	2.32193	3.32193	LUAD & PANC		1059
P31153	S-adenosylmethionine synthase isoform type-2	MAT2A	2.13463	0	3.82071	3.81365	3.06425	2.01129	2.58496	0	1.58496	0	LUAD & PANC		1060
P98172	Ephrin-B1	EFNB1	0	0	1.94752	0.697076	3.76306	1.55844	4.58496	2	2.80735	0	LUAD & PANC		1061
Q13636	Ras-related protein Rab-31	RAB31	1.79148	0	0	0	0	3.93008	3.70044	3.70044	0	2.58496	LUAD & PANC		1062
P01116-2	Isoform 2B of GTPase KRas	KRAS	2.32312	0	3.41011	0.697076	3.32429	1.30824	3.80735	0	0	4.16993	LUAD & PANC		1063
H0YGX8	Conserved oligomeric Golgi complex subunit 6 (Fragment)	COG6	4.64178	0	2.38146	1.24651	2.03954	4.65832	0	2.80735	1	0	LUAD & PANC		1064
P28799;P28799-2;	GranulinsIsoform 2 of Granulins	GRN	0	0	0	2.70792	2.14358	2.48713	6.96578	0	1.58496	1	LUAD & PANC		1065
Q8ND76-2	Isoform 2 of Cyclin-Y	CCNY	1.48397	0	1.68359	0	2.03954	1.08665	2	2.58496	1	4.24793	LUAD & PANC		1066
O00194	Ras-related protein Rab-27B	RAB27B	0	0	3.41011	1.02997	2.57962	4.0984	0	3.16993	1.58496	3.16993	LUAD & PANC		1067
O43491;O43491-2;	Band 4.1-like protein 2Isoform 2 of Band 4.1-like protein 2	EPB41L2	0	7.2323	0	3.76722	4.85327	0	1.58496	0	0	0	LUAD & PANC		1068
O43264	Centromere/kinetochore protein zw10 homolog	ZW10	4.68603	0	3.18759	2.03954	1.52604	3.88442	3	0	0	0	LUAD & PANC		1069
O60271-2	Isoform 2 of C-Jun-amino-terminal kinase-interacting protein 4	SPAG9	0	5.30783	0	3.58346	2.14358	0	4.9542	0	3	0	LUAD & PANC		1070
0	0	GGT2	3.32379	0	3.5209	1.24651	1.7746	4.14439	0	0	0	5.24793	LUAD & PANC		1071
Q7L1Q6-2;Q7L1Q6-3;	Isoform 2 of Basic leucine zipper and W2 domain-containing protein 1Isoform 3 of Basic leucine zipper and W2 domain-containing protein 1	BZW1	4.76787	0	0	2.03954	3.71746	4.45938	1	2.58496	0	0	LUAD & PANC		1072
Q9UJ70-2	Isoform 2 of N-acetyl-D-glucosamine kinase	NAGK	1.48397	5.43272	2.1669	0.850766	3.18542	3.08786	0	0	0	0	PANC ONLY		1073
Q92621	Nuclear pore complex protein Nup205	NUP205	4.71861	0	3.31055	1.02997	2.14358	0	4.32193	3.45943	0	0	LUAD & PANC		1074
P60604-2	Isoform 2 of Ubiquitin-conjugating enzyme E2 G2	UBE2G2	1.9865	4.29598	2.59877	0.546658	1.52604	1.55844	2.80735	1	3	0	LUAD & PANC		1075
O43488	Aflatoxin B1 aldehyde reductase member 2	AKR7A2	3.32379	0	2.38146	3.03072	0	0	3.32193	1	4.64386	0	LUAD & PANC		1076
O94915-2	Isoform 2 of Protein furry homolog-like	FRYL	5.36435	0	5.69984	0	3.63116	0	4	0	0	0	LUAD & PANC		1077
P30044-2;P30044-3;	Isoform Cytoplasmic+peroxisomal of Peroxiredoxin-5; mitochondrialIsoform 3 of Peroxiredoxin-5; mitochondrial	PRDX5	2.85133	0	0	0.546658	2.41623	3.3427	3.45943	0	2.32193	3	LUAD & PANC		1078
0	0	ENO3	0	5.14412	0	2.94016	1.7746	1.8284	2.58496	2.80735	1	1	LUAD & PANC		1079
P26022	Pentraxin-related protein PTX3	PTX3	4.71861	0	3.61467	0.850766	4.38673	0	5.64386	0	0	0	LUAD & PANC		1080
P49189	4-trimethylaminobutyraldehyde dehydrogenase	ALDH9A1	0	0	0	4.00503	0	0	4.39232	3	2.80735	0	LUAD & PANC		1081
H0YD48;Q13492-2;Q13492-4;	Phosphatidylinositol-binding clathrin assembly protein (Fragment)Isoform 2 of Phosphatidylinositol-binding clathrin assembly proteinIsoform 4 of Phosphatidylinositol-binding clathrin assembly protein	PICALM	0	0	2.59877	0	3.47314	1.08665	0	4.75489	0	4.70044	LUAD & PANC		1082
Q12768	WASH complex subunit strumpellin	KIAA0196	3.67983	0	4.34409	0.546658	3.5209	3.0146	2	0	1	0	LUAD & PANC		1083
Q14118	Dystroglycan	DAG1	1.9865	0	2.78852	0	2.69403	0	5.52356	0	3.80735	0	LUAD & PANC		1084
Q9BQ52-4	Isoform 4 of Zinc phosphodiesterase ELAC protein 2	ELAC2	3.52296	0	3.18759	5.00382	2.79149	1.55844	0	0	0	0	PANC ONLY		1085
P14635;Q5TZP9;	G2/mitotic-specific cyclin-B1Cyclin B1	CCNB1	4.23618	0	0	2.60089	2.69403	3.983	2.58496	0	0	3	LUAD & PANC		1086
A0AVT1;A0AVT1-2;	Ubiquitin-like modifier-activating enzyme 6Isoform 2 of Ubiquitin-like modifier-activating enzyme 6	UBA6	4.92391	0	3.05179	3.81365	2.03954	0	1.58496	0	3.58496	0	LUAD & PANC		1087
O00629	Importin subunit alpha-3	KPNA4	4.43598	0	1.68359	3.58346	2.90426	3.41385	0	0	0	0	PANC ONLY		1088
Q15386	Ubiquitin-protein ligase E3C	UBE3C	3.98211	0	3.61467	2.03954	3.06425	0	3.80735	2.58496	0	0	LUAD & PANC		1089
O75396	Vesicle-trafficking protein SEC22b	SEC22B	1.48397	0	2.59877	1.02997	1.29671	0	4	2.58496	1	2	LUAD & PANC		1090
P84095	Rho-related GTP-binding protein RhoG	RHOG	2.32312	3.79456	0	2.94016	1.7746	2.60089	3	0	1	1.58496	LUAD & PANC		1091
P46777	60S ribosomal protein L5	RPL5	2.85133	0	3.61467	4.13655	3.9585	0	3.90689	0	0	0	LUAD & PANC		1092
O43237	Cytoplasmic dynein 1 light intermediate chain 2	DYNC1LI2	2.98357	0	2.38146	3.48996	0	0	3.32193	0	5.42626	0	LUAD & PANC		1093
C9JRZ8, C9JRZ8-2	Aldo-keto reductase family 1 member B15	AKR1B15	0	0	0	0	0	0	0	0	5.12928	5.52356	LUNG ONLY		1094
P02538	Keratin; type II cytoskeletal 6A	KRT6A	1.79148	0	2.38146	1.8913	2.964	0	4.58496	0	4.08746	0	LUAD & PANC		1095
P11233	Ras-related protein Ral-A	RALA	2.85133	0	1.68359	1.24651	3.80222	1.30824	4.70044	0	2	1	LUAD & PANC		1096
Q93063-2	Isoform 2 of Exostosin-2	EXT2	1.79148	0	0	0	0	3.08786	2	4.08746	3.80735	0	LUAD & PANC		1097
O95407	Tumor necrosis factor receptor superfamily member 6B	TNFRSF6B	2.98357	0	3.05179	3.96387	1.7746	0	3	4.08746	0	0	LUAD & PANC		1098
P10646;P10646-2;	Tissue factor pathway inhibitorIsoform Beta of Tissue factor pathway inhibitor	TFPI	0	0	0	4.94456	0	1.8284	4.24793	2	3.16993	0	LUAD & PANC		1099
P52565	Rho GDP-dissociation inhibitor 1	ARHGDIA	2.32312	0	1.94752	0.546658	2.90426	2.83128	3.70044	1	3.16993	0	LUAD & PANC		1100
P13164	Interferon-induced transmembrane protein 1	IFITM1	1.48397	0	2.78852	1.57469	1.88529	3.88442	2	1.58496	1.58496	2	LUAD & PANC		1101
P49023;P49023-2;	PaxillinIsoform Alpha of Paxillin	PXN	2.85133	4.13655	0	3.03072	1.08665	0	3.70044	0	3.80735	0	LUAD & PANC		1102
O95678	Keratin; type II cytoskeletal 75	KRT75	0	4.54545	0	2.2295	3.2525	1.55844	3.45943	0	3.70044	0	LUAD & PANC		1103
P53634	Dipeptidyl peptidase 1	CTSC	2.65382	0	0	2.03954	2.26303	2.92754	0	4.16993	0	4	LUAD & PANC		1104
Q92692;Q92692-2;	Poliovirus receptor-related protein 2Isoform Alpha of Poliovirus receptor-related protein 2	PVRL2	3.40627	0	0	0.850766	2.41623	0	5.20945	4.16993	0	0	LUAD & PANC		1105
P01034	Cystatin-C	CST3	1.79148	0	2.94164	0	0	2.01129	2.80735	0	4.9542	1.58496	LUAD & PANC		1106
Q32MZ4-2;Q32MZ4-3;	Isoform 2 of Leucine-rich repeat flightless-interacting protein 1Isoform 3 of Leucine-rich repeat flightless-interacting protein 1	LRRFIP1	0	0	0	4.81435	3.32429	3.0146	2.58496	0	4.75489	0	LUAD & PANC		1107
Q86Y82	Syntaxin-12	STX12	2.85133	0	3.18759	2.78852	2.57962	2.48713	3.58496	1	0	0	LUAD & PANC		1108
0	0	VTN	0	0	2.38146	2.03954	1.7746	2.48713	3.45943	0	2.58496	2.58496	LUAD & PANC		1109
O60487	Myelin protein zero-like protein 2	MPZL2	1.48397	0	3.41011	0	2.14358	2.01129	2.32193	0	2.80735	3.32193	LUAD & PANC		1110
P31431;P31431-2;	Syndecan-4Isoform 2 of Syndecan-4	SDC4	3.67983	0	0	0	0.899015	0	5	0	2.80735	2	LUAD & PANC		1111
P15291-2	Isoform Short of Beta-1;4-galactosyltransferase 1	B4GALT1	0	0	4.64304	0	3.32429	3.0146	0	0	3.80735	3.58496	LUAD & PANC		1112
0	0	PPFIA3	0	0	0	0	1.7746	0	0	2.80735	4	3.45943	LUAD & PANC		1113
O00267-2	Isoform 2 of Transcription elongation factor SPT5	SUPT5H	4.23618	6.8353	0	4.62734	0	0	0	0	0	0	PANC ONLY		1114
P54105	Methylosome subunit pICln	CLNS1A	2.51596	0	1.68359	2.78852	3.32429	1.8284	3.45943	0	3	0	LUAD & PANC		1115
0	0	RPS17L	2.32312	0	0	4.16232	3.06425	4.45938	3.16993	0	1	0	LUAD & PANC		1116
Q13867	Bleomycin hydrolase	BLMH	1.48397	3.79456	0	0	2.14358	0	4.52356	4.45943	0	0	LUAD & PANC		1117
Q15904	V-type proton ATPase subunit S1	ATP6AP1	2.98357	0	0	1.57469	1.08665	0	2.58496	0	4.90689	2	LUAD & PANC		1118
M0QZL9;Q86X29-3;Q86X29-4;	Lipolysis-stimulated lipoprotein receptor (Fragment)Isoform 3 of Lipolysis-stimulated lipoprotein receptorIsoform 4 of Lipolysis-stimulated lipoprotein receptor	LSR	2.13463	0	0	0	3.4038	4.30847	4.9542	0	3	0	LUAD & PANC		1119
0	0	SNRPF	1.22132	0	1.68359	3.39242	1.52604	0	3.32193	3.16993	2.32193	0	LUAD & PANC		1120
Q9H3R2	Mucin-13	MUC13	2.85133	0	1.94752	0	2.03954	6.82117	0	0	4.58496	0	LUAD & PANC		1121
Q13085-2	Isoform 2 of Acetyl-CoA carboxylase 1	ACACA	3.90402	0	0	4.85916	3.47314	3.3427	0	0	0	0	LUAD & PANC		1122
P10412	Histone H1.4	HIST1H1E	0	0	0	3.67511	0	0	4.16993	1.58496	4.08746	0	LUAD & PANC		1123
Q16658	Fascin	FSCN1	0	5.72762	0	4.48485	0	0	5.08746	0	2.58496	0	LUAD & PANC		1124
Q01469	Fatty acid-binding protein; epidermal	FABP5	0	0	0	0.546658	1.29671	2.01129	3.45943	4	2.32193	0	LUAD & PANC		1125
C9IZ88	Catenin alpha-2 (Fragment)	CTNNA2	4.38673	0	3.5209	0	3.9585	3.64908	0	0	0	0	PANC ONLY		1126
O43813	LanC-like protein 1	LANCL1	0	0	2.94164	3.32707	0	1.55844	5.39232	0	0	3.32193	LUAD & PANC		1127
Q9Y639;Q9Y639-1;	NeuroplastinIsoform 1 of Neuroplastin	NPTN	0	0	0	2.78852	0	0	5.12928	2.80735	0	2	LUAD & PANC		1128
O95395	Beta-1;3-galactosyl-O-glycosyl-glycoprotein beta-1;6-N-acetylglucosaminyltransferase 3	GCNT3	0	0	0	0.546658	0	5.97557	0	0	6.30378	2.80735	LUAD & PANC		1129
P49748-2;P49748-3;	Isoform 2 of Very long-chain specific acyl-CoA dehydrogenase; mitochondrialIsoform 3 of Very long-chain specific acyl-CoA dehydrogenase; mitochondrial	ACADVL	0	0	0	1.43613	0	0	3.70044	6.40939	0	0	LUAD & PANC		1130
Q8NBJ5	Procollagen galactosyltransferase 1	COLGALT1	0	0	0	0.850766	1.52604	1.8284	4.39232	5.24793	0	0	LUAD & PANC		1131
Q9Y4R8	Telomere length regulation protein TEL2 homolog	TELO2	4.46583	0	2.1669	1.43613	2.41623	2.48713	3.58496	0	0	1.58496	LUAD & PANC		1132
P09237	Matrilysin	MMP7	0	0	5.73521	0	4.38673	3.73029	0	0	2.32193	1.58496	LUAD & PANC		1133
0	0	RAB15	2.32312	0	2.94164	1.79148	3.58346	0	1	3.58496	2.58496	0	LUAD & PANC		1134
0	0	ATP12A	3.40627	0	2.94164	1.02997	2.41623	0	4.08746	2	1.58496	0	LUAD & PANC		1135
Q7Z7H5-2;Q7Z7H5-3;	Isoform 2 of Transmembrane emp24 domain-containing protein 4Isoform 3 of Transmembrane emp24 domain-containing protein 4	TMED4	2.65382	0	0	2.88971	0.899015	3.27211	3.70044	2	0	2	LUAD & PANC		1136
Q13177	Serine/threonine-protein kinase PAK 2	PAK2	1.22132	5.23065	1.94752	2.14358	2.03954	2.73506	0	0	0	0	LUAD & PANC		1137
Q9Y5X9	Endothelial lipase	LIPG	4.68603	0	3.18759	2.2295	3.58346	0	0	0	4	0	LUAD & PANC		1138
O94874;O94874-2;O94874-3;	E3 UFM1-protein ligase 1Isoform 2 of E3 UFM1-protein ligase 1Isoform 3 of E3 UFM1-protein ligase 1	UFL1	5.01885	0	0	3.03072	2.69403	4.56127	0	0	0	0	LUAD & PANC		1139
Q8TCG1-2	Isoform 2 of Protein CIP2A	KIAA1524	4.3207	5.72762	3.05179	1.43613	0	0	2.32193	0	0	0	LUAD & PANC		1140
Q92900-2	Isoform 2 of Regulator of nonsense transcripts 1	UPF1	0	0	4.87858	4.20435	3.47314	2.73506	0	0	0	0	PANC ONLY		1141
P34896-2	Isoform 2 of Serine hydroxymethyltransferase; cytosolic	SHMT1	4.23618	0	2.78852	4.20435	0	2.15982	4.39232	0	0	0	LUAD & PANC		1142
P24666;P24666-2;	Low molecular weight phosphotyrosine protein phosphataseIsoform 2 of Low molecular weight phosphotyrosine protein phosphatase	ACP1	1.22132	3.99399	0	0	3.06425	1.30824	3.45943	0	4.24793	0	LUAD & PANC		1143
P52732	Kinesin-like protein KIF11	KIF11	2.65382	5.3663	0	3.14393	2.90426	0	3.16993	0	0	0	LUAD & PANC		1144
Q13242	Serine/arginine-rich splicing factor 9	SRSF9	0	0	0	2.49785	0	1.30824	2.32193	4.08746	3.16993	0	LUAD & PANC		1145
Q5QPL9;Q9UKM9;Q9UKM9-2;	RNA-binding protein Raly (Fragment)RNA-binding protein RalyIsoform 1 of RNA-binding protein Raly	RALY	2.85133	4.13655	0	1.79148	3.983	1.8284	2	0	0	0	LUAD & PANC		1146
0	0	ATG3	2.85133	0	0	2.88971	2.41623	0	0	3.58496	4.75489	0	LUAD & PANC		1147
Q8N7H5	RNA polymerase II-associated factor 1 homolog	PAF1	3.20456	5.05593	0	3.81365	2.26303	0	0	0	2.58496	0	LUAD & PANC		1148
Q9UJ70, C9JEV6, E9PPU6, H0YC94, H0YF44, H7C286, H7C3G9 ,	N-acetyl-D-glucosamine ki0se	0GK	0	0	0	0	0	0	3.16993	2.58496	4.39232	0	LUNG ONLY		1149
M0R286;Q9UBE0;	SUMO-activating enzyme subunit 1 (Fragment)SUMO-activating enzyme subunit 1	SAE1	0	4.29598	0	1.57469	0	0	1.58496	4.32193	3.16993	0	LUAD & PANC		1150
Q15418-2	Isoform 2 of Ribosomal protein S6 kinase alpha-1	RPS6KA1	3.40627	0	0	2.37342	2.57962	0	0	0	4.64386	3.58496	LUAD & PANC		1151
Q6IQ22	Ras-related protein Rab-12	RAB12	2.13463	0	2.38146	0	2.03954	0	2.80735	2.58496	0	3.45943	LUAD & PANC		1152
Q15818	Neuro0l pentraxin-1	NPTX1	0	0	0	0	0	0	7.27612	2.80735	0	0	LUNG ONLY		1153
P40261	Nicotinamide N-methyltransferase	NNMT	0	0	3.7554	0	2.03954	0	2.32193	4.70044	0	2	LUAD & PANC		1154
P11234	Ras-related protein Ral-B	RALB	0	0	3.41011	1.8913	3.18542	0	4.45943	0	3.58496	0	LUAD & PANC		1155
P15259	Phosphoglycerate mutase 2	PGAM2	1.48397	0	1.94752	1.57469	2.03954	0	2.80735	2.32193	3.45943	0	LUAD & PANC		1156
Q9H9E3-2	Isoform 2 of Conserved oligomeric Golgi complex subunit 4	COG4	5.53799	0	0	2.60089	0	4.99184	2	0	2.32193	0	LUAD & PANC		1157
Q9BXJ9;Q9BXJ9-4;	N-alpha-acetyltransferase 15; NatA auxiliary subunitIsoform 2 of N-alpha-acetyltransferase 15; NatA auxiliary subunit	NAA15	3.20456	5.92087	0	4.97679	0.899015	0	0	0	0	0	PANC ONLY		1158
0	0	RAB37	1.22132	0	2.1669	1.43613	2.57962	1.08665	0	2.32193	3.32193	2.32193	LUAD & PANC		1159
P48507	Glutamate--cysteine ligase regulatory subunit	GCLM	0	0	0	1.24651	0	0	1	3.32193	3.16993	2.32193	LUAD & PANC		1160
P13611-3	Isoform V2 of Versican core protein	VCAN	0	0	5.08231	2.03954	6.0828	0	4.08746	0	0	0	LUAD & PANC		1161
Q687X5;Q687X5-2;	Metalloreductase STEAP4Isoform 2 of Metalloreductase STEAP4	STEAP4	0	0	0	0	0	2.33042	0	0	4.32193	5.32193	LUAD & PANC		1162
Q8WWM7;Q8WWM7-2;	Ataxin-2-like proteinIsoform 2 of Ataxin-2-like protein	ATXN2L	2.65382	0	0	2.94016	0	2.01129	2.58496	0	5.70044	0	LUAD & PANC		1163
Q9GZT8-2	Isoform 2 of NIF3-like protein 1	NIF3L1	0	0	0	0	1.88529	2.33042	4.45943	0	2.80735	2	LUAD & PANC		1164
P48637;P48637-2;	Glutathione synthetaseIsoform 2 of Glutathione synthetase	GSS	0	0	0	0	0	0	4.45943	2.32193	3.16993	0	LUAD & PANC		1165
Q9BY76-2	Isoform 2 of Angiopoietin-related protein 4	ANGPTL4	0	0	0	1.02997	0	0	4.32193	0	5.49185	0	LUAD & PANC		1166
O60884	DnaJ homolog subfamily A member 2	DNAJA2	2.51596	4.44301	2.59877	2.49785	1.7746	1.08665	0	0	0	0	PANC ONLY		1167
P38646	Stress-70 protein; mitochondrial	HSPA9	0	0	0	3.14393	0	1.08665	4.24793	5	0	0	LUAD & PANC		1168
P05187	Alkaline phosphatase; placental type	ALPP	0	5.05593	0	0	4.3172	5.51583	0	0	0	0	PANC ONLY		1169
P21281	V-type proton ATPase subunit B; brain isoform	ATP6V1B2	0	0	0	1.57469	0	0	3.32193	0	4.39232	2	LUAD & PANC		1170
P27487	Dipeptidyl peptidase 4	DPP4	0	0	0	0	0	4.0984	0	0	3.32193	5.93074	LUAD & PANC		1171
Q07666-2;Q07666-3;	Isoform 2 of KH domain-containing; RNA-binding; signal transduction-associated protein 1Isoform 3 of KH domain-containing; RNA-binding; signal transduction-associated protein 1	KHDRBS1	2.85133	0	0	1.57469	1.08665	0	2.32193	3	3.58496	0	LUAD & PANC		1172
0	0	TBC1D3	0	0	0	3.20456	2.41623	4.39425	3.58496	3.45943	0	0	LUAD & PANC		1173
Q8TDC3-2	Isoform 2 of Serine/threonine-protein kinase BRSK1	BRSK1	3.08554	0	0	0	0	3.08786	2.58496	2.80735	0	3.32193	LUAD & PANC		1174
O00506	Serine/threonine-protein kinase 25	STK25	2.65382	3.99399	0	1.02997	1.52604	2.83128	0	0	2.80735	2.58496	LUAD & PANC		1175
P04156-2	Isoform 2 of Major prion protein	PRNP	2.32312	3.79456	1.94752	0.850766	1.88529	2.33042	3	0	0	1	LUAD & PANC		1176
P55263-2	Isoform 2 of Adenosine kinase	ADK	1.79148	0	3.61467	2.78852	2.57962	0	0	0	3.16993	3.32193	LUAD & PANC		1177
O43760	Synaptogyrin-2	SYNGR2	2.98357	0	0	1.43613	2.57962	3.1795	2.32193	1.58496	3	0	LUAD & PANC		1178
P61201;P61201-2;	COP9 signalosome complex subunit 2Isoform 2 of COP9 signalosome complex subunit 2	COPS2	1.79148	0	0	2.03954	0	2.73506	3.70044	0	4.85798	0	LUAD & PANC		1179
Q92979	Ribosomal RNA small subunit methyltransferase NEP1	EMG1	3.76514	0	1.68359	3.20456	2.69403	2.15982	3.32193	0	0	0	LUAD & PANC		1180
Q00796	Sorbitol dehydrogenase	SORD	0	0	0	1.79148	0	0	1.58496	0	3.45943	4.58496	LUAD & PANC		1181
Q92905	COP9 signalosome complex subunit 5	COPS5	0	4.63117	0	2.88971	1.29671	1.30824	0	3.58496	3.32193	0	LUAD & PANC		1182
Q9Y3Z3-2;Q9Y3Z3-4;	Isoform 2 of Deoxynucleoside triphosphate triphosphohydrolase SAMHD1Isoform 4 of Deoxynucleoside triphosphate triphosphohydrolase SAMHD1	SAMHD1	3.84417	0	3.5209	3.39242	4.04743	0	0	0	0	0	PANC ONLY		1183
Q8IV08	Phospholipase D3	PLD3	2.65382	0	1.68359	0.546658	0	1.08665	5.90689	2.80735	0	0	LUAD & PANC		1184
P20648	Potassium-transporting ATPase alpha chain 1	ATP4A	3.08554	0	3.05179	1.57469	2.57962	0	3.16993	2.58496	1	0	LUAD & PANC		1185
0	0	PRPH	0	3.99399	4.2135	3.20456	1.29671	0	3.45943	0	1	0	LUAD & PANC		1186
Q15041	ADP-ribosylation factor-like protein 6-interacting protein 1	ARL6IP1	2.65382	0	1.68359	1.8913	2.26303	2.48713	2.32193	2.32193	1.58496	0	LUAD & PANC		1187
Q01105;Q01105-2;	Protein SETIsoform 2 of Protein SET	SET	0	0	2.38146	2.70792	1.29671	1.08665	4	1.58496	2.58496	0	LUAD & PANC		1188
B7Z7E9;P17174;	Aspartate aminotransferaseAspartate aminotransferase; cytoplasmic	GOT1	0	0	0	0	1.88529	0	3.16993	0	3.58496	2.80735	LUAD & PANC		1189
P16278-2;P16278-3;	Isoform 2 of Beta-galactosidaseIsoform 3 of Beta-galactosidase	GLB1	0	0	3.5209	1.43613	0	2.73506	4.75489	0	3.32193	0	LUAD & PANC		1190
Q6P2E9-2	Isoform 2 of Enhancer of mRNA-decapping protein 4	EDC4	3.84417	0	0	4.59629	2.79149	0	2.80735	0	3.16993	0	LUAD & PANC		1191
Q13554;Q13554-2;	Calcium/calmodulin-dependent protein kinase type II subunit betaIsoform 1 of Calcium/calmodulin-dependent protein kinase type II subunit beta	CAMK2B	0	0	0	1.02997	0	2.15982	0	0	5.32193	4	LUAD & PANC		1192
K7EIG5	Protein LOC440335	LOC440335	1.22132	0	2.38146	0	3.80222	0	1.58496	0	2.58496	4	LUAD & PANC		1193
Q9H4A4	Aminopeptidase B	RNPEP	0	0	4.93214	4.13655	1.7746	3.3427	1.58496	0	0	0	LUAD & PANC		1194
O95292	Vesicle-associated membrane protein-associated protein B/C	VAPB	2.51596	0	0	0	0	1.30824	3	0	3	3.16993	LUAD & PANC		1195
Q03169	Tumor necrosis factor alpha-induced protein 2	TNFAIP2	0	0	2.38146	0.850766	3.63116	3.5209	0	4	0	2.58496	LUAD & PANC		1196
P13688;P13688-10;P13688-5;	Carcinoembryonic antigen-related cell adhesion molecule 1Isoform 10 of Carcinoembryonic antigen-related cell adhesion molecule 1Isoform 5 of Carcinoembryonic antigen-related cell adhesion molecule 1	CEACAM1	0	0	0	0	0	7.52093	1	0	3	4.08746	LUAD & PANC		1197
P15927-2;P15927-3;	Isoform 2 of Replication protein A 32 kDa subunitIsoform 3 of Replication protein A 32 kDa subunit	RPA2	2.32312	0	0	3.5209	0	1.55844	2.32193	3.80735	2	0	LUAD & PANC		1198
Q9NWU2	Glucose-induced degradation protein 8 homolog	GID8	2.65382	0	2.38146	2.78852	1.29671	3.0146	3	0	2	0	LUAD & PANC		1199
P12004	Proliferating cell nuclear antigen	PC0	0	0	0	0	0	0	4.64386	0	2.32193	2.80735	LUNG ONLY		1200
E7EVA0;P27816-2;P27816-5;P27816-6;	Microtubule-associated proteinIsoform 2 of Microtubule-associated protein 4Isoform 5 of Microtubule-associated protein 4Isoform 6 of Microtubule-associated protein 4	MAP4	0	0	0	3.67511	3.18542	0	5.32193	0	0	3	LUAD & PANC		1201
P41227;P41227-2;	N-alpha-acetyltransferase 10Isoform 2 of N-alpha-acetyltransferase 10	NAA10	3.47517	0	1.94752	3.89621	3.32429	2.01129	0	0	0	0	PANC ONLY		1202
Q13153	Serine/threonine-protein kinase PAK 1	PAK1	1.79148	0	0	1.02997	2.26303	2.73506	0	5.12928	2.80735	0	LUAD & PANC		1203
E9PAV3;Q13765-2;	Nascent polypeptide-associated complex subunit alphaIsoform 2 of Nascent polypeptide-associated complex subunit alpha	NACA	3.47517	0	0	5.06453	3.06425	3.0146	0	0	0	0	PANC ONLY		1204
P43121	Cell surface glycoprotein MUC18	MCAM	0	0	0	0	0	0	5.72792	4	0	0	LUAD & PANC		1205
0	0	CAB39	2.85133	0	2.94164	0	2.57962	4.03434	0	0	0	4.52356	LUAD & PANC		1206
P78347-2	Isoform 2 of General transcription factor II-I	GTF2I	0	5.30783	0	5.2182	0	4.03434	0	0	0	0	PANC ONLY		1207
O00469-2	Isoform 2 of Procollagen-lysine;2-oxoglutarate 5-dioxygenase 2	PLOD2	0	0	0	0	0	0	3.58496	6.08746	0	0	LUAD & PANC		1208
P15170-2	Isoform 2 of Eukaryotic peptide chain release factor GTP-binding subunit ERF3A	GSPT1	2.32312	0	0	2.2295	0	0	2	0	3.70044	3.16993	LUAD & PANC		1209
O00159-2	Isoform 2 of Unconventional myosin-Ic	MYO1C	0	0	1.94752	4.33693	3.76306	3.1795	3.16993	0	0	0	LUAD & PANC		1210
P53367;P53367-2;	Arfaptin-1Isoform A of Arfaptin-1	ARFIP1	0	0	0	2.78852	0	4.14439	0	0	4.24793	3.90689	LUAD & PANC		1211
Q16222-2;Q16222-3;	Isoform AGX1 of UDP-N-acetylhexosamine pyrophosphorylaseIsoform 3 of UDP-N-acetylhexosamine pyrophosphorylase	UAP1	0	6.34423	0	5.14094	2.03954	0	2.58496	0	0	0	LUAD & PANC		1212
P62277	40S ribosomal protein S13	RPS13	3.47517	0	0	4.55335	3.63116	2.83128	0	0	0	0	PANC ONLY		1213
P55735-2	Isoform 2 of Protein SEC13 homolog	SEC13	1.9865	0	0	3.14393	2.26303	0	4.16993	0	3.80735	0	LUAD & PANC		1214
P62993;P62993-2;	Growth factor receptor-bound protein 2Isoform 2 of Growth factor receptor-bound protein 2	GRB2	2.32312	4.44301	2.1669	0	1.29671	3.41385	0	0	2.32193	0	LUAD & PANC		1215
K7EJB5;P62316;	Small nuclear ribonucleoprotein Sm D2Small nuclear ribonucleoprotein Sm D2	SNRPD2	0	0	0	0.850766	0	0	3.58496	4.9542	1	0	LUAD & PANC		1216
P24941-2	Isoform 2 of Cyclin-dependent kinase 2	CDK2	3.32379	0	2.1669	3.48996	2.26303	0	2.32193	0	0	3.32193	LUAD & PANC		1217
Q9UHB9;Q9UHB9-2;	Signal recognition particle subunit SRP68Isoform 2 of Signal recognition particle subunit SRP68	SRP68	1.48397	0	2.59877	4.20435	2.26303	2.48713	3.32193	0	0	0	LUAD & PANC		1218
Q9H190;Q9H190-3;	Syntenin-2Isoform 3 of Syntenin-2	SDCBP2	0	0	0	0	1.7746	6.56675	0	0	5.90689	1.58496	LUAD & PANC		1219
Q9HC35;Q9HC35-2;	Echinoderm microtubule-associated protein-like 4Isoform 2 of Echinoderm microtubule-associated protein-like 4	EML4	0	0	3.41011	4.10045	2.03954	2.15982	5.08746	0	0	0	LUAD & PANC		1220
Q9P289-3	Isoform 3 of Serine/threonine-protein kinase MST4	MST4	2.32312	0	0	1.24651	2.14358	2.60089	0	0	4.90689	2.58496	LUAD & PANC		1221
Q11201	CMP-N-acetylneuraminate-beta-galactosamide-alpha-2;3-sialyltransferase 1	ST3GAL1	3.32379	0	0	0	0	0	0	2	5.04439	2	LUAD & PANC		1222
Q6ZMP0-2	Isoform 2 of Thrombospondin type-1 domain-containing protein 4	THSD4	0	6.07005	0	4.13655	0	0	6.35755	0	0	0	LUAD & PANC		1223
H0Y4M8;O15231-3;O15231-4;O15231-5;	Zinc finger protein 185 (Fragment)Isoform 3 of Zinc finger protein 185Isoform 4 of Zinc finger protein 185Isoform 5 of Zinc finger protein 185	ZNF185	0	0	0	0	1.88529	5.48451	0	0	7.85175	0	LUAD & PANC		1224
O15431	High affinity copper uptake protein 1	SLC31A1	1.22132	0	2.1669	1.43613	1.29671	1.08665	3.32193	1.58496	1	2	LUAD & PANC		1225
O00622	Protein CYR61	CYR61	0	4.95458	0	3.67511	1.29671	0	3.32193	3.16993	0	0	LUAD & PANC		1226
Q9BVI4	Nucleolar complex protein 4 homolog	NOC4L	4.34928	0	0	1.43613	4.01656	4.50286	0	0	0	0	LUAD & PANC		1227
P06239-2	Isoform Short of Tyrosine-protein kinase Lck	LCK	4.76787	0	5.54318	0	0	0	1.58496	0	3	1.58496	LUAD & PANC		1228
Q07955-2	Isoform ASF-2 of Serine/arginine-rich splicing factor 1	SRSF1	0	5.3663	0	5.18689	0	1.8284	2	2	0	0	LUAD & PANC		1229
O43324;O43324-2;	Eukaryotic translation elongation factor 1 epsilon-1Isoform 2 of Eukaryotic translation elongation factor 1 epsilon-1	EEF1E1	0	3.99399	0	2.78852	2.41623	3.1795	0	0	2	2	LUAD & PANC		1230
0	0	CRMP1	2.13463	0	2.1669	3.32707	1.08665	0	3.32193	0	3.80735	0	LUAD & PANC		1231
H7C3N9	Leucine-rich repeat flightless-interacting protein 2 (Fragment)	LRRFIP2	0	0	0	0	0	0	4	4.45943	0	1	LUAD & PANC		1232
Q9UI14	Prenylated Rab acceptor protein 1	RABAC1	1.79148	0	2.1669	0.850766	1.29671	0	1	2.58496	2	2.58496	LUAD & PANC		1233
Q14997-2	Isoform 2 of Proteasome activator complex subunit 4	PSME4	4.07163	0	2.1669	0.546658	2.69403	0	3.16993	3.45943	0	0	LUAD & PANC		1234
P10696	Alkaline phosphatase; placental-like	ALPPL2	0	4.83066	0	0	3.80222	5.53643	0	0	0	0	PANC ONLY		1235
0	0	WDR61	2.65382	0	0	3.07619	0	3.77282	0	2	2	2.58496	LUAD & PANC		1236
P51812	Ribosomal protein S6 kinase alpha-3	RPS6KA3	0	0	0	3.20456	3.06425	0	0	0	4.75489	3.32193	LUAD & PANC		1237
Q8WV92	MIT domain-containing protein 1	MITD1	0	0	1.94752	1.8913	2.14358	0	4.16993	0	1	3	LUAD & PANC		1238
P62263	40S ribosomal protein S14	RPS14	0	0	2.38146	3.54645	1.88529	3.93008	0	2.58496	2	0	LUAD & PANC		1239
P48307, H7C4A3	Tissue factor pathway inhibitor 2	TFPI2	0	0	0	0	0	0	6.58496	2.80735	0	0	LUNG ONLY		1240
P00352	Retinal dehydrogenase 1	ALDH1A1	0	0	5.15458	6.82824	1.08665	0	0	0	2.58496	0	LUAD & PANC		1241
Q9BQT9-2	Isoform 2 of Calsyntenin-3	CLSTN3	2.32312	0	2.38146	0	2.41623	0	3.80735	0	3.90689	0	LUAD & PANC		1242
P20592	Interferon-induced GTP-binding protein Mx2	MX2	1.48397	0	0	0	5.29191	6.40117	0	0	0	2.32193	LUAD & PANC		1243
Q5VU43-2	Isoform 2 of Myomegalin	PDE4DIP	5.41008	0	0	3.81365	0	4.83894	0	0	0	0	PANC ONLY		1244
Q86W92-2	Isoform 2 of Liprin-beta-1	PPFIBP1	5.47769	0	0	0	0	3.58346	2.58496	0	4.16993	0	LUAD & PANC		1245
A8MXP9;P43243;P43243-2;	Matrin-3Matrin-3Isoform 2 of Matrin-3	MATR3	4.23618	0	0	4.23538	3.71746	1.08665	2	0	0	0	LUAD & PANC		1246
O95372	Acyl-protein thioesterase 2	LYPLA2	0	0	0	0.850766	0.899015	3.1795	4.39232	3	0	1	LUAD & PANC		1247
Q13637	Ras-related protein Rab-32	RAB32	3.20456	0	2.78852	1.24651	2.90426	1.8284	2.58496	1.58496	0	0	LUAD & PANC		1248
Q9NX76	CKLF-like MARVEL transmembrane domain-containing protein 6	CMTM6	2.13463	0	0	1.57469	2.14358	1.30824	3.45943	2.58496	0	1.58496	LUAD & PANC		1249
H7BYY1;P09493-3;P09493-5;Q6ZN40;	Tropomyosin 1 (Alpha); isoform CRA_mIsoform 3 of Tropomyosin alpha-1 chainIsoform 5 of Tropomyosin alpha-1 chainTropomyosin 1 (Alpha); isoform CRA_f	TPM1	0	0	0	4.1205	3.4038	2.92754	5.70044	0	0	0	LUAD & PANC		1250
Q9BUL8	Programmed cell death protein 10	PDCD10	0	0	0	0.697076	0	4.0984	1	0	1.58496	5.80735	LUAD & PANC		1251
O60749	Sorting nexin-2	SNX2	0	0	0	4.28149	0	0	3.90689	2.58496	2	0	LUAD & PANC		1252
Q07866-10;Q07866-3;Q07866-6;Q07866-8;	Isoform D of Kinesin light chain 1Isoform G of Kinesin light chain 1Isoform N of Kinesin light chain 1Isoform S of Kinesin light chain 1	KLC1	2.98357	0	1.68359	3.86725	2.964	0	0	1.58496	3	0	LUAD & PANC		1253
Q14C86-2	Isoform 2 of GTPase-activating protein and VPS9 domain-containing protein 1	GAPVD1	0	0	0	3.03072	3.18542	2.01129	2.80735	4.24793	0	0	LUAD & PANC		1254
P43358, C9J9C2, C9JZJ5	Melanoma-associated antigen 4	MAGEA4	0	0	0	0	0	0	4.16993	0	5.08746	0	LUNG ONLY		1255
Q8N1B4	Vacuolar protein sorting-associated protein 52 homolog	VPS52	3.90402	0	3.61467	2.94016	0	2.83128	1.58496	0	0	0	LUAD & PANC		1256
Q92499	ATP-dependent RNA helicase DDX1	DDX1	0	5.14412	0	3.48996	1.52604	0	3.45943	0	2.32193	0	LUAD & PANC		1257
Q9UHX1-2	Isoform 2 of Poly(U)-binding-splicing factor PUF60	PUF60	2.13463	0	0	2.14358	1.52604	2.60089	2.32193	2.58496	1	1	LUAD & PANC		1258
Q13144	Translation initiation factor eIF-2B subunit epsilon	EIF2B5	1.79148	0	3.18759	2.03954	1.7746	2.60089	2	0	2.58496	0	LUAD & PANC		1259
Q8TAA9-2	Isoform 2 of Vang-like protein 1	VANGL1	2.85133	0	2.38146	1.24651	1.88529	0	3.58496	3.32193	0	0	LUAD & PANC		1260
P54619-2	Isoform 2 of 5'-AMP-activated protein kinase subunit gamma-1	PRKAG1	0	5.14412	0	2.49785	0	2.48713	1	0	4.75489	0	LUAD & PANC		1261
Q5ZPR3-3	Isoform 3 of CD276 antigen	CD276	1.48397	0	3.31055	1.57469	0.899015	0	2.80735	1	2	1.58496	LUAD & PANC		1262
P31689, B7Z5C0, P31689-2	D0J homolog subfamily A member 1	D0JA1	0	0	0	0	0	0	4	3.58496	1.58496	0	LUNG ONLY		1263
C9JY48, Q86XK7, Q86XK7-2	Isoform 2 of V-set and immunoglobulin domain-containing protein 1	VSIG1	0	0	0	0	0	0	0	0	3.45943	5.70044	LUNG ONLY		1264
O60513	Beta-1;4-galactosyltransferase 4	B4GALT4	2.32312	0	6.2454	0	3.32429	0	0	0	2.80735	1	LUAD & PANC		1265
P36952	Serpin B5	SERPINB5	4.07163	0	2.78852	0.697076	1.29671	3.08786	0	0	3.70044	0	LUAD & PANC		1266
Q6PCB8	Embigin	EMB	1.79148	0	0	0	1.29671	0	2	2	2	2.58496	LUAD & PANC		1267
Q9C0B5-2	Isoform 2 of Palmitoyltransferase ZDHHC5	ZDHHC5	1.79148	0	0	0.850766	3.58346	2.01129	4	0	0	2.80735	LUAD & PANC		1268
Q08174-2	Isoform 2 of Protocadherin-1	PCDH1	2.65382	0	2.94164	0	3.80222	1.30824	0	0	5.04439	0	LUAD & PANC		1269
Q9NR45, Q5TBR0, Q5TBR1	Sialic acid synthase	0NS	0	0	0	0	0	0	2.58496	2.80735	3.70044	0	LUNG ONLY		1270
Q14344	Guanine nucleotide-binding protein subunit alpha-13	GNA13	2.85133	0	3.82071	0	4.94779	2.01129	0	0	0	0	PANC ONLY		1271
Q8TDP1;Q8TDP1-2;	Ribonuclease H2 subunit CIsoform 2 of Ribonuclease H2 subunit C	RNASEH2C	0	4.63117	2.59877	3.27211	1.29671	1.8284	0	0	0	0	PANC ONLY		1272
P22492	Histone H1t	HIST1H1T	0	0	0	3.07619	0	0	4.08746	1	3.45943	0	LUAD & PANC		1273
Q13564, H3BMR3, A6NCK0, A8MU28, H3BQW6, J3KRK3, J3QRA5 ,	NEDD8-activating enzyme E1 regulatory subunit	0	0	0	0	0	0	0	3.58496	0	5.49185	0	LUNG ONLY		1274
P41227, F8W808, C9JN83	N-alpha-acetyltransferase 10	0A10	0	0	0	0	0	0	2.58496	2.32193	3.16993	1	LUNG ONLY		1275
Q9NRA1-2	Isoform 2 of Platelet-derived growth factor C	PDGFC	0	0	0	3.6108	1.29671	0	3.16993	0	4.90689	0	LUAD & PANC		1276
Q15172;Q15172-2;	Serine/threonine-protein phosphatase 2A 56 kDa regulatory subunit alpha isoformIsoform 2 of Serine/threonine-protein phosphatase 2A 56 kDa regulatory subunit alpha isoform	PPP2R5A	1.79148	0	3.82071	2.14358	0	0	2	0	2	3	LUAD & PANC		1277
Q07020	60S ribosomal protein L18	RPL18	2.65382	0	3.31055	4.67298	2.964	0	0	0	0	0	LUAD & PANC		1278
P43490	Nicotinamide phosphoribosyltransferase	NAMPT	2.65382	0	3.05179	2.78852	2.57962	2.48713	0	0	0	0	PANC ONLY		1279
Q92563	Testican-2	SPOCK2	0	0	0	0	0	0	6.20945	2.80735	0	0	LUAD & PANC		1280
P60981-2	Isoform 2 of Destrin	DSTN	0	0	2.38146	2.14358	1.52604	0	1	2	2.58496	2	LUAD & PANC		1281
P51991;P51991-2;	Heterogeneous nuclear ribonucleoprotein A3Isoform 2 of Heterogeneous nuclear ribonucleoprotein A3	HNRNPA3	0	0	0	3.5209	0	4.0984	3.58496	3.32193	0	0	LUAD & PANC		1282
O14763-2	Isoform Short of Tumor necrosis factor receptor superfamily member 10B	TNFRSF10B	1.79148	0	0	0	0.899015	0	4.58496	2.32193	0	1.58496	LUAD & PANC		1283
Q9Y5L0-1	Isoform 1 of Transportin-3	TNPO3	3.32379	0	4.13543	1.02997	3.47314	0	3.16993	0	0	0	LUAD & PANC		1284
O15484	Calpain-5	CAPN5	1.9865	0	3.18759	0	2.69403	4.30847	0	0	0	2.80735	LUAD & PANC		1285
0	0	IFFO1	1.48397	0	1.68359	0.546658	2.03954	0	1	3.32193	2.32193	1	LUAD & PANC		1286
P36507	Dual specificity mitogen-activated protein kinase kinase 2	MAP2K2	0	0	0	3.03072	1.88529	2.60089	3.90689	3	0	0	LUAD & PANC		1287
Q9BWD1	Acetyl-CoA acetyltransferase; cytosolic	ACAT2	2.13463	0	0	1.57469	1.88529	2.15982	3.32193	0	3.45943	0	LUAD & PANC		1288
O00763-2	Isoform Short of Acetyl-CoA carboxylase 2	ACACB	0	0	4.13543	3.27211	3.2525	0	0	0	4.70044	0	LUAD & PANC		1289
P19256-2	Isoform 2 of Lymphocyte function-associated antigen 3	CD58	2.32312	0	2.78852	0	2.69403	1.8284	3	0	0	2.58496	LUAD & PANC		1290
P98088	Mucin-5AC (Fragments)	MUC5AC	0	0	7.13458	0	6.16589	0	0	0	0	0	PANC ONLY		1291
Q12904-2	Isoform 2 of Aminoacyl tRNA synthase complex-interacting multifunctional protein 1	AIMP1	2.51596	0	0	3.32707	1.88529	2.33042	1.58496	0	2	1.58496	LUAD & PANC		1292
Q9Y6E2	Basic leucine zipper and W2 domain-containing protein 2	BZW2	3.67983	0	2.78852	2.60089	3.4038	0	2	0	0	0	LUAD & PANC		1293
Q8N1G4	Leucine-rich repeat-containing protein 47	LRRC47	2.65382	5.30783	1.94752	2.2295	0	0	0	0	2.58496	0	LUAD & PANC		1294
Q8N0Y7	Probable phosphoglycerate mutase 4	PGAM4	1.22132	0	0	1.8913	1.08665	0	2.80735	1.58496	3.58496	0	LUAD & PANC		1295
J3KNQ4;Q9NVD7;	Alpha-parvinAlpha-parvin	PARVA	4.3207	0	0	0	2.57962	2.15982	1	4.85798	0	0	LUAD & PANC		1296
Q00577	Transcriptional activator protein Pur-alpha	PURA	0	0	2.38146	1.57469	1.88529	0	2.32193	0	2.32193	2.80735	LUAD & PANC		1297
Q9HCN4-2	Isoform 2 of GPN-loop GTPase 1	GPN1	1.79148	0	0	0.546658	0	0	2	3.80735	2.58496	0	LUAD & PANC		1298
P49959;P49959-2;	Double-strand break repair protein MRE11AIsoform 2 of Double-strand break repair protein MRE11A	MRE11A	3.67983	6.16589	0	1.79148	0	0	3.16993	0	0	0	LUAD & PANC		1299
O95347-2	Isoform 2 of Structural maintenance of chromosomes protein 2	SMC2	0	6.3766	0	2.78852	3.983	0	0	0	0	0	PANC ONLY		1300
Q08257;Q08257-2;Q08257-3;	Quinone oxidoreductaseIsoform 2 of Quinone oxidoreductaseIsoform 3 of Quinone oxidoreductase	CRYZ	0	0	0	2.37342	0	2.48713	1.58496	0	2.80735	3.32193	LUAD & PANC		1301
Q99733, C9JZI7, A8MXH2, E9PNW0, H0YCI4 , ,	Nucleosome assembly protein 1-like 4	0P1L4	0	0	0	0	0	0	4	0	4.75489	0	LUNG ONLY		1302
Q9UJA5;Q9UJA5-2;	tRNA (adenine(58)-N(1))-methyltransferase non-catalytic subunit TRM6Isoform 2 of tRNA (adenine(58)-N(1))-methyltransferase non-catalytic subunit TRM6	TRMT6	1.9865	0	2.1669	4.51007	2.90426	1.55844	0	0	0	0	PANC ONLY		1303
Q66K74	Microtubule-associated protein 1S	MAP1S	0	0	0	2.2295	2.26303	3.5209	0	4.80735	0	1.58496	LUAD & PANC		1304
Q9Y2T7	Y-box-binding protein 2	YBX2	0	0	0	3.27211	0	0	2.80735	2	3.32193	0	LUAD & PANC		1305
P18124	60S ribosomal protein L7	RPL7	2.65382	0	3.61467	3.14393	3.06425	0	0	1.58496	0	0	LUAD & PANC		1306
E7EW44;Q9BR76;	CoroninCoronin-1B	CORO1B	0	0	0	2.14358	0	3.5209	3.32193	0	4.08746	0	LUAD & PANC		1307
E9PBY3;Q86SF2;	N-acetylgalactosaminyltransferase 7N-acetylgalactosaminyltransferase 7	GALNT7	0	0	2.78852	0	0	0	0	0	3.16993	5.04439	LUAD & PANC		1308
P27361-2;P27361-3;	Isoform 2 of Mitogen-activated protein kinase 3Isoform 3 of Mitogen-activated protein kinase 3	MAPK3	1.22132	0	2.1669	3.58346	3.06425	0	0	0	4.80735	0	LUAD & PANC		1309
P25685	DnaJ homolog subfamily B member 1	DNAJB1	1.48397	3.79456	0	4.52801	3.18542	0	0	0	0	0	PANC ONLY		1310
Q13418	Integrin-linked protein kinase	ILK	3.90402	4.44301	0	2.2295	2.03954	0	0	1	0	0	LUAD & PANC		1311
Q9NRR3	CDC42 small effector protein 2	CDC42SE2	1.22132	0	2.59877	0	2.79149	1.55844	2.58496	1	0	2.58496	LUAD & PANC		1312
P62942	Peptidyl-prolyl cis-trans isomerase FKBP1A	FKBP1A	0	0	0	1.24651	0.899015	4.99184	4.39232	0	2.32193	0	LUAD & PANC		1313
P25325	3-mercaptopyruvate sulfurtransferase	MPST	0	0	0	1.79148	1.88529	3.0146	0	3.32193	3.58496	0	LUAD & PANC		1314
0	0	RPS7	2.51596	0	0	2.49785	2.964	2.48713	2	0	2.32193	0	LUAD & PANC		1315
Q9BV20-2	Isoform 2 of Methylthioribose-1-phosphate isomerase	MRI1	0	0	0	1.8913	1.29671	0	3.70044	0	4.32193	0	LUAD & PANC		1316
O15427	Monocarboxylate transporter 4	SLC16A3	0	0	2.38146	2.03954	2.41623	0	4	2.80735	0	0	LUAD & PANC		1317
Q8NG11-2	Isoform 2 of Tetraspanin-14	TSPAN14	1.48397	0	2.78852	0	4.34668	1.55844	2.58496	2	0	0	LUAD & PANC		1318
O14662-2;O14662-4;O14662-5;	Isoform A of Syntaxin-16Isoform D of Syntaxin-16Isoform E of Syntaxin-16	STX16	2.32312	0	0	0	1.7746	4.4322	5.88264	0	0	0	LUAD & PANC		1319
Q13057-2	Isoform 2 of Bifunctional coenzyme A synthase	COASY	1.79148	0	0	2.78852	1.7746	2.60089	1	2	1.58496	1	LUAD & PANC		1320
Q9BWH6-2	Isoform 2 of RNA polymerase II-associated protein 1	RPAP1	5.49204	0	3.61467	2.03954	0	0	0	3.45943	0	0	LUAD & PANC		1321
P05121;P05121-2;	Plasminogen activator inhibitor 1Isoform 2 of Plasminogen activator inhibitor 1	SERPINE1	0	5.54682	0	2.60089	2.26303	0	0	4.32193	0	0	LUAD & PANC		1322
O15144	Actin-related protein 2/3 complex subunit 2	ARPC2	0	0	0	3.6108	3.2525	0	0	3.58496	3.16993	0	LUAD & PANC		1323
Q8TCZ2;Q8TCZ2-2;	CD99 antigen-like protein 2Isoform 2 of CD99 antigen-like protein 2	CD99L2	0	0	0	1.57469	0	0	4.32193	3	1	0	LUAD & PANC		1324
Q8NFF5-2	Isoform 2 of FAD synthase	FLAD1	0	0	0	0.850766	0	2.15982	0	5.42626	2.58496	0	LUAD & PANC		1325
F5GY55;Q16531;	DNA damage-binding protein 1DNA damage-binding protein 1	DDB1	3.40627	0	2.94164	0.697076	2.14358	0	5.35755	0	0	0	LUAD & PANC		1326
D6RGG7;P09417;	Dihydropteridine reductaseDihydropteridine reductase	QDPR	0	0	0	3.32707	2.26303	1.8284	1	0	3.45943	2	LUAD & PANC		1327
Q14790-2	Isoform 2 of Caspase-8	CASP8	2.13463	0	2.1669	2.03954	0	0	0	2	4.9542	0	LUAD & PANC		1328
F5H8K9;P19013;	Keratin; type II cytoskeletal 4Keratin; type II cytoskeletal 4	KRT4	0	0	0	0	3.5209	3.08786	2.58496	0	4.24793	0	LUAD & PANC		1329
O75534-2	Isoform Short of Cold shock domain-containing protein E1	CSDE1	3.32379	0	4.28323	4.00503	0	0	2.58496	0	0	0	LUAD & PANC		1330
P46939	Utrophin	UTRN	4.07163	5.64249	0	2.70792	0	0	1	0	0	0	LUAD & PANC		1331
Q9Y613	FH1/FH2 domain-containing protein 1	FHOD1	1.48397	0	0	0	0	3.1795	0	3.80735	3.70044	0	LUAD & PANC		1332
Q53H96	Pyrroline-5-carboxylate reductase 3	PYCRL	0	0	0	2.94016	2.03954	4.33557	0	0	2	3.16993	LUAD & PANC		1333
P60866-2	Isoform 2 of 40S ribosomal protein S20	RPS20	0	3.79456	0	3.48996	0	0	2	4.45943	0	0	LUAD & PANC		1334
O43633	Charged multivesicular body protein 2a	CHMP2A	0	0	3.05179	0.546658	3.06425	3.58346	2	0	2.32193	0	LUAD & PANC		1335
P49770	Translation initiation factor eIF-2B subunit beta	EIF2B2	2.85133	0	1.94752	1.43613	2.41623	2.92754	1.58496	1	0	0	LUAD & PANC		1337
Q9P258	Protein RCC2	RCC2	2.32312	0	3.5209	3.4301	1.7746	0	3.32193	0	0	0	LUAD & PANC		1338
0	0	RHOF	0	3.79456	0	0	2.14358	4.81027	0	0	0	3.70044	LUAD & PANC		1339
Q96EC8	Protein YIPF6	YIPF6	1.48397	0	1.68359	0	1.29671	1.55844	2.32193	2.32193	2.32193	0	LUAD & PANC		1340
P08237-2	Isoform 2 of 6-phosphofructokinase; muscle type	PFKM	0	0	2.38146	4.23538	0.899015	1.30824	3.45943	0	2	0	LUAD & PANC		1341
O95183	Vesicle-associated membrane protein 5	VAMP5	1.9865	0	2.78852	1.02997	2.03954	2.60089	2	2	0	0	LUAD & PANC		1342
O60341-2	Isoform 2 of Lysine-specific histone demethylase 1A	KDM1A	0	0	0	4.00503	1.7746	2.15982	2.32193	3.70044	0	0	LUAD & PANC		1343
E5RJ48;O75608-2;	Acyl-protein thioesterase 1 (Fragment)Isoform 2 of Acyl-protein thioesterase 1	LYPLA1	1.79148	0	0	1.24651	2.03954	2.60089	2.58496	2	0	1.58496	LUAD & PANC		1344
O95155-2	Isoform 2 of Ubiquitin conjugation factor E4 B	UBE4B	0	0	0	1.8913	0	0	2	6.12928	0	0	LUAD & PANC		1345
Q6NZI2;Q6NZI2-2;	Polymerase I and transcript release factorIsoform 2 of Polymerase I and transcript release factor	PTRF	1.9865	4.70034	0	2.37342	3.63116	0	0	0	0	0	PANC ONLY		1346
P43034	Platelet-activating factor acetylhydrolase IB subunit alpha	PAFAH1B1	2.51596	4.76448	0	2.94016	1.08665	0	2.80735	0	0	0	LUAD & PANC		1347
Q92743	Serine protease HTRA1	HTRA1	0	0	0	3.54645	0	0	3.80735	3.90689	0	0	LUAD & PANC		1348
Q96JG6;Q96JG6-3;	Coiled-coil domain-containing protein 132Isoform 3 of Coiled-coil domain-containing protein 132	CCDC132	3.40627	0	3.05179	0.697076	0	3.88442	3.16993	0	0	0	LUAD & PANC		1349
H0Y7R8;P55196-1;Q5TIG5;	Afadin (Fragment)Isoform 2 of AfadinAfadin	MLLT4	5.17866	0	0	2.70792	2.69403	0	3.70044	0	0	0	LUAD & PANC		1350
0	0	COPS7B	1.48397	0	0	1.43613	2.79149	3.77282	0	2	2.80735	0	LUAD & PANC		1351
P00492	Hypoxanthine-guanine phosphoribosyltransferase	HPRT1	0	4.29598	1.94752	1.24651	1.52604	0	3.16993	0	0	2	LUAD & PANC		1352
P52701;P52701-2;	DNA mismatch repair protein Msh6Isoform GTBP-alt of DNA mismatch repair protein Msh6	MSH6	2.98357	4.63117	0	4.97679	0	0	0	0	0	0	PANC ONLY		1353
0	0	AP2M1	2.98357	0	2.78852	3.07619	1.52604	1.30824	0	0	0	2	LUAD & PANC		1354
Q15102	Platelet-activating factor acetylhydrolase IB subunit gamma	PAFAH1B3	0	0	1.68359	0.546658	0	3.41385	1.58496	0	2.58496	2.80735	LUAD & PANC		1355
Q8TBC4	NEDD8-activating enzyme E1 catalytic subunit	UBA3	0	0	3.41011	2.49785	0	0	0	2	4.85798	0	LUAD & PANC		1356
0	0	CNOT7	2.65382	0	0	0.850766	2.03954	3.73029	1	2.32193	1.58496	0	LUAD & PANC		1357
Q8NHG7	Small VCP/p97-interacting protein	SVIP	2.65382	0	2.38146	0	2.03954	1.8284	2.58496	1	0	1.58496	LUAD & PANC		1358
P30048	Thioredoxin-dependent peroxide reductase; mitochondrial	PRDX3	0	0	2.94164	0.546658	0	0	0	2	2	3.58496	LUAD & PANC		1359
P13521	Secretogranin-2	SCG2	0	0	0	4.77787	0	0	7.17991	0	0	0	LUAD & PANC		1360
Q08AM6	Protein VAC14 homolog	VAC14	3.08554	0	3.18759	0	0	2.48713	0	2	3.16993	0	LUAD & PANC		1361
Q8TC07-2	Isoform 2 of TBC1 domain family member 15	TBC1D15	2.98357	0	0	1.24651	0	1.08665	3.16993	3.80735	0	0	LUAD & PANC		1362
Q9Y2L1-2	Isoform 2 of Exosome complex exonuclease RRP44	DIS3	3.90402	0	0	4.70456	3.80222	0	0	0	0	0	PANC ONLY		1363
0	0	SSSCA1	0	0	0	3.14393	2.69403	0	3.16993	0	3.58496	0	LUAD & PANC		1364
0	0	GNAT1	2.51596	0	2.59877	2.37342	2.41623	2.48713	0	0	0	0	PANC ONLY		1365
P16403	Histone H1.2	HIST1H1C	0	0	0	1.8913	0	0	3.90689	0	4	0	LUAD & PANC		1366
0	0	RAB3C	0	0	1.94752	0	0	1.30824	2	3	0	2.58496	LUAD & PANC		1367
Q15645	Pachytene checkpoint protein 2 homolog	TRIP13	3.20456	0	0	3.5209	3.32429	0	0	0	0	3.90689	LUAD & PANC		1368
P04062-2	Isoform Short of Glucosylceramidase	GBA	0	0	2.94164	1.24651	0	0	3.70044	0	3.58496	0	LUAD & PANC		1369
Q4G0P3;Q4G0P3-2;	Hydrocephalus-inducing protein homologIsoform 2 of Hydrocephalus-inducing protein homolog	HYDIN	0	0	0	0	4.18621	3.77282	0	5.58496	0	0	LUAD & PANC		1370
Q01973	Tyrosine-protein kinase transmembrane receptor ROR1	ROR1	2.51596	0	3.05179	0	4.51007	0	0	0	0	3.80735	LUAD & PANC		1371
P42677	40S ribosomal protein S27	RPS27	2.13463	0	0	3.20456	1.88529	1.08665	3	0	2.32193	0	LUAD & PANC		1372
Q9Y223-2	Isoform 2 of Bifunctional UDP-N-acetylglucosamine 2-epimerase/N-acetylmannosamine kinase	GNE	3.32379	0	0	3.54645	0	3.58346	3.32193	0	0	0	LUAD & PANC		1373
0	0	TUBG2	2.13463	0	1.68359	1.8913	1.7746	2.73506	0	0	3.58496	0	LUAD & PANC		1374
P78417;P78417-2;P78417-3;	Glutathione S-transferase omega-1Isoform 2 of Glutathione S-transferase omega-1Isoform 3 of Glutathione S-transferase omega-1	GSTO1	0	0	2.38146	3.03072	1.7746	2.33042	4.32193	0	0	0	LUAD & PANC		1375
Q9H0B6;Q9H0B6-2;	Kinesin light chain 2Isoform 2 of Kinesin light chain 2	KLC2	3.59739	0	0	4.03239	2.03954	0	0	2.58496	1.58496	0	LUAD & PANC		1376
Q9P2E9;Q9P2E9-2;	Ribosome-binding protein 1Isoform 1 of Ribosome-binding protein 1	RRBP1	0	0	0	3.39242	2.03954	3.5209	0	4.80735	0	0	LUAD & PANC		1377
Q9NRS4-2	Isoform 2 of Transmembrane protease serine 4	TMPRSS4	0	0	4.34409	0	0	4.86889	0	0	1	3.58496	LUAD & PANC		1378
P52566	Rho GDP-dissociation inhibitor 2	ARHGDIB	4.07163	0	2.1669	0	1.29671	0	0	2.32193	0	3.45943	LUAD & PANC		1379
Q9UQ35;Q9UQ35-2;	Serine/arginine repetitive matrix protein 2Isoform 2 of Serine/arginine repetitive matrix protein 2	SRRM2	0	5.43272	0	0	0	3.983	4.39232	0	0	0	LUAD & PANC		1380
C0IMW4;Q969G3-2;	SWI/SNF-related matrix-associated actin-dependent regulator of chromatin subfamily E member 1Isoform 2 of SWI/SNF-related matrix-associated actin-dependent regulator of chromatin subfamily E member 1	SMARCE1	3.32379	0	0	0	1.08665	0	3.32193	0	3.80735	0	LUAD & PANC		1381
P00167-2	Isoform 2 of Cytochrome b5	CYB5A	0	0	0	0.697076	2.14358	1.08665	1	0	2.80735	3.45943	LUAD & PANC		1382
Q8NCH0	Carbohydrate sulfotransferase 14	CHST14	2.85133	0	4.13543	1.8913	0	0	2.80735	0	2	0	LUAD & PANC		1383
Q96DI7	U5 small nuclear ribonucleoprotein 40 kDa protein	SNRNP40	0	0	1.68359	3.81365	1.88529	1.55844	3.16993	0	1.58496	0	LUAD & PANC		1384
O00425;O00425-2;	Insulin-like growth factor 2 mRNA-binding protein 3Isoform 2 of Insulin-like growth factor 2 mRNA-binding protein 3	IGF2BP3	3.20456	0	2.38146	3.6108	2.57962	0	0	0	1	0	LUAD & PANC		1385
Q15020;Q15020-2;	Squamous cell carcinoma antigen recognized by T-cells 3Isoform 2 of Squamous cell carcinoma antigen recognized by T-cells 3	SART3	0	0	2.59877	2.03954	0	0	4.70044	0	0	2.32193	LUAD & PANC		1386
Q9H6R4-2;Q9H6R4-4;	Isoform 2 of Nucleolar protein 6Isoform 4 of Nucleolar protein 6	NOL6	0	0	1.94752	2.60089	3.5209	3.41385	1.58496	0	0	0	LUAD & PANC		1387
O15131	Importin subunit alpha-6	KPNA5	2.85133	0	2.94164	3.03072	1.52604	1.8284	0	0	0	0	PANC ONLY		1388
Q96FX7	tRNA (adenine(58)-N(1))-methyltransferase catalytic subunit TRMT61A	TRMT61A	1.79148	4.29598	0	2.37342	0	3.0146	1.58496	0	0	0	LUAD & PANC		1389
0	0	RTCB	2.13463	0	1.68359	2.70792	1.7746	2.15982	0	0	3.16993	0	LUAD & PANC		1390
P46063	ATP-dependent DNA helicase Q1	RECQL	2.98357	0	0	4.23538	2.03954	0	4.45943	0	0	0	LUAD & PANC		1391
Q8TBA6-2	Isoform 2 of Golgin subfamily A member 5	GOLGA5	0	0	2.1669	0	0	0	2.58496	0	1	4.08746	LUAD & PANC		1392
E9PAM4;Q9BTU6;	Phosphatidylinositol 4-kinase type 2-alphaPhosphatidylinositol 4-kinase type 2-alpha	PI4K2A	1.79148	0	0	0	1.52604	2.48713	4.52356	2	0	0	LUAD & PANC		1393
Q99426	Tubulin-folding cofactor B	TBCB	1.22132	0	0	2.14358	0	1.08665	3.70044	3.32193	0	0	LUAD & PANC		1394
P52926;P52926-2;	High mobility group protein HMGI-CIsoform 2 of High mobility group protein HMGI-C	HMGA2	0	0	0	0	0	0	0	4.58496	3.45943	0	LUAD & PANC		1395
Q7Z4S6-2	Isoform 2 of Kinesin-like protein KIF21A	KIF21A	0	0	0	2.78852	2.964	3.27211	0	0	0	4.52356	LUAD & PANC		1396
P05106;P05106-2;	Integrin beta-3Isoform Beta-3B of Integrin beta-3	ITGB3	0	0	0	0	0	0	3.16993	4.85798	0	0	LUAD & PANC		1397
P50914	60S ribosomal protein L14	RPL14	2.65382	0	2.94164	1.24651	2.69403	1.55844	2	0	0	0	LUAD & PANC		1398
O95497	Pantetheinase	VNN1	0	0	0	0	0	0	4.70044	3.32193	0	0	LUAD & PANC		1399
Q13045-2	Isoform 2 of Protein flightless-1 homolog	FLII	4.88118	0	0	3.48996	0	2.92754	0	0	1.58496	0	LUAD & PANC		1400
B5ME19	Eukaryotic translation initiation factor 3 subunit C-like protein	EIF3CL	0	5.54682	0	0	3.5209	0	4.39232	0	0	0	LUAD & PANC		1401
E7EMY4;P32004;P32004-2;	Neural cell adhesion molecule L1 (Fragment)Neural cell adhesion molecule L1Isoform 2 of Neural cell adhesion molecule L1	L1CAM	1.22132	0	3.61467	2.60089	0	0	5.52356	0	0	0	LUAD & PANC		1402
A5D8V6	Vacuolar protein sorting-associated protein 37C	VPS37C	0	0	0	0.697076	2.69403	1.55844	3.70044	0	3	0	LUAD & PANC		1403
P31942-2	Isoform 2 of Heterogeneous nuclear ribonucleoprotein H3	HNRNPH3	0	5.92087	0	4.10045	0	0	3.32193	0	0	0	LUAD & PANC		1404
P23142-2;P23142-3;P23142-4;	Isoform A of Fibulin-1Isoform B of Fibulin-1Isoform C of Fibulin-1	FBLN1	3.40627	0	0	4.74147	0	0	5.04439	0	0	0	LUAD & PANC		1405
0	0	PRKAR1A	2.51596	0	2.59877	3.14393	2.69403	0	0	2	0	0	LUAD & PANC		1406
P55011-3	Isoform 2 of Solute carrier family 12 member 2	SLC12A2	0	0	0	0	1.52604	3.1795	3.58496	0	3.16993	0	LUAD & PANC		1407
Q5UIP0-2	Isoform 2 of Telomere-associated protein RIF1	RIF1	3.7963	5.23065	0	0.697076	2.14358	0	0	0	0	0	PANC ONLY		1408
O00505, H0Y4S9	Importin subunit alpha-3 (Fragment)	KP03	0	0	0	0	0	0	3.58496	3.32193	1	0	LUNG ONLY		1409
P30566;P30566-2;	Adenylosuccinate lyaseIsoform 2 of Adenylosuccinate lyase	ADSL	0	0	0	2.49785	0	0	3.58496	3.80735	0	0	LUAD & PANC		1410
Q14563	Semaphorin-3A	SEMA3A	0	0	4.28323	4.03239	2.03954	0	0	0	2.80735	0	LUAD & PANC		1411
F5H0D0;Q14232;	Translation initiation factor eIF-2B subunit alphaTranslation initiation factor eIF-2B subunit alpha	EIF2B1	0	0	2.78852	2.37342	0	2.15982	1	0	0	4.52356	LUAD & PANC		1412
P51858;P51858-2;	Hepatoma-derived growth factorIsoform 2 of Hepatoma-derived growth factor	HDGF	0	0	0	0	0	0	4.08746	3.80735	0	0	LUAD & PANC		1413
H7C2K6;Q9H4G0;Q9H4G0-2;Q9H4G0-3;	Band 4.1-like protein 1 (Fragment)Band 4.1-like protein 1Isoform 2 of Band 4.1-like protein 1Isoform 3 of Band 4.1-like protein 1	EPB41L1	0	0	3.41011	0	0.899015	6.55275	0	0	0	2	LUAD & PANC		1414
Q14CN4-2	Isoform 2 of Keratin; type II cytoskeletal 72	KRT72	0	0	0	0	2.90426	0	3.16993	0	4.08746	0	LUAD & PANC		1415
P08603;P08603-2;	Complement factor HIsoform 2 of Complement factor H	CFH	0	0	0	0	0	0	0	4.16993	3.70044	0	LUAD & PANC		1416
0	0	CAMK2A	0	0	0	0.697076	0	1.08665	0	0	3.70044	3.80735	LUAD & PANC		1417
0	0	HCK	3.08554	0	0	0	0	0	0	0	3.58496	3.58496	LUAD & PANC		1418
P61326	Protein mago nashi homolog	MAGOH	0	0	2.1669	0.697076	1.52604	0	1.58496	1	2.58496	1.58496	LUAD & PANC		1419
P54760	Ephrin type-B receptor 4	EPHB4	2.51596	0	2.1669	2.03954	2.26303	0	4.16993	0	0	0	LUAD & PANC		1420
P25815	Protein S100-P	S100P	0	0	0	0	0	2.01129	0	2	5.42626	0	LUAD & PANC		1421
O15498	Synaptobrevin homolog YKT6	YKT6	0	0	0	0.546658	1.88529	2.60089	2.80735	0	0	3.70044	LUAD & PANC		1422
P49773	Histidine triad nucleotide-binding protein 1	HINT1	0	0	0	1.79148	0	2.01129	3.32193	2.58496	1	0	LUAD & PANC		1423
P38405, P38405-3, P38405-2	Guanine nucleotide-binding protein G(olf) subunit alpha	G0L	0	0	0	0	0	0	4.08746	3.70044	0	0	LUNG ONLY		1424
Q8NFH3	Nucleoporin Nup43	NUP43	2.32312	0	0	2.2295	0	0	2.32193	2	2.32193	0	LUAD & PANC		1425
P53602	Diphosphomevalonate decarboxylase	MVD	0	0	1.68359	0.697076	0	0	2.58496	0	4.70044	0	LUAD & PANC		1426
P06865	Beta-hexosaminidase subunit alpha	HEXA	0	0	5.75925	0	2.03954	0	0	0	1	4	LUAD & PANC		1427
0	0	KRT25	0	0	0	0	3.18542	0	1	0	3.45943	2.58496	LUAD & PANC		1428
P50502	Hsc70-interacting protein	ST13	1.79148	0	1.94752	1.24651	2.90426	0	3.32193	0	0	1.58496	LUAD & PANC		1429
Q13435	Splicing factor 3B subunit 2	SF3B2	2.85133	0	0	3.96387	2.79149	2.01129	0	0	0	0	PANC ONLY		1430
P14649	Myosin light chain 6B	MYL6B	1.48397	0	1.68359	1.24651	1.29671	1.08665	2	0	2	1.58496	LUAD & PANC		1431
P13667	Protein disulfide-isomerase A4	PDIA4	0	0	3.18759	1.24651	0	0	3.16993	0	3.45943	0	LUAD & PANC		1432
0	0	EPHB1	2.85133	0	2.94164	2.14358	2.90426	0	1.58496	0	0	0	LUAD & PANC		1433
O60784-2	Isoform 2 of Target of Myb protein 1	TOM1	0	0	0	0	1.52604	2.01129	0	1	2.32193	3.58496	LUAD & PANC		1434
P07951;P07951-2;Q5TCU3;	Tropomyosin beta chainIsoform 2 of Tropomyosin beta chainTropomyosin beta chain	TPM2	0	0	0	0	4.27574	0	6.64386	0	0	0	LUAD & PANC		1435
Q9NRY6	Phospholipid scramblase 3	PLSCR3	2.65382	0	2.1669	1.79148	1.08665	1.08665	4.08746	0	0	0	LUAD & PANC		1436
Q96S97	Myeloid-associated differentiation marker	MYADM	1.79148	0	1.94752	1.79148	1.7746	0	2.58496	1	0	1.58496	LUAD & PANC		1437
0	0	HPCAL1	1.48397	0	2.59877	1.43613	2.26303	1.8284	0	0	3.16993	0	LUAD & PANC		1438
P54920	Alpha-soluble NSF attachment protein	NAPA	0	0	3.61467	2.70792	2.41623	2.73506	0	0	0	0	PANC ONLY		1439
Q96S59;Q96S59-2;	Ran-binding protein 9Isoform 2 of Ran-binding protein 9	RANBP9	1.9865	0	0	3.20456	1.52604	3.1795	0	0	2.80735	0	LUAD & PANC		1440
P14678-2;P14678-3;	Isoform SM-B of Small nuclear ribonucleoprotein-associated proteins B and B'Isoform SM-B1 of Small nuclear ribonucleoprotein-associated proteins B and B'	SNRPB	0	3.99399	0	2.94016	0	1.08665	2.32193	0	2.32193	0	LUAD & PANC		1441
Q14344, F5H1G8	Guanine nucleotide-binding protein subunit alpha-13	G013	0	0	0	0	0	0	4.32193	0	0	3.32193	LUNG ONLY		1442
A0AV96-2	Isoform 2 of RNA-binding protein 47	RBM47	1.9865	0	3.7554	0	0	3.983	3	0	0	0	LUAD & PANC		1443
Q5RKV6	Exosome complex component MTR3	EXOSC6	1.9865	0	0	2.37342	0	2.15982	1.58496	4	0	0	LUAD & PANC		1444
P37108	Signal recognition particle 14 kDa protein	SRP14	0	0	0	1.02997	0	1.30824	2.80735	2	2.32193	0	LUAD & PANC		1445
P11166	Solute carrier family 2; facilitated glucose transporter member 1	SLC2A1	2.98357	0	2.78852	0	3.18542	0	2.80735	0	1	0	LUAD & PANC		1446
0	0	HBD	0	0	0	1.43613	1.88529	4.50286	0	3.16993	0	1.58496	LUAD & PANC		1447
P35250-2	Isoform 2 of Replication factor C subunit 2	RFC2	2.98357	0	2.38146	2.60089	0.899015	1.55844	0	0	1	1	LUAD & PANC		1448
Q9HB40;Q9HB40-2;	Retinoid-inducible serine carboxypeptidaseIsoform 2 of Retinoid-inducible serine carboxypeptidase	SCPEP1	1.9865	0	0	1.57469	0	1.30824	2	3.32193	1	0	LUAD & PANC		1449
E7EU96	Casein kinase II subunit alpha	CSNK2A1	0	0	3.31055	0.697076	3.2525	0	2.32193	0	2.80735	0	LUAD & PANC		1450
C9JW19;Q969X1;	Protein lifeguard 3 (Fragment)Protein lifeguard 3	TMBIM1	1.22132	0	2.38146	0.546658	0	0	2.58496	1	1	2	LUAD & PANC		1451
Q16543	Hsp90 co-chaperone Cdc37	CDC37	0	0	0	4.03239	2.964	0	4.24793	1	0	0	LUAD & PANC		1452
0	0	AP1S1	1.48397	0	0	1.24651	0	1.30824	3	1	1.58496	1	LUAD & PANC		1453
O60499;O60499-2;	Syntaxin-10Isoform 2 of Syntaxin-10	STX10	2.32312	0	0	1.79148	4.01656	0	4.45943	0	0	0	LUAD & PANC		1454
0	0	ACTR3B	0	0	0	1.43613	0	1.55844	0	3	3.90689	0	LUAD & PANC		1455
H7C2F2;P14209-2;P14209-3;	CD99 antigen (Fragment)Isoform II of CD99 antigenIsoform 3 of CD99 antigen	CD99	0	0	1.68359	1.79148	0.899015	0	3	3.45943	0	0	LUAD & PANC		1456
Q9NZI8	Insulin-like growth factor 2 mRNA-binding protein 1	IGF2BP1	0	0	0	1.24651	2.03954	0	3.80735	0	3	0	LUAD & PANC		1458
Q13895	Bystin	BYSL	4.46583	0	0	2.03954	0.899015	2.92754	2	0	0	0	LUAD & PANC		1459
B4DND0;Q16831;	Uridine phosphorylase 1Uridine phosphorylase 1	UPP1	2.32312	0	0	1.24651	0	0	0	0	2.32193	4.39232	LUAD & PANC		1460
P23368;P23368-2;	NAD-dependent malic enzyme; mitochondrialIsoform 2 of NAD-dependent malic enzyme; mitochondrial	ME2	0	0	0	1.57469	0	0	0	4.64386	2.58496	0	LUAD & PANC		1461
Q8WYA6;Q8WYA6-2;	Beta-catenin-like protein 1Isoform 2 of Beta-catenin-like protein 1	CTNNBL1	3.67983	0	0	1.57469	3.06425	0	0	4.16993	0	0	LUAD & PANC		1462
Q9UBS4	DnaJ homolog subfamily B member 11	DNAJB11	3.08554	0	3.41011	2.49785	2.26303	0	0	0	0	0	PANC ONLY		1463
P63220	40S ribosomal protein S21	RPS21	0	4.44301	0	3.5209	0	1.8284	1.58496	0	1	0	LUAD & PANC		1464
B4DNW5, Q8IWL2	Pulmo0ry surfactant-associated protein A1	SFTPA1	0	0	0	0	0	0	0	0	2.58496	4.90689	LUNG ONLY		1465
0	0	DYNLT1	0	0	1.68359	2.03954	1.29671	1.08665	1	2	1	1.58496	LUAD & PANC		1466
0	0	CAV3	1.22132	0	2.1669	0.546658	2.14358	0	1	2	2.58496	0	LUAD & PANC		1467
Q9BSR8	Protein YIPF4	YIPF4	1.48397	0	0	0	2.41623	0	1	2.32193	1.58496	1.58496	LUAD & PANC		1468
Q9Y4P1-2	Isoform 2 of Cysteine protease ATG4B	ATG4B	0	3.79456	0	0.697076	3.18542	0	3.58496	0	0	1	LUAD & PANC		1469
Q9NZL9-2	Isoform 2 of Methionine adenosyltransferase 2 subunit beta	MAT2B	3.32379	0	0	3.58346	2.26303	2.01129	0	0	0	0	PANC ONLY		1470
O15078-2	Isoform 2 of Centrosomal protein of 290 kDa	CEP290	3.52296	0	0	0	0	3.0146	5.2854	0	0	0	LUAD & PANC		1471
P20042	Eukaryotic translation initiation factor 2 subunit 2	EIF2S2	2.98357	4.54545	0	1.57469	2.03954	0	0	0	0	0	LUAD & PANC		1472
Q13438;Q13438-4;	Protein OS-9Isoform 4 of Protein OS-9	OS9	2.13463	0	0	1.8913	0	0	3.80735	0	2.58496	0	LUAD & PANC		1473
P78536;P78536-2;	Disintegrin and metalloproteinase domain-containing protein 17Isoform B of Disintegrin and metalloproteinase domain-containing protein 17	ADAM17	0	0	0	2.78852	0	1.8284	4.16993	0	2	0	LUAD & PANC		1474
0	0	XPO6	5.23065	0	3.7554	2.14358	0	0	0	0	0	0	LUAD & PANC		1475
O60687	Sushi repeat-containing protein SRPX2	SRPX2	0	0	4.87858	0	1.29671	0	0	0	3.45943	2	LUAD & PANC		1476
Q52LJ0-2	Isoform 2 of Protein FAM98B	FAM98B	1.79148	0	0	2.14358	1.29671	0	2.58496	0	3.32193	0	LUAD & PANC		1477
E9PLA6;P50454;	Serpin H1 (Fragment)Serpin H1	SERPINH1	2.51596	0	0	0.850766	3.63116	2.15982	1.58496	1.58496	0	0	LUAD & PANC		1478
H0Y7Z9;P10586-2;	Receptor-type tyrosine-protein phosphatase F (Fragment)Isoform 2 of Receptor-type tyrosine-protein phosphatase F	PTPRF	3.32379	0	0	0	1.52604	0	6.06609	0	0	0	LUAD & PANC		1479
Q9Y6D6	Brefeldin A-inhibited guanine nucleotide-exchange protein 1	ARFGEF1	3.40627	0	4.87858	0	0	2.83128	0	0	0	0	LUAD & PANC		1480
P61812;P61812-2;	Transforming growth factor beta-2Isoform B of Transforming growth factor beta-2	TGFB2	0	0	5.32899	0	2.41623	1.55844	3	0	0	0	LUAD & PANC		1481
O43399-2;O43399-5;O43399-6;	Isoform 2 of Tumor protein D54Isoform 5 of Tumor protein D54Isoform 6 of Tumor protein D54	TPD52L2	1.48397	0	0	1.02997	2.69403	0	2.32193	3.58496	0	0	LUAD & PANC		1482
Q10471	Polypeptide N-acetylgalactosaminyltransferase 2	GALNT2	3.98211	0	2.38146	0	2.03954	0	0	3.90689	0	0	LUAD & PANC		1483
P51003-2	Isoform 2 of Poly(A) polymerase alpha	PAPOLA	2.13463	0	0	1.02997	0	0	2.32193	4.32193	0	0	LUAD & PANC		1484
0	0	PPP4C	0	0	1.68359	3.39242	0.899015	1.55844	2	0	2.58496	0	LUAD & PANC		1485
0	0	CSNK2A3	0	0	2.1669	0.850766	2.964	0	1.58496	0	1.58496	2.32193	LUAD & PANC		1486
P12035	Keratin; type II cytoskeletal 3	KRT3	0	0	0	0	1.7746	0	2.80735	0	4.16993	0	LUAD & PANC		1487
P54803-3	Isoform 3 of Galactocerebrosidase	GALC	0	3.79456	0	0	0	5.56054	2.80735	0	0	0	LUAD & PANC		1488
Q9UHW5-2	Isoform 2 of GPN-loop GTPase 3	GPN3	2.32312	0	0	0.546658	1.7746	2.15982	3	2	0	0	LUAD & PANC		1489
Q8TAD7	Overexpressed in colon carcinoma 1 protein	OCC1	1.79148	0	3.41011	0	1.88529	0	1	3.80735	0	0	LUAD & PANC		1490
0	0	PPP2R2B	0	0	0	0.697076	0.899015	1.08665	1	1	1	3.70044	LUAD & PANC		1491
Q96J65-2	Isoform 2 of Multidrug resistance-associated protein 9	ABCC12	0	0	0	0	0	0	3	4.32193	0	0	LUAD & PANC		1492
Q4VXU2	Polyadenylate-binding protein 1-like	PABPC1L	1.9865	0	0	1.8913	2.03954	0	3.45943	0	2	0	LUAD & PANC		1493
Q9BX67-2	Isoform 2 of Junctional adhesion molecule C	JAM3	0	0	0	1.8913	0	0	3.90689	3	0	0	LUAD & PANC		1494
Q8NEU8-2	Isoform 2 of DCC-interacting protein 13-beta	APPL2	0	0	0	0	1.52604	0	3.16993	0	3.80735	0	LUAD & PANC		1495
Q9UBP6-2	Isoform 2 of tRNA (guanine-N(7)-)-methyltransferase	METTL1	1.22132	0	0	1.24651	0	3.64908	2	1	2.32193	0	LUAD & PANC		1496
M0R2U2;P22087;	rRNA 2'-O-methyltransferase fibrillarin (Fragment)rRNA 2'-O-methyltransferase fibrillarin	FBL	3.40627	0	0	4.64304	2.41623	0	0	0	1	0	LUAD & PANC		1497
Q9Y5K6	CD2-associated protein	CD2AP	0	0	0	0	2.69403	2.15982	3.32193	0	0	2.58496	LUAD & PANC		1498
0	0	GNAO1	3.32379	0	1.94752	1.02997	3.06425	1.55844	0	0	0	0	PANC ONLY		1499
0	0	TMED9	1.22132	0	0	1.43613	1.7746	1.30824	3.16993	0	2.32193	0	LUAD & PANC		1500
0	0	DES	0	0	2.1669	1.79148	1.52604	0	2.80735	2.80735	0	0	LUAD & PANC		1501
Q63HN8;Q63HN8-4;	E3 ubiquitin-protein ligase RNF213Isoform 2 of E3 ubiquitin-protein ligase RNF213	RNF213	4.61083	0	6.30473	0	0	0	0	0	0	0	PANC ONLY		1502
Q8IWZ3-4	Isoform 4 of Ankyrin repeat and KH domain-containing protein 1	ANKHD1	0	0	0	2.49785	0	0	2.58496	0	4.08746	0	LUAD & PANC		1503
Q13617-2	Isoform 2 of Cullin-2	CUL2	2.85133	0	0	2.2295	0	0	3.16993	2.58496	0	0	LUAD & PANC		1504
P48739;P48739-2;	Phosphatidylinositol transfer protein beta isoformIsoform 2 of Phosphatidylinositol transfer protein beta isoform	PITPNB	0	0	3.82071	0	2.79149	2.73506	1.58496	0	1	0	LUAD & PANC		1505
Q9H3U1-2	Isoform 2 of Protein unc-45 homolog A	UNC45A	3.67983	4.95458	0	2.2295	0	0	0	0	0	0	LUAD & PANC		1506
Q9NWV8-3	Isoform 3 of BRISC and BRCA1-A complex member 1	BABAM1	0	0	0	1.24651	0	0	3.80735	3.16993	0	0	LUAD & PANC		1507
O60437	Periplakin	PPL	0	0	0	0	3.32429	3.27211	0	0	4.9542	0	LUAD & PANC		1508
Q06203	Amidophosphoribosyltransferase	PPAT	1.79148	0	0	2.94016	1.7746	0	3	0	2	0	LUAD & PANC		1509
H0YK49;P13804-2;	Electron transfer flavoprotein subunit alpha; mitochondrialIsoform 2 of Electron transfer flavoprotein subunit alpha; mitochondrial	ETFA	0	0	0	1.57469	2.41623	0	0	6.16993	0	0	LUAD & PANC		1510
P27797	Calreticulin	CALR	2.32312	0	0	0.850766	1.88529	1.8284	1.58496	0	3.16993	0	LUAD & PANC		1511
P40937-2	Isoform 2 of Replication factor C subunit 5	RFC5	3.32379	0	0	2.49785	1.08665	2.83128	0	0	2	0	LUAD & PANC		1512
P62829	60S ribosomal protein L23	RPL23	0	4.44301	0	1.24651	0	2.01129	1.58496	2.58496	0	0	LUAD & PANC		1513
0	0	PIP4K2C	1.9865	0	1.68359	0.546658	1.52604	2.15982	0	0	4	0	LUAD & PANC		1514
Q5THJ4-2	Isoform 2 of Vacuolar protein sorting-associated protein 13D	VPS13D	0	0	0	4.77787	0	0	0	0	0	5.83289	LUAD & PANC		1515
F8WEE0	Protein NDRG1	DRG1	3.52296	0	0	2.14358	1.7746	1.8284	1.58496	0	1	0	LUAD & PANC		1516
Q15007;Q15007-2;	Pre-mRNA-splicing regulator WTAPIsoform 2 of Pre-mRNA-splicing regulator WTAP	WTAP	0	0	0	3.03072	0	2.15982	2.32193	0	3.32193	0	LUAD & PANC		1517
O15020;O15020-2;	Spectrin beta chain; non-erythrocytic 2Isoform 2 of Spectrin beta chain; non-erythrocytic 2	SPTBN2	3.40627	0	4.34409	3.03072	0	0	0	0	0	0	LUAD & PANC		1518
Q9UN86-2	Isoform B of Ras GTPase-activating protein-binding protein 2	G3BP2	2.65382	0	0	3.73029	3.89818	0	0	0	1	0	LUAD & PANC		1519
P46108;P46108-2;	Adapter molecule crkIsoform Crk-I of Adapter molecule crk	CRK	0	0	0	0	0.899015	2.92754	1.58496	0	3	1.58496	LUAD & PANC		1520
0	0	RQCD1	3.76514	0	0	2.37342	1.7746	1.30824	1.58496	0	1	0	LUAD & PANC		1521
0	0	NT5C2	0	0	1.68359	0.546658	1.52604	0	0	3	0	3.16993	LUAD & PANC		1522
Q9BSJ2-3;Q9BSJ2-4;	Isoform 2 of Gamma-tubulin complex component 2Isoform 3 of Gamma-tubulin complex component 2	TUBGCP2	3.7963	0	0	1.02997	3.06425	0	0	0	3.90689	0	LUAD & PANC		1523
O95772-2	Isoform 2 of MLN64 N-terminal domain homolog	STARD3NL	1.22132	0	2.1669	0	0	1.30824	2.80735	1	0	2	LUAD & PANC		1524
H0YJU2;O95433;	Activator of 90 kDa heat shock protein ATPase homolog 1 (Fragment)Activator of 90 kDa heat shock protein ATPase homolog 1	AHSA1	2.13463	0	0	1.02997	3.71746	0	4.64386	0	0	0	LUAD & PANC		1525
P49006	MARCKS-related protein	MARCKSL1	0	0	0	1.02997	0	1.55844	2.80735	3.70044	0	0	LUAD & PANC		1526
P00441	Superoxide dismutase [Cu-Zn]	SOD1	0	0	0	1.43613	0	2.15982	2.58496	2.58496	0	1	LUAD & PANC		1527
P12277	Creatine kinase B-type	CKB	0	0	0	0	0	0	2.58496	0	4.52356	0	LUAD & PANC		1528
Q9UJX3-2	Isoform 2 of Anaphase-promoting complex subunit 7	ANAPC7	2.51596	0	3.18759	2.2295	0.899015	1.8284	0	0	0	0	PANC ONLY		1529
Q9GZV4	Eukaryotic translation initiation factor 5A-2	EIF5A2	0	0	0	2.03954	1.7746	0	4.08746	0	2	0	LUAD & PANC		1530
O95858	Tetraspanin-15	TSPAN15	1.48397	4.44301	2.1669	1.02997	1.52604	0	0	0	0	0	PANC ONLY		1531
P35442	Thrombospondin-2	THBS2	0	0	3.18759	0	3.32429	0	2	2.80735	0	0	LUAD & PANC		1532
Q14669-2;Q14669-3;	Isoform 2 of E3 ubiquitin-protein ligase TRIP12Isoform 3 of E3 ubiquitin-protein ligase TRIP12	TRIP12	5.25474	0	0	4.03239	0	0	2.32193	0	0	0	LUAD & PANC		1533
Q8NHH9-2;Q8NHH9-3;	Isoform 2 of Atlastin-2Isoform 3 of Atlastin-2	ATL2	1.79148	0	0	2.2295	3.76306	2.01129	0	0	0	1.58496	LUAD & PANC		1534
Q99538	Legumain	LGMN	0	0	1.94752	0	1.88529	2.33042	2	1	2	0	LUAD & PANC		1535
Q8TDQ7-2	Isoform 2 of Glucosamine-6-phosphate isomerase 2	GNPDA2	0	0	0	0.546658	1.29671	0	2.58496	0	4.08746	0	LUAD & PANC		1536
Q99973-2	Isoform 2 of Telomerase protein component 1	TEP1	0	0	0	0	0	3.27211	0	0	6.24793	0	LUAD & PANC		1537
Q9BZM5	NKG2D ligand 2	ULBP2	2.13463	0	0	0	0.899015	0	1	0	2	3.32193	LUAD & PANC		1538
Q8IWT6	Leucine-rich repeat-containing protein 8A	LRRC8A	2.65382	0	2.59877	0	2.03954	0	4.24793	0	0	0	LUAD & PANC		1539
P62753	40S ribosomal protein S6	RPS6	0	0	2.59877	2.88971	2.03954	3.08786	0	0	0	0	PANC ONLY		1540
Q9UKS6	Protein kinase C and casein kinase substrate in neurons protein 3	PACSIN3	0	0	0	1.02997	4.43493	2.48713	3.70044	0	0	0	LUAD & PANC		1541
P27694	Replication protein A 70 kDa DNA-binding subunit	RPA1	1.48397	0	0	4.74147	1.29671	1.30824	2.80735	0	0	0	LUAD & PANC		1542
Q5JRX3-2	Isoform 2 of Presequence protease; mitochondrial	PITRM1	0	0	0	0.697076	1.29671	0	0	6.59991	0	0	LUAD & PANC		1543
P29353-2;P29353-6;	Isoform p52Shc of SHC-transforming protein 1Isoform 6 of SHC-transforming protein 1	SHC1	0	0	0	2.49785	2.14358	3.27211	3.70044	0	0	0	LUAD & PANC		1544
P05091;P05091-2;	Aldehyde dehydrogenase; mitochondrialIsoform 2 of Aldehyde dehydrogenase; mitochondrial	ALDH2	0	0	0	0	0	0	0	3.45943	3.58496	0	LUAD & PANC		1545
0	0	NAMPTL	1.79148	0	2.1669	2.2295	1.88529	2.48713	0	0	0	0	PANC ONLY		1546
P20700	Lamin-B1	LMNB1	0	0	0	2.60089	3.983	2.01129	3	0	0	0	LUAD & PANC		1547
Q66K14-2	Isoform 2 of TBC1 domain family member 9B	TBC1D9B	2.51596	0	0	3.48996	3.4038	0	1	1	0	0	LUAD & PANC		1548
0	0	ATP6V1B1	1.9865	0	0	2.03954	0	0	0	0	4.32193	1.58496	LUAD & PANC		1549
P51159	Ras-related protein Rab-27A	RAB27A	0	0	2.1669	0.546658	2.26303	2.01129	1	0	0	3.32193	LUAD & PANC		1550
Q8NHZ8	Anaphase-promoting complex subunit CDC26	CDC26	0	0	0	1.24651	0	0	2.32193	1.58496	2.80735	0	LUAD & PANC		1551
Q16186	Proteasomal ubiquitin receptor ADRM1	ADRM1	1.79148	0	0	1.02997	1.88529	0	1.58496	2	2	0	LUAD & PANC		1552
0	0	TAGLN3	0	0	0	1.02997	0	0	2.58496	2.58496	1.58496	0	LUAD & PANC		1553
Q12874	Splicing factor 3A subunit 3	SF3A3	3.20456	0	0	3.5209	2.57962	0	0	0	2	0	LUAD & PANC		1554
Q04721	Neurogenic locus notch homolog protein 2	NOTCH2	3.08554	0	0	0	0	0	6.16993	0	0	0	LUAD & PANC		1555
Q05397-2;Q05397-5;	Isoform 2 of Focal adhesion kinase 1Isoform 5 of Focal adhesion kinase 1	PTK2	2.98357	3.99399	0	2.60089	0	0	1.58496	0	0	0	LUAD & PANC		1556
P38159;P38159-2;P38159-3;	RNA-binding motif protein; X chromosomeIsoform 2 of RNA-binding motif protein; X chromosomeIsoform 3 of RNA-binding motif protein; X chromosome	RBMX	0	0	3.05179	4.69111	0	1.08665	2.58496	0	0	0	LUAD & PANC		1557
O60245-2	Isoform B of Protocadherin-7	PCDH7	3.67983	0	0	0	3.89818	0	3.80735	0	0	0	LUAD & PANC		1558
P35237	Serpin B6	SERPINB6	0	0	2.38146	2.03954	1.52604	0	2.32193	0	2.58496	0	LUAD & PANC		1559
Q9Y6D5	Brefeldin A-inhibited guanine nucleotide-exchange protein 2	ARFGEF2	3.32379	0	3.983	0	0	3.08786	0	0	0	0	LUAD & PANC		1560
Q9UMX0-2	Isoform 2 of Ubiquilin-1	UBQLN1	0	0	0	3.07619	2.57962	0	3.45943	0	1.58496	0	LUAD & PANC		1561
P30626-2	Isoform 2 of Sorcin	SRI	0	4.13655	0	1.02997	0	2.33042	3.80735	0	0	0	LUAD & PANC		1562
0	0	HNRNPA1L2	0	0	0	2.70792	0	2.01129	2	3.45943	0	0	LUAD & PANC		1563
Q6IN85-2;Q6IN85-4;	Isoform 2 of Serine/threonine-protein phosphatase 4 regulatory subunit 3AIsoform 4 of Serine/threonine-protein phosphatase 4 regulatory subunit 3A	SMEK1	0	0	2.59877	0	1.7746	2.83128	0	4	0	0	LUAD & PANC		1564
Q00534	Cyclin-dependent kinase 6	CDK6	2.85133	0	0	1.43613	1.52604	0	0	2.58496	0	2.32193	LUAD & PANC		1565
Q9NYU2-2	Isoform 2 of UDP-glucose:glycoprotein glucosyltransferase 1	UGGT1	0	0	0	0	2.69403	3.64908	0	0	4.58496	0	LUAD & PANC		1566
Q53HC9	Protein TSSC1	TSSC1	0	0	2.1669	1.79148	0	1.55844	0	0	5.04439	0	LUAD & PANC		1567
Q11206-2	Isoform 2 of CMP-N-acetylneuraminate-beta-galactosamide-alpha-2;3-sialyltransferase 4	ST3GAL4	0	0	0	0.850766	0	0	0	1.58496	5.08746	0	LUAD & PANC		1568
P12259	Coagulation factor V	F5	0	0	3.61467	0	0	0	0	0	5.85798	0	LUAD & PANC		1569
Q9H8Y8;Q9H8Y8-2;	Golgi reassembly-stacking protein 2Isoform 2 of Golgi reassembly-stacking protein 2	GORASP2	0	0	2.94164	1.24651	1.29671	2.60089	1.58496	0	1.58496	0	LUAD & PANC		1570
Q13185	Chromobox protein homolog 3	CBX3	0	4.63117	0	2.37342	0	1.8284	2.32193	0	0	0	LUAD & PANC		1571
P54920, M0R2M1, M0R027, M0R213, M0QZM9, M0R058, M0R0I4, M0R0Y2 ,	0psin-A	0PA	0	0	0	0	0	0	4.24793	0	2.58496	0	LUNG ONLY		1572
Q96HR9	Receptor expression-enhancing protein 6	REEP6	0	0	0	0	1.08665	0	1.58496	0	4	1	LUAD & PANC		1573
P54764	Ephrin type-A receptor 4	EPHA4	1.9865	0	2.1669	0.697076	3.5209	0	2.80735	0	0	0	LUAD & PANC		1574
Q8WVQ1;Q8WVQ1-2;	Soluble calcium-activated nucleotidase 1Isoform 2 of Soluble calcium-activated nucleotidase 1	CANT1	2.65382	0	3.7554	0	1.7746	0	0	0	3	0	LUAD & PANC		1575
Q9NUU7	ATP-dependent RNA helicase DDX19A	DDX19A	2.98357	0	0	3.86725	1.08665	1.08665	0	0	2	0	LUAD & PANC		1576
P01009;P01009-2;	Alpha-1-antitrypsinIsoform 2 of Alpha-1-antitrypsin	SERPINA1	0	0	6.2454	0	3.9585	0	0	0	0	0	PANC ONLY		1577
0	0	CLDN4	1.22132	0	1.68359	0.546658	2.41623	0	1.58496	1.58496	1.58496	0	LUAD & PANC		1578
Q7Z4Q2-2	Isoform 2 of HEAT repeat-containing protein 3	HEATR3	1.9865	0	0	2.14358	0	2.01129	3	0	1.58496	0	LUAD & PANC		1579
Q96FJ0-2	Isoform 2 of AMSH-like protease	STAMBPL1	3.59739	0	1.68359	0.850766	0	0	0	0	2.58496	2	LUAD & PANC		1580
P36383	Gap junction gamma-1 protein	GJC1	2.51596	0	2.38146	0.850766	2.57962	0	2.80735	0	0	0	LUAD & PANC		1581
Q13618-2	Isoform 2 of Cullin-3	CUL3	1.22132	0	3.61467	1.8913	0	0	3.16993	1	0	0	LUAD & PANC		1582
O14786;O14786-2;	Neuropilin-1Isoform 2 of Neuropilin-1	NRP1	0	0	4.4983	0	1.7746	2.01129	0	0	2.80735	0	LUAD & PANC		1583
P20936-2	Isoform 2 of Ras GTPase-activating protein 1	RASA1	4.13431	0	3.31055	0	2.69403	0	0	0	0	0	PANC ONLY		1584
P17302	Gap junction alpha-1 protein	GJA1	1.79148	0	0	1.79148	0	0	4.16993	1.58496	0	0	LUAD & PANC		1585
P51570	Galactokinase	GALK1	0	0	0	2.88971	1.08665	2.92754	2	0	2	0	LUAD & PANC		1586
P43246;P43246-2;	DNA mismatch repair protein Msh2Isoform 2 of DNA mismatch repair protein Msh2	MSH2	4.95371	0	0	5.15848	0	0	0	0	0	0	LUAD & PANC		1587
P57740	Nuclear pore complex protein Nup107	NUP107	4.64178	0	0	1.24651	0	2.15982	0	0	0	3	LUAD & PANC		1588
Q9UI30	tRNA methyltransferase 112 homolog	TRMT112	2.13463	0	1.68359	3.07619	0	1.08665	3	0	0	0	LUAD & PANC		1589
Q5SGD2, Q5SGD2-2	Isoform 2 of Protein phosphatase 1L	PPM1L	0	0	0	0	0	0	3.70044	3	0	0	LUNG ONLY		1590
P61604, B8ZZ54, B8ZZL8	10 kDa heat shock protein, mitochondrial	HSPE1	0	0	0	0	0	0	2	0	4.70044	0	LUNG ONLY		1591
Q9UJJ9	N-acetylglucosamine-1-phosphotransferase subunit gamma	GNPTG	0	0	0	0	0.899015	0	2.32193	0	4.16993	0	LUAD & PANC		1592
Q96FZ7	Charged multivesicular body protein 6	CHMP6	0	0	0	0	1.52604	0	3.32193	0	3	0	LUAD & PANC		1593
P15121	Aldose reductase	AKR1B1	0	0	2.38146	2.03954	0	0	2.32193	0	0	3	LUAD & PANC		1594
P62314	Small nuclear ribonucleoprotein Sm D1	SNRPD1	0	0	2.59877	0	1.7746	0	2.32193	1	2	0	LUAD & PANC		1595
Q9HD26-2	Isoform 2 of Golgi-associated PDZ and coiled-coil motif-containing protein	GOPC	2.65382	5.54682	0	1.79148	0	0	0	0	0	0	PANC ONLY		1596
Q9H3K6;Q9H3K6-2;	BolA-like protein 2Isoform 2 of BolA-like protein 2	BOLA2	0	4.13655	0	0	0.899015	3.73029	1	0	1	0	LUAD & PANC		1597
O76094;O76094-2;	Signal recognition particle subunit SRP72Isoform 2 of Signal recognition particle subunit SRP72	SRP72	0	0	3.18759	3.6108	0	3.1795	0	0	0	0	PANC ONLY		1598
E9PNB5;P49321;P49321-3;	Nuclear autoantigenic sperm protein (Fragment)Nuclear autoantigenic sperm proteinIsoform 3 of Nuclear autoantigenic sperm protein	NASP	0	0	1.94752	2.49785	3.5209	2.01129	0	0	0	0	PANC ONLY		1599
Q14444-2	Isoform 2 of Caprin-1	CAPRIN1	2.51596	0	2.78852	3.14393	1.52604	0	0	0	0	0	PANC ONLY		1600
P54727	UV excision repair protein RAD23 homolog B	RAD23B	1.48397	0	0	2.14358	3.18542	0	3.90689	0	0	0	LUAD & PANC		1601
0	0	VTA1	0	0	2.38146	1.43613	2.03954	1.08665	3.80735	0	0	0	LUAD & PANC		1602
Q15785	Mitochondrial import receptor subunit TOM34	TOMM34	2.98357	0	0	2.49785	1.88529	2.60089	0	0	0	0	LUAD & PANC		1603
O43493-2	Isoform TGN46 of Trans-Golgi network integral membrane protein 2	TGOLN2	0	0	0	0	0	0	4.64386	2	0	0	LUAD & PANC		1604
Q9UKK9	ADP-sugar pyrophosphatase	NUDT5	0	0	1.94752	0.546658	0	2.15982	3.16993	0	2	0	LUAD & PANC		1605
P48506	Glutamate--cysteine ligase catalytic subunit	GCLC	0	0	0	0	0	0	0	3.16993	3.45943	0	LUAD & PANC		1606
Q9UQ88-8	Isoform SV12 of Cyclin-dependent kinase 11A	CDK11A	4.4983	3.99399	0	1.43613	0	0	0	0	0	0	PANC ONLY		1607
P39748;P39748-2;	Flap endonuclease 1Isoform FENMIT of Flap endonuclease 1	FEN1	0	0	2.59877	3.4301	1.88529	2.01129	0	0	0	0	PANC ONLY		1608
Q5TFJ7, O60684, F5GYL8	Importin subunit alpha	KP06	0	0	0	0	0	0	2.80735	1	0	2.80735	LUNG ONLY		1609
O95630	STAM-binding protein	STAMBP	3.7963	0	0	0	1.08665	0	2	0	1	2	LUAD & PANC		1610
P52888	Thimet oligopeptidase	THOP1	0	0	1.94752	1.57469	0	1.8284	3.16993	0	0	1.58496	LUAD & PANC		1611
Q99988	Growth/differentiation factor 15	GDF15	0	0	0	0	0	0	3	0	1.58496	2	LUAD & PANC		1612
Q15382	GTP-binding protein Rheb	RHEB	0	4.13655	0	3.20456	1.29671	0	1	0	0	1	LUAD & PANC		1613
Q8NC42	E3 ubiquitin-protein ligase RNF149	RNF149	1.22132	0	1.68359	0	1.29671	1.8284	3.32193	0	1	0	LUAD & PANC		1614
P07204	Thrombomodulin	THBD	1.48397	0	0	0	1.29671	1.30824	0	0	1	4.32193	LUAD & PANC		1615
Q13596;Q13596-2;	Sorting nexin-1Isoform 1A of Sorting nexin-1	SNX1	0	0	0	3.03072	0	2.33042	1	0	3.70044	0	LUAD & PANC		1616
Q15772-1	Isoform 1 of Striated muscle preferentially expressed protein kinase	SPEG	0	0	2.1669	0	0	0	0	5	1	0	LUAD & PANC		1617
O43809	Cleavage and polyadenylation specificity factor subunit 5	NUDT21	1.22132	0	0	0.850766	1.7746	1.08665	2.58496	0	2.32193	0	LUAD & PANC		1618
Q02750;Q02750-2;	Dual specificity mitogen-activated protein kinase kinase 1Isoform 2 of Dual specificity mitogen-activated protein kinase kinase 1	MAP2K1	0	0	0	1.02997	0	2.33042	3	2.58496	0	0	LUAD & PANC		1619
F8VU57, F8VWT9, F8VY39, Q9Y4D8, Q9Y4D8-2, Q9Y4D8-3 , ,	Isoform 2 of Probable E3 ubiquitin-protein ligase HECTD4	HECTD4	0	0	0	0	0	0	0	1.58496	0	4.9542	LUNG ONLY		1620
Q96EK6	Glucosamine 6-phosphate N-acetyltransferase	GNPNAT1	2.13463	0	0	3.07619	2.26303	2.33042	0	0	0	0	PANC ONLY		1621
O43852-10;O43852-6;	Isoform 10 of CalumeninIsoform 6 of Calumenin	CALU	0	0	0	1.8913	0.899015	0	3.16993	0	2.58496	0	LUAD & PANC		1622
O75923-10	Isoform 10 of Dysferlin	DYSF	2.32312	0	0	0	0	0	3.32193	0	0	2.58496	LUAD & PANC		1623
Q53GQ0	Estradiol 17-beta-dehydrogenase 12	HSD17B12	2.32312	0	0	0	0	0	0	3.58496	0	2.32193	LUAD & PANC		1624
Q02543	60S ribosomal protein L18a	RPL18A	1.79148	0	3.41011	2.78852	1.7746	0	0	0	0	0	PANC ONLY		1625
P10619	Lysosomal protective protein	CTSA	0	0	0	0.850766	0	2.73506	3.45943	0	2	0	LUAD & PANC		1626
Q9UGV2-2	Isoform 2 of Protein NDRG3	NDRG3	2.13463	0	0	0.850766	1.52604	0	5.04439	0	0	0	LUAD & PANC		1627
K7ERW9, O43681	ATPase AS01	AS01	0	0	0	0	0	0	0	2.32193	4.16993	0	LUNG ONLY		1628
0	0	ZNF410	0	0	0	0	0	1.08665	2.32193	3.90689	0	0	LUAD & PANC		1629
Q9NVE7	Pantothenate kinase 4	PANK4	2.51596	0	0	3.07619	0	0	0	0	4.45943	0	LUAD & PANC		1630
P04424-2;P04424-3;	Isoform 2 of Argininosuccinate lyaseIsoform 3 of Argininosuccinate lyase	ASL	0	0	2.94164	0	0	3.93008	0	0	3.58496	0	LUAD & PANC		1631
0	0	FAM203A	1.9865	0	0	1.57469	0.899015	0	1.58496	0	3.45943	0	LUAD & PANC		1632
Q15477	Helicase SKI2W	SKIV2L	0	0	2.38146	1.43613	2.964	2.92754	0	0	0	0	LUAD & PANC		1633
Q9UBB6-2	Isoform 2 of Neurochondrin	NCDN	2.85133	0	0	0	1.29671	0	2.58496	0	2.58496	0	LUAD & PANC		1634
K7ELL7;P14314-2;	Glucosidase 2 subunit betaIsoform 2 of Glucosidase 2 subunit beta	PRKCSH	0	0	0	1.8913	0	0	3.16993	0	2.80735	0	LUAD & PANC		1635
O43653	Prostate stem cell antigen	PSCA	2.13463	0	1.68359	0	1.52604	2.15982	0	0	3	0	LUAD & PANC		1636
P10253	Lysosomal alpha-glucosidase	GAA	0	0	0	2.60089	0	3.93008	3.80735	0	0	0	LUAD & PANC		1637
P35270	Sepiapterin reductase	SPR	0	0	0	1.79148	0	1.08665	2.32193	0	3.32193	0	LUAD & PANC		1638
Q9Y287	Integral membrane protein 2B	ITM2B	1.48397	0	0	0.546658	1.7746	2.15982	3.16993	0	1	0	LUAD & PANC		1639
O60282-2	Isoform 2 of Kinesin heavy chain isoform 5C	KIF5C	0	0	3.61467	3.89621	2.14358	0	0	0	0	0	LUAD & PANC		1640
P60891	Ribose-phosphate pyrophosphokinase 1	PRPS1	0	0	2.1669	3.4301	0	0	0	0	4.39232	0	LUAD & PANC		1641
P54802	Alpha-N-acetylglucosaminidase	NAGLU	0	0	2.94164	0.850766	2.57962	3.27211	0	0	0	0	PANC ONLY		1642
Q9H0X4;Q9H0X4-2;	Protein ITFG3Isoform 2 of Protein ITFG3	ITFG3	1.22132	0	1.68359	1.8913	0.899015	0	2	2.32193	0	0	LUAD & PANC		1643
Q9Y536	Peptidyl-prolyl cis-trans isomerase A-like 4A/B/C	PPIAL4A	1.48397	0	0	2.03954	1.08665	1.30824	4.16993	0	0	0	LUAD & PANC		1644
O15173	Membrane-associated progesterone receptor component 2	PGRMC2	0	0	1.94752	0	0	0	2	2.32193	1.58496	0	LUAD & PANC		1645
Q9BTY2	Plasma alpha-L-fucosidase	FUCA2	0	0	0	3.89621	2.14358	3.0146	1	0	0	0	LUAD & PANC		1646
O95208-2	Isoform 2 of Epsin-2	EPN2	0	4.13655	1.68359	0.697076	1.08665	0	0	2.80735	0	0	LUAD & PANC		1647
O43240	Kallikrein-10	KLK10	0	0	0	0	3.71746	3.49351	0	0	3.16993	0	LUAD & PANC		1648
P51151	Ras-related protein Rab-9A	RAB9A	0	0	2.38146	0.850766	1.08665	1.30824	2.32193	0	0	2	LUAD & PANC		1649
0	0	AP3M1	2.32312	0	0	1.24651	2.26303	2.48713	0	2	0	0	LUAD & PANC		1650
P30740	Leukocyte elastase inhibitor	SERPINB1	0	0	0	0	2.26303	4.27238	0	0	3.70044	0	LUAD & PANC		1651
P07947	Tyrosine-protein kinase Yes	YES1	0	0	0	2.14358	2.14358	3.08786	3	0	0	0	LUAD & PANC		1652
0	0	DNM1	0	0	0	2.78852	0	0	2.80735	0	2.80735	0	LUAD & PANC		1653
Q9Y696	Chloride intracellular channel protein 4	CLIC4	0	0	1.94752	1.57469	2.03954	2.01129	0	0	0	2.80735	LUAD & PANC		1654
P19022	Cadherin-2	CDH2	1.79148	0	3.05179	0	3.18542	0	2.32193	0	0	0	LUAD & PANC		1655
P61088	Ubiquitin-conjugating enzyme E2 N	UBE2N	0	0	2.1669	0.850766	0.899015	0	3.16993	2	0	0	LUAD & PANC		1656
Q01629	Interferon-induced transmembrane protein 2	IFITM2	0	0	4.05856	0	2.14358	0	0	0	0	3.90689	LUAD & PANC		1657
0	0	ATP2B3	0	0	0	2.37342	0	2.15982	4.85798	0	0	0	LUAD & PANC		1658
I3L119	Zinc finger protein 785 (Fragment)	ZNF785	0	4.13655	0	0.546658	1.08665	0	1	0	1.58496	1.58496	LUAD & PANC		1659
P38405-2	Isoform 2 of Guanine nucleotide-binding protein G(olf) subunit alpha	GNAL	3.32379	0	3.61467	0	2.57962	0	0	0	0	0	PANC ONLY		1660
0	0	EPHA6	2.13463	0	0	1.57469	1.88529	0	4.24793	0	0	0	LUAD & PANC		1661
O14828;O14828-2;	Secretory carrier-associated membrane protein 3Isoform 2 of Secretory carrier-associated membrane protein 3	SCAMP3	1.22132	0	1.94752	2.49785	0.899015	0	1.58496	1	1	0	LUAD & PANC		1662
P83436	Conserved oligomeric Golgi complex subunit 7	COG7	3.40627	0	0	1.02997	0	3.49351	2.32193	0	0	0	LUAD & PANC		1663
J3KQU0;P80303-2;	Nefastin-1Isoform 2 of Nucleobindin-2	NUCB2	0	0	2.1669	3.67511	0	0	0	4.08746	0	0	LUAD & PANC		1664
P49903-3;P49903-4;	Isoform 3 of Selenide; water dikinase 1Isoform 4 of Selenide; water dikinase 1	SEPHS1	2.65382	0	3.05179	0.697076	0	0	3.70044	0	0	0	LUAD & PANC		1665
Q9NZT2-2	Isoform 2 of Opioid growth factor receptor	OGFR	0	0	0	0	2.03954	3.41385	2.32193	0	2	0	LUAD & PANC		1666
Q8IYT4, Q8IYT4-2, K7EQ00	Isoform 2 of Katanin p60 ATPase-containing subunit A-like 2	KAT0L2	0	0	0	0	0	0	3.32193	0	3	0	LUNG ONLY		1667
E5RIX7, Q13884, Q13884-2	Beta-1-syntrophin	SNTB1	0	0	0	0	0	0	0	3.32193	3	0	LUNG ONLY		1668
E7ENJ7, Q2TAA8	Translin-associated factor X-interacting protein 1	TS0XIP1	0	0	0	0	0	0	0	4.32193	0	2	LUNG ONLY		1669
P31040	Succinate dehydrogenase [ubiquinone] flavoprotein subunit; mitochondrial	SDHA	0	0	0	0	0	0	0	4	2.32193	0	LUAD & PANC		1670
F8W7C6;P27635;	60S ribosomal protein L1060S ribosomal protein L10	RPL10	0	4.13655	2.1669	1.02997	2.14358	0	0	0	0	0	LUAD & PANC		1671
O94907	Dickkopf-related protein 1	DKK1	0	4.29598	0	0	0	0	2.32193	0	2.58496	0	LUAD & PANC		1672
Q9UBN6	Tumor necrosis factor receptor superfamily member 10D	TNFRSF10D	1.48397	0	1.94752	1.02997	0	0	2.80735	2	0	0	LUAD & PANC		1673
0	0	PCOLCE2	0	0	0	2.37342	0	0	5.64386	0	0	0	LUAD & PANC		1674
Q9H1Y0-2	Isoform Short of Autophagy protein 5	ATG5	0	0	0	1.43613	1.29671	1.30824	0	2	3	0	LUAD & PANC		1675
P54687-2;P54687-4;	Isoform 2 of Branched-chain-amino-acid aminotransferase; cytosolicIsoform 4 of Branched-chain-amino-acid aminotransferase; cytosolic	BCAT1	5.47769	0	2.1669	0	1.7746	0	0	0	0	0	PANC ONLY		1676
O14908;O14908-2;	PDZ domain-containing protein GIPC1Isoform 2 of PDZ domain-containing protein GIPC1	GIPC1	0	0	1.68359	0.850766	3.86725	3.0146	0	0	0	0	LUAD & PANC		1677
Q6UXY8-2	Isoform 2 of Transmembrane channel-like protein 5	TMC5	0	0	0	0	0	5.97557	0	0	0	3.90689	LUAD & PANC		1678
Q92945	Far upstream element-binding protein 2	KHSRP	0	0	0	3.67511	0	2.15982	4	0	0	0	LUAD & PANC		1679
P63241-2	Isoform 2 of Eukaryotic translation initiation factor 5A-1	EIF5A	0	0	0	0	0	1.08665	6	0	0	0	LUAD & PANC		1680
Q7Z2W4;Q7Z2W4-2;	Zinc finger CCCH-type antiviral protein 1Isoform 2 of Zinc finger CCCH-type antiviral protein 1	ZC3HAV1	0	0	0	3.54645	4.23538	0	2.32193	0	0	0	LUAD & PANC		1681
Q9UNF0-2	Isoform 2 of Protein kinase C and casein kinase substrate in neurons protein 2	PACSIN2	1.48397	0	0	1.24651	0.899015	2.15982	3	0	0	1	LUAD & PANC		1682
Q9NZZ3;Q9NZZ3-2;	Charged multivesicular body protein 5Isoform 2 of Charged multivesicular body protein 5	CHMP5	1.79148	0	1.94752	1.24651	1.08665	0	0	0	1	2.80735	LUAD & PANC		1683
Q12841	Follistatin-related protein 1	FSTL1	0	0	3.5209	0	2.69403	0	3.70044	0	0	0	LUAD & PANC		1684
Q9UID3-2	Isoform 2 of Vacuolar protein sorting-associated protein 51 homolog	VPS51	1.9865	0	0	1.57469	0	3.5209	1	2	0	0	LUAD & PANC		1685
P57088	Transmembrane protein 33	TMEM33	1.48397	0	1.68359	0.697076	0.899015	0	1	0	1.58496	2	LUAD & PANC		1686
P22694-10	Isoform 10 of cAMP-dependent protein kinase catalytic subunit beta	PRKACB	2.13463	0	0	0	1.29671	2.33042	1	0	2	1	LUAD & PANC		1687
Q9HA64	Ketosamine-3-kinase	FN3KRP	0	0	0	0.850766	0	2.60089	3.16993	2	0	0	LUAD & PANC		1688
0	0	RGS5	0	0	0	1.24651	0	0	1	2.32193	2.58496	0	LUAD & PANC		1689
Q7Z7G0;Q7Z7G0-2;	Target of Nesh-SH3Isoform 2 of Target of Nesh-SH3	ABI3BP	0	0	3.983	0	0	1.08665	0	4.39232	0	0	LUAD & PANC		1690
0	0	MYCBP	1.9865	0	0	1.02997	0	0	2.32193	1	2	0	LUAD & PANC		1691
P32970	CD70 antigen	CD70	0	4.95458	0	3.03072	0	0	2	0	0	0	LUAD & PANC		1692
O60551	Glycylpeptide N-tetradecanoyltransferase 2	NMT2	0	0	0	2.14358	2.964	0	2.32193	2	0	0	LUAD & PANC		1693
Q9BXP5-2	Isoform 2 of Serrate RNA effector molecule homolog	SRRT	0	0	1.94752	4.62734	1.08665	0	2.32193	0	0	0	LUAD & PANC		1694
P09012	U1 small nuclear ribonucleoprotein A	SNRPA	0	0	0	4.20435	0.899015	0	0	2.32193	1	1	LUAD & PANC		1695
P51608-2	Isoform B of Methyl-CpG-binding protein 2	MECP2	0	0	0	1.43613	0	0	1	0	4.80735	0	LUAD & PANC		1696
F8VQZ7;P50579;	Methionine aminopeptidaseMethionine aminopeptidase 2	METAP2	0	5.80923	2.59877	0.850766	0	0	0	0	0	0	PANC ONLY		1697
D6W5L6, H0Y7V6, P07988	Pulmo0ry surfactant-associated protein B	SFTPB	0	0	0	0	0	0	0	0	2.58496	3.58496	LUNG ONLY		1698
Q9Y2A9	UDP-GlcNAc:betaGal beta-1;3-N-acetylglucosaminyltransferase 3	B3GNT3	0	0	3.983	0	1.7746	0	0	0	3.90689	0	LUAD & PANC		1699
Q96AT9;Q96AT9-2;	Ribulose-phosphate 3-epimeraseIsoform 2 of Ribulose-phosphate 3-epimerase	RPE	1.48397	0	0	0	0.899015	1.30824	1	0	2	2	LUAD & PANC		1700
G3V3G9;Q5TAQ9;	DDB1- and CUL4-associated factor 8DDB1- and CUL4-associated factor 8	DCAF8	0	3.79456	2.94164	0	0	0	3.16993	0	0	0	LUAD & PANC		1701
Q9UBW8	COP9 signalosome complex subunit 7a	COPS7A	0	0	0	2.2295	2.03954	1.30824	1	2	1	0	LUAD & PANC		1702
0	0	FRK	0	0	1.94752	0	0	4.56127	0	0	0	3.32193	LUAD & PANC		1703
P46087-2;P46087-4;	Isoform 2 of Putative ribosomal RNA methyltransferase NOP2Isoform 4 of Putative ribosomal RNA methyltransferase NOP2	NOP2	0	0	0	4.55335	1.7746	0	3.45943	0	0	0	LUAD & PANC		1704
Q9Y3D0	Mitotic spindle-associated MMXD complex subunit MIP18	FAM96B	1.22132	0	0	1.57469	0	0	2	0	3.32193	0	LUAD & PANC		1705
O75935-2	Isoform 2 of Dynactin subunit 3	DCTN3	0	0	0	0	0	0	2.32193	0	3.80735	0	LUAD & PANC		1706
P15104	Glutamine synthetase	GLUL	0	0	0	0	0	0	0	3.80735	2.32193	0	LUAD & PANC		1707
P09668	Pro-cathepsin H	CTSH	0	0	1.68359	1.43613	2.03954	3.0146	0	0	0	1.58496	LUAD & PANC		1708
Q16270;Q16270-2;	Insulin-like growth factor-binding protein 7Isoform 2 of Insulin-like growth factor-binding protein 7	IGFBP7	0	0	1.94752	0	0	0	1	4.58496	0	0	LUAD & PANC		1709
P02686-2	Isoform 2 of Myelin basic protein	MBP	0	3.79456	0	1.02997	0.899015	1.55844	1.58496	0	0	1	LUAD & PANC		1710
P01011	Alpha-1-antichymotrypsin	SERPINA3	0	0	4.93214	4.23538	0	0	0	0	0	0	PANC ONLY		1711
C9JN51;Q9Y6K9-2;	NF-kappa-B essential modulator (Fragment)Isoform 2 of NF-kappa-B essential modulator	IKBKG	2.98357	4.29598	0	0	0	0	0	0	2.58496	0	LUAD & PANC		1712
B1AN89;O43432-3;	Eukaryotic translation initiation factor 4 gamma 3Isoform 3 of Eukaryotic translation initiation factor 4 gamma 3	EIF4G3	4.3207	4.13655	0	0.697076	0	0	0	0	0	0	PANC ONLY		1713
P22061-2	Isoform 2 of Protein-L-isoaspartate(D-aspartate) O-methyltransferase	PCMT1	1.9865	0	0	0.546658	1.52604	2.01129	3.58496	0	0	0	LUAD & PANC		1714
Q9NY33;Q9NY33-4;	Dipeptidyl peptidase 3Isoform 4 of Dipeptidyl peptidase 3	DPP3	0	0	0	1.43613	0	2.48713	2.80735	0	2	0	LUAD & PANC		1715
Q10588	ADP-ribosyl cyclase 2	BST1	3.08554	0	4.74964	0	1.29671	0	0	0	0	0	PANC ONLY		1716
0	0	FAM49A	1.79148	0	1.68359	0	0.899015	0	1	0	2	1.58496	LUAD & PANC		1717
P42704	Leucine-rich PPR motif-containing protein; mitochondrial	LRPPRC	0	0	0	1.24651	0	0	1.58496	4.16993	0	0	LUAD & PANC		1718
Q9UJ72	Annexin A10	ANXA10	0	0	4.2135	0	1.52604	2.01129	0	0	2	0	LUAD & PANC		1719
P46734-2	Isoform 1 of Dual specificity mitogen-activated protein kinase kinase 3	MAP2K3	1.48397	0	0	2.37342	0	0	2.80735	0	2	0	LUAD & PANC		1720
Q969U7	Proteasome assembly chaperone 2	PSMG2	0	0	0	1.8913	0	1.08665	2.58496	2.58496	0	0	LUAD & PANC		1721
J3QLE5	Small nuclear ribonucleoprotein-associated protein N (Fragment)	SNRPN	0	4.29598	0	1.57469	0	1.30824	0	0	2.58496	0	LUAD & PANC		1722
P43353;P43353-2;	Aldehyde dehydrogenase family 3 member B1Isoform 2 of Aldehyde dehydrogenase family 3 member B1	ALDH3B1	0	0	1.94752	0	0	4.99184	0	0	0	2.80735	LUAD & PANC		1723
P49257	Protein ERGIC-53	LMAN1	0	0	0	2.60089	0	1.55844	2.32193	0	0	2.32193	LUAD & PANC		1724
P54802, K7ENX5, K7EQH9	Alpha-N-acetylglucosaminidase	0GLU	0	0	0	0	0	0	3.45943	0	2.58496	0	LUNG ONLY		1725
Q16769;Q16769-2;	Glutaminyl-peptide cyclotransferaseIsoform 2 of Glutaminyl-peptide cyclotransferase	QPCT	1.79148	0	2.78852	1.24651	1.08665	0	2.80735	0	0	0	LUAD & PANC		1726
I3L3V9;Q99447-2;Q99447-3;	Ethanolamine-phosphate cytidylyltransferase (Fragment)Isoform 2 of Ethanolamine-phosphate cytidylyltransferaseIsoform 3 of Ethanolamine-phosphate cytidylyltransferase	PCYT2	3.08554	0	2.1669	2.49785	0	1.30824	0	0	0	0	LUAD & PANC		1727
P13807-2	Isoform 2 of Glycogen [starch] synthase; muscle	GYS1	0	0	0	3.03072	3.2525	0	3.32193	0	0	0	LUAD & PANC		1728
Q15758;Q15758-2;	Neutral amino acid transporter B(0)Isoform 2 of Neutral amino acid transporter B(0)	SLC1A5	1.79148	0	1.68359	0	1.52604	0	2.58496	0	0	1.58496	LUAD & PANC		1729
Q5VSL9;Q5VSL9-3;	Striatin-interacting protein 1Isoform 3 of Striatin-interacting protein 1	STRIP1	1.9865	0	0	0	1.29671	0	2	0	3	0	LUAD & PANC		1730
Q9H5Y7	SLIT and NTRK-like protein 6	SLITRK6	0	0	0	0	0	0	3.70044	2.32193	0	0	LUAD & PANC		1731
P13761;P20039;	HLA class II histocompatibility antigen; DRB1-7 beta chainHLA class II histocompatibility antigen; DRB1-11 beta chain	HLA-DRB1	0	0	5.11462	0	0	1.30824	0	0	0	3.16993	LUAD & PANC		1732
P48444;P48444-2;	Coatomer subunit deltaIsoform 2 of Coatomer subunit delta	ARCN1	2.13463	0	0	2.37342	1.88529	0	0	0	3.16993	0	LUAD & PANC		1733
O75832;O75832-2;	26S proteasome non-ATPase regulatory subunit 10Isoform 2 of 26S proteasome non-ATPase regulatory subunit 10	PSMD10	0	0	0	2.60089	0	3.41385	3.45943	0	0	0	LUAD & PANC		1734
Q16363-2	Isoform 2 of Laminin subunit alpha-4	LAMA4	0	0	5.20045	0	0	0	4	0	0	0	LUAD & PANC		1735
Q9C0E8-2	Isoform 2 of Protein lunapark	LNP	2.65382	0	0	0.850766	0	1.8284	0	0	1.58496	2.32193	LUAD & PANC		1736
P21860-4	Isoform 4 of Receptor tyrosine-protein kinase erbB-3	ERBB3	0	0	0	0	0	0	0	2.80735	0	3.16993	LUAD & PANC		1737
Q9NQX7-2	Isoform 2 of Integral membrane protein 2C	ITM2C	0	0	2.78852	0.546658	0	0	4.90689	0	0	0	LUAD & PANC		1738
B4DJ07;Q9UPT5-1;	Exocyst complex component 7Isoform 1 of Exocyst complex component 7	EXOC7	4.34928	0	1.94752	2.03954	0	0	1	0	0	0	LUAD & PANC		1739
O15068-10	Isoform 9 of Guanine nucleotide exchange factor DBS	MCF2L	0	4.83066	0	0	0	0	0	4.16993	0	0	LUAD & PANC		1740
0	0	HBA2	0	0	0	1.79148	0.899015	4.56127	2.32193	0	0	0	LUAD & PANC		1741
Q16539;Q16539-2;Q16539-4;	Mitogen-activated protein kinase 14Isoform CSBP1 of Mitogen-activated protein kinase 14Isoform Exip of Mitogen-activated protein kinase 14	MAPK14	0	3.79456	2.94164	0	0	0	0	0	0	2.80735	LUAD & PANC		1742
Q32P28-2;Q32P28-3;	Isoform 2 of Prolyl 3-hydroxylase 1Isoform 3 of Prolyl 3-hydroxylase 1	LEPRE1	0	0	0	2.70792	1.29671	0	0	3.58496	1	0	LUAD & PANC		1743
P51648-2	Isoform 2 of Fatty aldehyde dehydrogenase	ALDH3A2	0	0	0	0	0	2.15982	0	3.32193	0	2	LUAD & PANC		1744
P29373	Cellular retinoic acid-binding protein 2	CRABP2	0	0	1.94752	0	0	0	0	0	1	4.39232	LUAD & PANC		1745
Q92538	Golgi-specific brefeldin A-resistance guanine nucleotide exchange factor 1	GBF1	0	0	3.61467	2.70792	2.57962	0	0	0	0	0	PANC ONLY		1746
Q9H3P7	Golgi resident protein GCP60	ACBD3	1.9865	4.44301	0	0.697076	1.7746	0	0	0	0	0	PANC ONLY		1747
Q08945	FACT complex subunit SSRP1	SSRP1	0	0	4.41857	2.70792	1.7746	0	0	0	0	0	PANC ONLY		1748
0	0	HLA-G2	0	0	0	0	1.29671	0	2.58496	0	3	0	LUAD & PANC		1749
Q86XA9-2	Isoform 2 of HEAT repeat-containing protein 5A	HEATR5A	0	0	4.2135	0	0	0	0	4.45943	0	0	LUAD & PANC		1750
O95865	N(G);N(G)-dimethylarginine dimethylaminohydrolase 2	DDAH2	0	0	2.1669	1.8913	1.29671	1.55844	1.58496	1	0	0	LUAD & PANC		1751
Q14847-2	Isoform 2 of LIM and SH3 domain protein 1	LASP1	0	0	1.68359	0	0	3.64908	3.80735	0	0	0	LUAD & PANC		1752
Q15375-2;Q15375-4;	Isoform 2 of Ephrin type-A receptor 7Isoform 4 of Ephrin type-A receptor 7	EPHA7	1.9865	0	2.59877	0	2.57962	0	2.32193	0	0	0	LUAD & PANC		1753
Q92696	Geranylgeranyl transferase type-2 subunit alpha	RABGGTA	0	0	0	0	0	0	3.58496	0	2.32193	0	LUAD & PANC		1754
Q9UPY5	Cystine/glutamate transporter	SLC7A11	0	0	0	0	0	0	2	0	1.58496	2.32193	LUAD & PANC		1755
Q7LGA3	Heparan sulfate 2-O-sulfotransferase 1	HS2ST1	0	0	0	0	0	0	0	3.90689	0	2	LUAD & PANC		1756
I3L233, I3L4J3, Q7Z3B3	KAT8 regulatory NSL complex subunit 1	KANSL1	0	0	0	0	0	0	0	3.90689	2	0	LUNG ONLY		1757
Q15691	Microtubule-associated protein RP/EB family member 1	MAPRE1	0	0	0	2.37342	1.52604	0	2.58496	0	2	0	LUAD & PANC		1758
P11277-2	Isoform 2 of Spectrin beta chain; erythrocytic	SPTB	0	0	4.80778	1.24651	2.79149	0	0	0	0	0	PANC ONLY		1759
P04080	Cystatin-B	CSTB	0	0	0	0	0.899015	2.01129	2	0	3	0	LUAD & PANC		1760
0	0	PRPS2	0	0	0	3.73029	0	0	0	0	4.64386	0	LUAD & PANC		1761
P30530-2	Isoform Short of Tyrosine-protein kinase receptor UFO	AXL	0	0	4.41857	0	4.38673	0	0	0	0	0	PANC ONLY		1762
Q86X55-1	Isoform 1 of Histone-arginine methyltransferase CARM1	CARM1	1.79148	0	0	1.02997	0	0	1	4	0	0	LUAD & PANC		1763
Q9NQT4	Exosome complex component RRP46	EXOSC5	0	0	0	0.850766	0	0	0	3.32193	0	2.32193	LUAD & PANC		1764
P24347	Stromelysin-3	MMP11	0	0	0	3.39242	0	0	4.75489	0	0	0	LUAD & PANC		1765
Q13613;Q13613-2;	Myotubularin-related protein 1Isoform 1A of Myotubularin-related protein 1	MTMR1	2.51596	0	0	0	1.29671	1.55844	0	0	3.70044	0	LUAD & PANC		1766
O60502;O60502-2;	Bifunctional protein NCOATIsoform 2 of Bifunctional protein NCOAT	MGEA5	0	0	0	1.02997	0	0	3.58496	0	2	0	LUAD & PANC		1767
Q14517	Protocadherin Fat 1	FAT1	0	0	0	0	0	3.983	0	0	4.45943	0	LUAD & PANC		1768
Q9Y3P9;Q9Y3P9-2;	Rab GTPase-activating protein 1Isoform 2 of Rab GTPase-activating protein 1	RABGAP1	2.65382	0	0	2.49785	1.88529	0	2.32193	0	0	0	LUAD & PANC		1769
Q8WZ73-2	Isoform 2 of E3 ubiquitin-protein ligase rififylin	RFFL	0	3.99399	1.68359	0	0.899015	1.55844	0	0	0	1	LUAD & PANC		1770
Q96L46	Calpain small subunit 2	CAPNS2	1.79148	0	0	0	0	0	0	3	2.32193	0	LUAD & PANC		1771
Q9GZN4	Brain-specific serine protease 4	PRSS22	3.08554	0	2.78852	0	1.7746	1.08665	0	0	0	0	LUAD & PANC		1772
Q8TAQ2;Q8TAQ2-2;	SWI/SNF complex subunit SMARCC2Isoform 2 of SWI/SNF complex subunit SMARCC2	SMARCC2	0	5.54682	0	0	3.18542	0	0	0	0	0	PANC ONLY		1773
Q86TI2-2	Isoform 2 of Dipeptidyl peptidase 9	DPP9	0	3.99399	0	3.03072	0	1.08665	1	0	0	0	LUAD & PANC		1774
Q9C0E2	Exportin-4	XPO4	3.20456	0	0	1.24651	2.26303	0	2.58496	0	0	0	LUAD & PANC		1775
Q86VN1, Q86VN1-2	Isoform 2 of Vacuolar protein-sorting-associated protein 36	VPS36	0	0	0	0	0	0	3	0	2.80735	0	LUNG ONLY		1776
Q9H2G2;Q9H2G2-2;	STE20-like serine/threonine-protein kinaseIsoform 2 of STE20-like serine/threonine-protein kinase	SLK	0	0	0	0	0	0	0	0	3.80735	2	LUAD & PANC		1777
E9PPU0;P58107;	EpiplakinEpiplakin	EPPK1	6.44733	0	0	0	2.26303	0	0	0	0	0	PANC ONLY		1778
Q9NRL3	Striatin-4	STRN4	1.22132	0	0	2.03954	1.29671	3.08786	0	0	1.58496	0	LUAD & PANC		1779
Q8NFT2-2	Isoform 2 of Metalloreductase STEAP2	STEAP2	0	0	0	0	0	3.73029	0	0	0	4.52356	LUAD & PANC		1780
P35900	Keratin; type I cytoskeletal 20	KRT20	0	0	3.05179	0.697076	0	3.49351	0	0	2	0	LUAD & PANC		1781
H0YMT1;Q9Y4G6;	Talin-2 (Fragment)Talin-2	TLN2	0	0	0	2.2295	2.964	0	3.70044	0	0	0	LUAD & PANC		1782
Q12765-2	Isoform 2 of Secernin-1	SCRN1	1.48397	0	0	0.546658	0	0	3.58496	1.58496	0	0	LUAD & PANC		1783
Q15370-2	Isoform 2 of Transcription elongation factor B polypeptide 2	TCEB2	0	0	0	1.43613	0	1.30824	1	0	3.90689	0	LUAD & PANC		1784
P09960;P09960-2;P09960-4;	Leukotriene A-4 hydrolaseIsoform 2 of Leukotriene A-4 hydrolaseIsoform 4 of Leukotriene A-4 hydrolase	LTA4H	0	0	0	0	0	0	3.16993	0	0	2.58496	LUAD & PANC		1785
Q9C0J8	pre-mRNA 3' end processing protein WDR33	WDR33	0	0	0	0	0	0	2.58496	0	3.16993	0	LUAD & PANC		1786
Q8NC44	Protein FAM134A	FAM134A	0	0	0	0	0	0	3.16993	0	1.58496	1	LUAD & PANC		1787
P55287, P55287-2, H3BR78	Cadherin-11	CDH11	0	0	0	0	0	0	3.16993	0	1.58496	1	LUNG ONLY		1788
P15428	15-hydroxyprostaglandin dehydrogenase [NAD(+)]	HPGD	0	0	0	0	0	0	0	0	1.58496	4.16993	LUAD & PANC		1789
O95832	Claudin-1	CLDN1	0	0	2.78852	0	2.57962	1.8284	2	0	0	0	LUAD & PANC		1790
Q9NW97	Transmembrane protein 51	TMEM51	2.32312	0	0	0	1.88529	1.08665	2	1.58496	0	0	LUAD & PANC		1791
O95834-2	Isoform 2 of Echinoderm microtubule-associated protein-like 2	EML2	2.13463	0	0	0.697076	0.899015	0	1	3.45943	0	0	LUAD & PANC		1792
Q9H9A5-2	Isoform 2 of CCR4-NOT transcription complex subunit 10	CNOT10	2.85133	0	0	1.24651	0.899015	2.15982	2	0	0	0	LUAD & PANC		1793
0	0	TRIM16L	2.13463	0	0	0	0.899015	0	0	0	4.75489	0	LUAD & PANC		1794
Q9NU22	Midasin	MDN1	3.90402	0	0	1.43613	3.2525	0	0	0	0	0	PANC ONLY		1795
Q9NQG5	Regulation of nuclear pre-mRNA domain-containing protein 1B	RPRD1B	2.32312	0	0	0.697076	0	1.55844	3	0	1	0	LUAD & PANC		1796
Q96H20	Vacuolar-sorting protein SNF8	SNF8	0	0	0	0.546658	0.899015	0	2.32193	0	2	1	LUAD & PANC		1797
P07686	Beta-hexosaminidase subunit beta	HEXB	0	0	0	2.03954	2.26303	1.30824	3.32193	0	0	0	LUAD & PANC		1798
P39687	Acidic leucine-rich nuclear phosphoprotein 32 family member A	ANP32A	0	0	0	0	2.26303	1.08665	2	0	1	1.58496	LUAD & PANC		1799
O15240	Neurosecretory protein VGF	VGF	0	0	0	2.49785	0	1.55844	4.24793	0	0	0	LUAD & PANC		1800
P50148	Guanine nucleotide-binding protein G(q) subunit alpha	GNAQ	0	0	3.31055	0	3.4038	1.8284	0	0	0	0	PANC ONLY		1801
Q9BRA2	Thioredoxin domain-containing protein 17	TXNDC17	0	0	0	0	0	1.30824	4.32193	0	0	1	LUAD & PANC		1802
P42785;P42785-2;	Lysosomal Pro-X carboxypeptidaseIsoform 2 of Lysosomal Pro-X carboxypeptidase	PRCP	0	0	0	1.24651	2.03954	0	2	0	2.58496	0	LUAD & PANC		1803
P07108-2	Isoform 2 of Acyl-CoA-binding protein	DBI	0	0	0	0.546658	0	3.27211	3.32193	0	1	0	LUAD & PANC		1804
Q9UNH7;Q9UNH7-2;	Sorting nexin-6Isoform 2 of Sorting nexin-6	SNX6	1.22132	0	2.1669	3.32707	0	0	0	0	2.32193	0	LUAD & PANC		1805
0	0	TMPRSS2	0	0	0	0	0	4.9195	0	0	0	3.70044	LUAD & PANC		1806
O75663;O75663-2;	TIP41-like proteinIsoform 2 of TIP41-like protein	TIPRL	0	0	0	0	1.08665	1.08665	3	0	2	0	LUAD & PANC		1807
0	0	NEFM	0	0	0	0	0	0	2.32193	3.32193	0	0	LUAD & PANC		1808
Q14746-2	Isoform 2 of Conserved oligomeric Golgi complex subunit 2	COG2	1.9865	0	0	0	3.06425	3.41385	0	0	0	0	PANC ONLY		1809
O95816	BAG family molecular chaperone regulator 2	BAG2	0	0	0	2.14358	0	1.55844	0	2.32193	2	0	LUAD & PANC		1810
O00264	Membrane-associated progesterone receptor component 1	PGRMC1	0	0	0	1.02997	0.899015	2.73506	0	3.80735	0	0	LUAD & PANC		1811
0	0	LDHAL6A	0	0	0	0	1.52604	0	1.58496	1.58496	2	0	LUAD & PANC		1812
Q14247;Q14247-2;	Src substrate cortactinIsoform 2 of Src substrate cortactin	CTTN	0	0	0	0	1.52604	2.60089	4.08746	0	0	0	LUAD & PANC		1813
H0YCW1;P49354;P49354-2;	Protein farnesyltransferase/geranylgeranyltransferase type-1 subunit alpha (Fragment)Protein farnesyltransferase/geranylgeranyltransferase type-1 subunit alphaIsoform 2 of Protein farnesyltransferase/geranylgeranyltransferase type-1 subunit alpha	FNTA	0	0	0	0.546658	0	0	2	0	3.45943	0	LUAD & PANC		1814
0	0	CD320	0	0	0	0.546658	0	0	3.45943	2	0	0	LUAD & PANC		1815
Q07864	DNA polymerase epsilon catalytic subunit A	POLE	3.52296	4.8772	0	0	0	0	0	0	0	0	PANC ONLY		1816
P18074	TFIIH basal transcription factor complex helicase XPD subunit	ERCC2	4.23618	0	0	1.24651	0.899015	2.01129	0	0	0	0	LUAD & PANC		1817
Q9Y6R7	IgGFc-binding protein	FCGBP	4.95371	0	0	0	0	0	3.58496	0	0	0	LUAD & PANC		1818
Q9BVI0, Q9BVI0-2	Isoform 2 of PHD finger protein 20	PHF20	0	0	0	0	0	0	2	0	2	1.58496	LUNG ONLY		1819
P22692	Insulin-like growth factor-binding protein 4	IGFBP4	0	0	0	0	0	0	1.58496	4	0	0	LUAD & PANC		1820
Q00535;Q00535-2;	Cyclin-dependent kinase 5Isoform 2 of Cyclin-dependent kinase 5	CDK5	1.79148	3.79456	0	1.8913	0.899015	0	0	0	0	0	LUAD & PANC		1821
0	0	FABP5P3	0	0	0	0	0.899015	1.30824	1	2.32193	1.58496	0	LUAD & PANC		1822
0	0	AP3S1	1.9865	0	1.94752	0	1.29671	2.01129	0	0	1.58496	0	LUAD & PANC		1823
P46109	Crk-like protein	CRKL	2.13463	0	0	0	1.52604	2.33042	2.80735	0	0	0	LUAD & PANC		1824
0	0	SURF4	1.22132	0	0	1.8913	1.08665	0	2	0	1	1	LUAD & PANC		1825
Q99584	Protein S100-A13	S100A13	0	0	1.68359	0	1.29671	0	0	3.58496	1	0	LUAD & PANC		1826
Q9Y221;Q9Y221-2;	60S ribosome subunit biogenesis protein NIP7 homologIsoform 2 of 60S ribosome subunit biogenesis protein NIP7 homolog	NIP7	0	0	0	2.70792	2.69403	2.92754	0	0	0	0	LUAD & PANC		1827
Q01814-2	Isoform WA of Plasma membrane calcium-transporting ATPase 2	ATP2B2	0	0	0	1.24651	0	3.82071	3.45943	0	0	0	LUAD & PANC		1828
Q14151	Scaffold attachment factor B2	SAFB2	0	0	2.38146	0	0	2.48713	0	0	3.58496	0	LUAD & PANC		1829
0	0	ARMC1	0	3.99399	0	1.57469	0	2.73506	0	0	0	0	PANC ONLY		1830
Q96CW5-2	Isoform 2 of Gamma-tubulin complex component 3	TUBGCP3	2.32312	0	0	0	1.7746	0	0	0	4	0	LUAD & PANC		1831
Q99985	Semaphorin-3C	SEMA3C	0	0	0	3.76722	0	0	4.16993	0	0	0	LUAD & PANC		1832
O00204-2	Isoform 2 of Sulfotransferase family cytosolic 2B member 1	SULT2B1	0	0	0	0	0	2.83128	0	0	4.58496	0	LUAD & PANC		1833
O60231	Putative pre-mRNA-splicing factor ATP-dependent RNA helicase DHX16	DHX16	2.98357	0	0	3.14393	2.14358	0	0	0	0	0	LUAD & PANC		1834
0	0	MDK	0	0	0	0.697076	0	0	2.32193	3	0	0	LUAD & PANC		1835
Q15003	Condensin complex subunit 2	NCAPH	2.85133	0	0	2.78852	0	2.60089	0	0	0	0	PANC ONLY		1836
Q68E01-2	Isoform 2 of Integrator complex subunit 3	INTS3	0	0	0	2.60089	0	0	0	4.64386	0	0	LUAD & PANC		1837
Q96FN4	Copine-2	CPNE2	0	0	0	0.546658	2.03954	0	2.32193	0	0	2.32193	LUAD & PANC		1838
P16035	Metalloproteinase inhibitor 2	TIMP2	0	0	0	0	0	1.08665	1.58496	3.58496	0	0	LUAD & PANC		1839
P16435	NADPH--cytochrome P450 reductase	POR	0	0	0	0	0	6.07536	0	0	0	2.58496	LUAD & PANC		1840
Q96QR8	Transcriptional activator protein Pur-beta	PURB	0	0	0	1.57469	0	0	2	3	0	0	LUAD & PANC		1841
P61916	Epididymal secretory protein E1	NPC2	0	0	3.18759	0	1.7746	1.08665	1.58496	0	0	1	LUAD & PANC		1842
P31350-2	Isoform 2 of Ribonucleoside-diphosphate reductase subunit M2	RRM2	1.79148	0	2.59877	2.2295	0	1.55844	0	0	0	0	LUAD & PANC		1843
Q9BVG4	Protein PBDC1	PBDC1	1.48397	0	0	2.70792	2.14358	1.8284	0	0	0	0	PANC ONLY		1844
Q9H910;Q9H910-2;	Hematological and neurological expressed 1-like proteinIsoform 2 of Hematological and neurological expressed 1-like protein	HN1L	0	0	0	0	0.899015	2.01129	3.45943	1	0	0	LUAD & PANC		1845
Q03154-3	Isoform 3 of Aminoacylase-1	ACY1	0	0	0	2.14358	0	6.00255	0	0	0	0	PANC ONLY		1846
O43353-2	Isoform 2 of Receptor-interacting serine/threonine-protein kinase 2	RIPK2	0	0	0	0	0.899015	0	2.58496	0	0	2.58496	LUAD & PANC		1847
Q15349-2	Isoform 2 of Ribosomal protein S6 kinase alpha-2	RPS6KA2	0	0	0	0.546658	1.08665	0	0	0	3.90689	1	LUAD & PANC		1848
Q13332-2;Q13332-3;	Isoform PTPS-MEA of Receptor-type tyrosine-protein phosphatase SIsoform PTPS-MEB of Receptor-type tyrosine-protein phosphatase S	PTPRS	0	0	0	0	4.14118	0	3.80735	0	0	0	LUAD & PANC		1849
0	0	PPP3CA	0	0	0	0	0	0	0	3.80735	1.58496	0	LUAD & PANC		1850
Q6ZNJ1-2	Isoform 2 of Neurobeachin-like protein 2	NBEAL2	4.02042	0	4.05856	0	0	0	0	0	0	0	PANC ONLY		1851
P78552	Interleukin-13 receptor subunit alpha-1	IL13RA1	0	0	0	1.02997	0	0	5.08746	0	0	0	LUAD & PANC		1852
Q16719;Q16719-2;	KynureninaseIsoform 2 of Kynureninase	KYNU	1.79148	0	0	0	0	0	0	4.80735	0	0	LUAD & PANC		1853
0	0	BRE	1.9865	0	0	2.03954	0	0	2.80735	0	0	1	LUAD & PANC		1854
0	0	CDHR5	0	3.79456	0	0	0	4.21701	0	0	0	0	PANC ONLY		1855
Q9UG63	ATP-binding cassette sub-family F member 2	ABCF2	1.48397	0	2.59877	2.03954	1.88529	0	0	0	0	0	PANC ONLY		1856
0	0	CHMP3	0	0	0	0	2.26303	3.27211	0	0	2.80735	0	LUAD & PANC		1857
P62854	40S ribosomal protein S26	RPS26	0	3.99399	1.68359	1.02997	1.29671	0	0	0	0	0	LUAD & PANC		1858
Q9NUL3-2	Isoform 2 of Double-stranded RNA-binding protein Staufen homolog 2	STAU2	0	0	1.68359	0.850766	1.08665	0	0	3	0	1	LUAD & PANC		1859
Q6P9B6	TLD domain-containing protein 1	TLDC1	1.22132	0	0	0	0	1.55844	1.58496	0	2.80735	0	LUAD & PANC		1860
Q8TB96	T-cell immunomodulatory protein	ITFG1	0	0	2.1669	0	0	1.08665	1	0	0	3.16993	LUAD & PANC		1861
Q96I24;Q96I24-2;	Far upstream element-binding protein 3Isoform 2 of Far upstream element-binding protein 3	FUBP3	2.51596	0	0	3.20456	2.26303	0	0	0	0	0	PANC ONLY		1862
H3BPF5, H3BS47, Q68CZ1	Protein fantom	RPGRIP1L	0	0	0	0	0	0	0	0	2	3.32193	LUNG ONLY		1863
P23468-2	Isoform 2 of Receptor-type tyrosine-protein phosphatase delta	PTPRD	0	0	0	0	3.4038	0	4.08746	0	0	0	LUAD & PANC		1864
Q9UNK0	Syntaxin-8	STX8	1.22132	0	0	0	1.08665	1.08665	4.08746	0	0	0	LUAD & PANC		1865
Q9H497-3	Isoform 3 of Torsin-3A	TOR3A	0	0	1.94752	3.14393	0	1.30824	0	0	2	0	LUAD & PANC		1866
P02647	Apolipoprotein A-I	APOA1	0	0	0	0.546658	1.08665	0	2	2.80735	0	0	LUAD & PANC		1867
Q9UK22	F-box only protein 2	FBXO2	0	0	0	2.03954	0	0	0	0	2.32193	2.32193	LUAD & PANC		1868
Q9P2R3-2	Isoform 2 of Ankyrin repeat and FYVE domain-containing protein 1	ANKFY1	1.22132	3.79456	0	2.2295	0	0	0	1	0	0	LUAD & PANC		1869
K7ER90;O75821;	Eukaryotic translation initiation factor 3 subunit G (Fragment)Eukaryotic translation initiation factor 3 subunit G	EIF3G	0	4.29598	0	2.94016	0	0	0	0	0	1	LUAD & PANC		1870
P00973;P00973-2;	2'-5'-oligoadenylate synthase 1Isoform p41 of 2'-5'-oligoadenylate synthase 1	OAS1	1.48397	0	0	0	0	6.42811	0	0	0	0	PANC ONLY		1871
E9PIT5;Q8TE77;Q8TE77-2;	Protein phosphatase Slingshot homolog 3 (Fragment)Protein phosphatase Slingshot homolog 3Isoform 2 of Protein phosphatase Slingshot homolog 3	SSH3	2.51596	0	0	0	1.29671	4.0984	0	0	0	0	PANC ONLY		1872
0	0	CNOT2	0	3.99399	0	2.60089	1.29671	0	0	0	0	0	LUAD & PANC		1873
0	0	PPFIA2	0	3.79456	0	0	0	0	0	3.80735	0	0	LUAD & PANC		1874
Q92759	General transcription factor IIH subunit 4	GTF2H4	2.51596	0	1.68359	0.546658	1.29671	1.8284	0	0	0	0	LUAD & PANC		1875
0	0	PPP2R5B	3.08554	0	1.68359	0.850766	0	0	1	1.58496	0	0	LUAD & PANC		1876
P04844-2	Isoform 2 of Dolichyl-diphosphooligosaccharide--protein glycosyltransferase subunit 2	RPN2	0	0	0	0	2.03954	0	0	1	0	3.58496	LUAD & PANC		1877
Q9BZG8-2	Isoform 2 of Diphthamide biosynthesis protein 1	DPH1	0	0	0	0	0	1.08665	1.58496	3.32193	0	0	LUAD & PANC		1878
Q9BZZ5;Q9BZZ5-2;	Apoptosis inhibitor 5Isoform 2 of Apoptosis inhibitor 5	API5	3.32379	0	0	0	3.32429	0	1.58496	0	0	0	LUAD & PANC		1879
Q9H1B5	Xylosyltransferase 2	XYLT2	1.9865	0	0	0	0	0	2	2.58496	0	0	LUAD & PANC		1880
Q99439;Q99439-2;	Calponin-2Isoform 2 of Calponin-2	CNN2	0	0	0	0	2.14358	0	4.52356	0	0	0	LUAD & PANC		1881
0	0	EMR2	0	0	0	1.8913	1.08665	0	4.16993	0	0	0	LUAD & PANC		1882
P18564	Integrin beta-6	ITGB6	3.32379	0	0	0	0	0	0	4	0	0	LUAD & PANC		1883
P17813;P17813-2;	EndoglinIsoform Short of Endoglin	ENG	2.65382	0	0	1.43613	0	0	0	3.58496	0	0	LUAD & PANC		1884
P19021-2;P19021-3;	Isoform 2 of Peptidyl-glycine alpha-amidating monooxygenaseIsoform 3 of Peptidyl-glycine alpha-amidating monooxygenase	PAM	0	0	4.84309	0	2.964	0	0	0	0	0	PANC ONLY		1885
0	0	KRT71	0	0	0	0	1.7746	0	2.32193	0	2.32193	0	LUAD & PANC		1886
P01137	Transforming growth factor beta-1	TGFB1	0	0	0	1.02997	0.899015	0	1.58496	1	2	0	LUAD & PANC		1887
P16949;P16949-2;	StathminIsoform 2 of Stathmin	STMN1	0	4.29598	0	0.697076	0	0	3	0	0	0	LUAD & PANC		1888
Q9P0M6	Core histone macro-H2A.2	H2AFY2	0	0	3.5209	0.546658	0	0	1	0	1.58496	1	LUAD & PANC		1889
O75694-2	Isoform 2 of Nuclear pore complex protein Nup155	NUP155	5.63529	0	0	2.14358	0	0	0	0	0	0	PANC ONLY		1890
0	0	GDE1	1.9865	0	0	0	1.88529	1.08665	2	1	0	0	LUAD & PANC		1891
Q6ZRV2	Protein FAM83H	FAM83H	3.84417	0	0	0	0	3.93008	0	0	0	0	PANC ONLY		1892
Q12864	Cadherin-17	CDH17	0	0	0	0	0	4.95147	0	0	3	0	LUAD & PANC		1893
Q9BW83-2	Isoform 2 of Intraflagellar transport protein 27 homolog	IFT27	0	0	0	0	0	0	0	0	3.58496	1.58496	LUAD & PANC		1894
Q96EK6, G3V5E4, G3V4W4	Glucosamine 6-phosphate N-acetyltransferase	GNP0T1	0	0	0	0	0	0	2.58496	0	0	2.58496	LUNG ONLY		1895
Q9H3G5	Probable serine carboxypeptidase CPVL	CPVL	0	0	1.94752	0	2.964	0	3	0	0	0	LUAD & PANC		1896
P21127-10	Isoform SV11 of Cyclin-dependent kinase 11B	CDK11B	3.76514	0	0	3.27211	0	0	0	0	1	0	LUAD & PANC		1897
O95154	Aflatoxin B1 aldehyde reductase member 3	AKR7A3	1.22132	0	2.1669	0.850766	0	3.49351	0	0	0	0	PANC ONLY		1898
Q96PU5-2	Isoform 2 of E3 ubiquitin-protein ligase NEDD4-like	NEDD4L	2.51596	0	2.38146	0	0	0	3	0	0	0	LUAD & PANC		1899
O00165-2	Isoform 2 of HCLS1-associated protein X-1	HAX1	0	0	1.68359	1.24651	0	0	0	4.08746	0	0	LUAD & PANC		1900
O95164	Ubiquitin-like protein 3	UBL3	0	0	0	0	0	0	0	2.32193	0	2.80735	LUAD & PANC		1901
P12931-2	Isoform 2 of Proto-oncogene tyrosine-protein kinase Src	SRC	0	0	0	0	1.08665	3.0146	0	0	0	3.45943	LUAD & PANC		1902
Q96ET8-3	Isoform 3 of Golgi apparatus membrane protein TVP23 homolog C	TVP23C	0	0	0	1.02997	0	0	2.80735	0	2	0	LUAD & PANC		1903
O75150-3;O75150-4;	Isoform 3 of E3 ubiquitin-protein ligase BRE1BIsoform 4 of E3 ubiquitin-protein ligase BRE1B	RNF40	3.20456	0	0	4.45734	0	0	0	0	0	0	PANC ONLY		1904
P04637-2;P04637-4;	Isoform 2 of Cellular tumor antigen p53Isoform 4 of Cellular tumor antigen p53	TP53	0	4.76448	0	2.88971	0	0	0	0	0	0	LUAD & PANC		1905
O75818-2	Isoform 2 of Ribonuclease P protein subunit p40	RPP40	0	0	0	0	0	3.0146	2	2	0	0	LUAD & PANC		1906
P38571-2	Isoform 2 of Lysosomal acid lipase/cholesteryl ester hydrolase	LIPA	0	0	1.68359	2.88971	3.06425	0	0	0	0	0	PANC ONLY		1907
Q16836;Q16836-2;	Hydroxyacyl-coenzyme A dehydrogenase; mitochondrialIsoform 2 of Hydroxyacyl-coenzyme A dehydrogenase; mitochondrial	HADH	0	0	0	1.24651	0	0	0	3.70044	0	1	LUAD & PANC		1908
0	0	SNRPG	1.79148	0	0	1.79148	0.899015	0	1.58496	0	0	1.58496	LUAD & PANC		1909
Q8WZ42-10;Q8WZ42-11;Q8WZ42-12;Q8WZ42-6;	Isoform 10 of TitinIsoform 11 of TitinIsoform 12 of TitinIsoform 6 of Titin	TTN	0	3.79456	0	0	0	3.82071	0	0	0	0	PANC ONLY		1910
P53671-2	Isoform LIMK2b of LIM domain kinase 2	LIMK2	0	0	0	0	2.79149	2.83128	2.32193	0	0	0	LUAD & PANC		1911
Q99986	Serine/threonine-protein kinase VRK1	VRK1	2.65382	0	2.1669	1.8913	0.899015	0	0	0	0	0	LUAD & PANC		1912
P52799	Ephrin-B2	EFNB2	1.79148	0	0	0	2.26303	1.55844	0	0	2.32193	0	LUAD & PANC		1913
Q9Y3B4	Pre-mRNA branch site protein p14	SF3B14	0	0	0	1.24651	1.08665	3.27211	2.32193	0	0	0	LUAD & PANC		1914
P00966	Argininosuccinate synthase	ASS1	2.51596	0	0	0	3.06425	2.01129	0	0	0	0	PANC ONLY		1915
Q6P1M3-2	Isoform A of Lethal(2) giant larvae protein homolog 2	LLGL2	0	0	0	0	0.899015	2.83128	0	0	0	3.58496	LUAD & PANC		1916
P35052	Glypican-1	GPC1	1.48397	0	2.59877	0.546658	1.29671	0	2	0	0	0	LUAD & PANC		1917
Q16352	Alpha-internexin	I0	0	0	0	0	0	0	1.58496	3.45943	0	0	LUNG ONLY		1918
P15374	Ubiquitin carboxyl-terminal hydrolase isozyme L3	UCHL3	1.79148	0	2.1669	0.850766	1.52604	0	0	0	1.58496	0	LUAD & PANC		1919
H3BUB6;O15127;	Secretory carrier-associated membrane protein 2 (Fragment)Secretory carrier-associated membrane protein 2	SCAMP2	1.48397	0	0	1.02997	1.88529	0	1.58496	0	1.58496	0	LUAD & PANC		1920
Q8WWY3;Q8WWY3-2;	U4/U6 small nuclear ribonucleoprotein Prp31Isoform 2 of U4/U6 small nuclear ribonucleoprotein Prp31	PRPF31	1.79148	0	0	3.27211	0	2.48713	0	0	0	0	PANC ONLY		1921
M0R2H3;Q9NWS0;	PIH1 domain-containing protein 1 (Fragment)PIH1 domain-containing protein 1	PIH1D1	2.32312	0	0	3.20456	1.29671	0	0	1	0	0	LUAD & PANC		1922
P08236	Beta-glucuronidase	GUSB	0	0	0	0	1.29671	3.88442	0	0	1.58496	1	LUAD & PANC		1923
Q9UK76-2	Isoform 2 of Hematological and neurological expressed 1 protein	HN1	0	0	0	0	1.7746	2.83128	3	0	0	0	LUAD & PANC		1924
Q9Y3B3	Transmembrane emp24 domain-containing protein 7	TMED7	0	0	0	0.850766	0	0	1.58496	1.58496	1.58496	0	LUAD & PANC		1925
Q9Y478	5'-AMP-activated protein kinase subunit beta-1	PRKAB1	2.32312	0	0	0	0	2.83128	0	0	2.58496	0	LUAD & PANC		1926
Q9H115, B4DK44, Q4G0M0	Beta-soluble NSF attachment protein	0PB	0	0	0	0	0	0	3	0	2	0	LUNG ONLY		1927
0	0	RAB6C	0	0	0	0	0	1.30824	1	0	1	2.58496	LUAD & PANC		1928
Q7Z4W1	L-xylulose reductase	DCXR	0	0	0	0	0	1.30824	0	0	3.58496	1	LUAD & PANC		1929
C9JDJ7;O15042-2;	U2 snRNP-associated SURP motif-containing protein (Fragment)Isoform 2 of U2 snRNP-associated SURP motif-containing protein	U2SURP	0	0	3.05179	3.14393	1.29671	0	0	0	0	0	PANC ONLY		1930
0	0	CDK3	2.13463	0	0	2.78852	0.899015	0	2	0	0	0	LUAD & PANC		1931
Q9H7D0	Dedicator of cytokinesis protein 5	DOCK5	3.7963	0	0	0	0	0	3.45943	0	0	0	LUAD & PANC		1932
Q86VR2	Protein FAM134C	FAM134C	1.48397	0	1.94752	0.697076	1.29671	1.30824	0	0	0	1	LUAD & PANC		1933
P30711	Glutathione S-transferase theta-1	GSTT1	1.22132	0	2.94164	0	0.899015	0	0	1.58496	0	1	LUAD & PANC		1934
P13693	Translationally-controlled tumor protein	TPT1	1.48397	0	0	1.24651	2.41623	1.55844	1	0	0	0	LUAD & PANC		1935
Q99653	Calcineurin B homologous protein 1	CHP1	1.79148	0	0	0.697076	0.899015	1.08665	0	0	3	0	LUAD & PANC		1936
J3KNL6;O15027-2;	Protein transport protein Sec16AIsoform 2 of Protein transport protein Sec16A	SEC16A	0	0	0	3.27211	0	0	3.70044	0	0	0	LUAD & PANC		1937
A6NMX2	Eukaryotic translation initiation factor 4E type 1B	EIF4E1B	2.85133	0	0	0	0	0	0	0	1.58496	2.32193	LUAD & PANC		1938
P26572	Alpha-1;3-mannosyl-glycoprotein 2-beta-N-acetylglucosaminyltransferase	MGAT1	0	0	2.94164	0	1.52604	0	3	0	0	0	LUAD & PANC		1939
O43752	Syntaxin-6	STX6	1.48397	0	0	2.03954	1.52604	0	0	1	1.58496	0	LUAD & PANC		1940
0	0	RAB3B	1.79148	0	0	0	0	2.15982	3.32193	0	0	0	LUAD & PANC		1941
0	0	PMEPA1	1.22132	0	0	0	0	1.8284	3.80735	0	0	0	LUAD & PANC		1942
P55268	Laminin subunit beta-2	LAMB2	0	0	0	0	0	2.83128	0	0	3.90689	0	LUAD & PANC		1943
P49184	Deoxyribonuclease-1-like 1	DNASE1L1	0	0	4.05856	0	2.26303	1.08665	0	0	0	0	PANC ONLY		1944
Q6P3X3	Tetratricopeptide repeat protein 27	TTC27	3.98211	0	0	1.02997	0	0	2.58496	0	0	0	LUAD & PANC		1945
Q96IJ6-2	Isoform 2 of Mannose-1-phosphate guanyltransferase alpha	GMPPA	0	0	0	0.850766	2.57962	0	0	0	3.58496	0	LUAD & PANC		1946
Q96A83-2	Isoform 2 of Collagen alpha-1(XXVI) chain	COL26A1	0	0	0	3.4301	0	0	3.58496	0	0	0	LUAD & PANC		1947
O43427-2	Isoform Short of Acidic fibroblast growth factor intracellular-binding protein	FIBP	1.79148	0	0	0	0	0	2	0	2.32193	0	LUAD & PANC		1948
0	0	SF3B5	0	0	0	1.57469	1.08665	2.01129	2.80735	0	0	0	LUAD & PANC		1949
Q04609-10	Isoform 10 of Glutamate carboxypeptidase 2	FOLH1	1.79148	0	0	0	0	1.8284	0	3.45943	0	0	LUAD & PANC		1950
P98196, E9PEJ6, A2A3G9	Probable phospholipid-transporting ATPase IH	ATP11A	0	0	0	0	0	0	3.32193	0	1.58496	0	LUNG ONLY		1951
Q96CJ1, Q96CJ1-2, F8WCI9	ELL-associated factor 2	EAF2	0	0	0	0	0	0	3.32193	1.58496	0	0	LUNG ONLY		1952
P28715, Q9HD60	D0 repair protein complementing XP-G cells	ERCC5	0	0	0	0	0	0	1.58496	0	3.32193	0	LUNG ONLY		1953
K7ENC0, Q11128	Alpha-(1,3)-fucosyltransferase	FUT5	0	0	0	0	0	0	0	0	1.58496	3.32193	LUNG ONLY		1954
E7EWP3, P25189	Myelin protein P0	MPZ	0	0	0	0	0	0	1.58496	0	3.32193	0	LUNG ONLY		1955
Q8IW52	SLIT and NTRK-like protein 4	SLITRK4	0	0	0	0	0	0	2.58496	2.32193	0	0	LUNG ONLY		1956
Q96K76-2	Isoform 2 of Ubiquitin carboxyl-terminal hydrolase 47	USP47	3.40627	0	2.1669	0	1.7746	0	0	0	0	0	PANC ONLY		1957
P53814-2	Isoform A of Smoothelin	SMTN	0	0	1.94752	0.850766	0	1.55844	0	3	0	0	LUAD & PANC		1958
Q9ULP9-2	Isoform 2 of TBC1 domain family member 24	TBC1D24	2.85133	0	1.94752	0.850766	0	0	2	0	0	0	LUAD & PANC		1959
P55010	Eukaryotic translation initiation factor 5	EIF5	0	0	1.68359	3.39242	2.26303	0	0	0	0	0	LUAD & PANC		1960
P11117	Lysosomal acid phosphatase	ACP2	0	0	0	0	0	3.3427	3.58496	0	0	0	LUAD & PANC		1961
Q9UMR2-3	Isoform 3 of ATP-dependent RNA helicase DDX19B	DDX19B	3.59739	0	0	3.73029	0	0	0	0	0	0	PANC ONLY		1962
0	0	TCF4	3.52296	3.79456	0	0	0	0	0	0	0	0	LUAD & PANC		1963
P62857	40S ribosomal protein S28	RPS28	0	0	0	2.70792	0	1.08665	2.32193	1	0	0	LUAD & PANC		1964
0	0	KRT74	0	0	0	0	1.29671	0	4.45943	0	0	0	LUAD & PANC		1965
Q10570	Cleavage and polyadenylation specificity factor subunit 1	CPSF1	2.51596	0	0	2.37342	0	0	2.58496	0	0	0	LUAD & PANC		1966
0	0	PFDN2	1.48397	0	0	1.02997	1.7746	0	3	0	0	0	LUAD & PANC		1967
Q9UHB6;Q9UHB6-2;Q9UHB6-4;	LIM domain and actin-binding protein 1Isoform Alpha of LIM domain and actin-binding protein 1Isoform 4 of LIM domain and actin-binding protein 1	LIMA1	0	0	0	1.02997	0	4.56127	2	0	0	0	LUAD & PANC		1968
0	0	ARRB2	0	3.79456	2.78852	0.697076	0	0	0	0	0	0	PANC ONLY		1969
Q9Y312	Protein AAR2 homolog	AAR2	2.32312	0	0	0.850766	1.08665	0	0	3	0	0	LUAD & PANC		1970
Q13620;Q13620-1;	Cullin-4BIsoform 2 of Cullin-4B	CUL4B	0	0	0	2.03954	3.4038	1.8284	0	0	0	0	LUAD & PANC		1971
O43765	Small glutamine-rich tetratricopeptide repeat-containing protein alpha	SGTA	0	0	0	2.37342	0	0	4	0	0	0	LUAD & PANC		1972
Q99729-2;Q99729-3;	Isoform 2 of Heterogeneous nuclear ribonucleoprotein A/BIsoform 3 of Heterogeneous nuclear ribonucleoprotein A/B	HNRNPAB	0	0	0	2.37342	0	0	0	0	2	2	LUAD & PANC		1973
Q15555-2;Q15555-3;	Isoform 2 of Microtubule-associated protein RP/EB family member 2Isoform 3 of Microtubule-associated protein RP/EB family member 2	MAPRE2	0	0	2.1669	0	1.52604	0	0	0	3.32193	0	LUAD & PANC		1974
Q9Y6K5	2'-5'-oligoadenylate synthase 3	OAS3	0	0	0	0	2.41623	2.73506	0	2.32193	0	0	LUAD & PANC		1975
Q9NRF8	CTP synthase 2	CTPS2	1.79148	0	0	1.8913	0	0	0	2.32193	0	1	LUAD & PANC		1976
O43708	Maleylacetoacetate isomerase	GSTZ1	0	0	0	0.546658	1.7746	0	2	0	0	2	LUAD & PANC		1977
Q96P70	Importin-9	IPO9	0	0	0	1.8913	1.7746	0	3.32193	0	0	0	LUAD & PANC		1978
Q8IWA5-2;Q8IWA5-3;	Isoform 2 of Choline transporter-like protein 2Isoform 3 of Choline transporter-like protein 2	SLC44A2	0	0	3.7554	0	3.47314	0	0	0	0	0	LUAD & PANC		1979
0	0	CDC23	3.98211	0	1.68359	0	0	1.55844	0	0	0	0	PANC ONLY		1980
P50748	Kinetochore-associated protein 1	KNTC1	3.90402	0	3.31055	0	0	0	0	0	0	0	PANC ONLY		1981
0	0	PRAF2	0	0	1.68359	0.546658	0.899015	0	0	0	1	2.58496	LUAD & PANC		1982
0	0	GAPDHS	1.79148	0	0	1.57469	0	0	3.45943	0	0	0	LUAD & PANC		1983
0	0	TYMS	0	4.44301	0	1.02997	0	0	2	0	0	0	LUAD & PANC		1984
Q9UHY1	Nuclear receptor-binding protein	NRBP1	0	0	0	2.49785	0	1.08665	0	0	3.32193	0	LUAD & PANC		1985
O14944	Proepiregulin	EREG	2.98357	0	1.94752	0.697076	1.52604	0	0	0	0	0	LUAD & PANC		1986
P04626-2	Isoform 2 of Receptor tyrosine-protein kinase erbB-2	ERBB2	0	0	1.68359	0.697076	0	0	0	1.58496	2.32193	0	LUAD & PANC		1987
O95758-1	Isoform 1 of Polypyrimidine tract-binding protein 3	PTBP3	0	0	0	0.546658	3.2525	0	3.16993	0	0	0	LUAD & PANC		1988
0	0	TMEM230	0	0	0	0.546658	0	0	3	0	1.58496	0	LUAD & PANC		1989
Q86UP3-2	Isoform 2 of Zinc finger homeobox protein 4	ZFHX4	1.48397	0	0	0	1.7746	0	0	0	0	3.45943	LUAD & PANC		1990
0	0	RAB3A	0	0	2.1669	0	0	2.48713	2.58496	0	0	0	LUAD & PANC		1991
O14965	Aurora kinase A	AURKA	3.84417	0	0	0	0	3.27211	0	0	0	0	LUAD & PANC		1992
Q6ZN28	Metastasis-associated in colon cancer protein 1	MACC1	2.98357	0	0	0	0	0	0	0	0	3.58496	LUAD & PANC		1993
Q15424-2;Q15424-3;	Isoform 2 of Scaffold attachment factor B1Isoform 3 of Scaffold attachment factor B1	SAFB	0	3.79456	0	0	0	2.01129	0	0	1.58496	0	LUAD & PANC		1994
P50281	Matrix metalloproteinase-14	MMP14	1.79148	0	2.59877	0	2.69403	0	0	0	0	0	LUAD & PANC		1995
B4E1Z4;P00751;	Complement factor BComplement factor B	CFB	0	0	5.78285	0	1.29671	0	0	0	0	0	LUAD & PANC		1996
0	0	RAB30	1.48397	0	0	0.697076	1.08665	1.30824	0	0	2.58496	0	LUAD & PANC		1997
Q13404-1	Isoform 1 of Ubiquitin-conjugating enzyme E2 variant 1	UBE2V1	0	0	0	0	1.08665	1.8284	2	0	1.58496	0	LUAD & PANC		1998
[truncated: 680 more rows]

## Sheet: S Data 2
Supplementary Data 2. Ingenuity Upstream Regulator Analysis of LUAD and PDAC cell line derived sEV protein features given in Supplementary Data 1.
© 2000-2020 QIAGEN. All rights reserved.
Upstream Regulator	Molecule Type	p-value of overlap	Target Molecules in Dataset
TP53	transcription regulator	1.69e-77	A2M,ACACB,ACADVL,ACAT1,ACLY,ACO1,ACP2,ACTA2,ACTB,ACTL6A,ACTN1,ACTN4,ADGRE5,ADH5,AHCY,AHSA1,AKAP12,AKR1B1,ALB,ALDH1A1,ALDH1A3,ALDH9A1,ALDOA,ANK1,ANXA1,ANXA2,ANXA3,ANXA4,ANXA6,AP1B1,APEX1,API5,APOA1,APOE,APP,ARHGAP1,ARL6IP1,ARPC1B,ARRB2,ASL,ASNS,ASS1,ATG4B,ATG7,ATL3,ATP1A1,AURKA,BAK1,BAX,BCAP31,BCAT1,BCL2L1,BUB1B,CALU,CAMK2B,CAMK2D,CAND1,CAP1,CAPNS1,CARS1,CASP8,CAT,CAV1,CCN1,CCNA2,CCNB1,CCNK,CD44,C…
MYC	transcription regulator	1.13e-70	ABCE1,ABCF2,ACACA,ACAT1,ACSL4,ACTA1,ACTB,ACTN1,ACTN4,ADK,AHCY,AIMP2,AKAP12,ALB,ALCAM,ALDOA,ANXA4,ANXA5,ANXA6,APEX1,APOC3,APP,ARF3,ARL6IP1,ASNS,ASS1,AXL,BAX,BCAT1,BCL2L1,BUB1B,BZW2,CAD,CANX,CAPN2,CAPNS1,CAPZB,CASP8,CAST,CAV1,CCNA2,CCNB1,CCT3,CD151,CD274,CD44,CD9,CDH1,CDH2,CDK1,CDK11B,CDK2,CDK4,CDK6,CDK7,CHP1,CLDN7,CLIC4,CLU,CLUH,CNP,COL4A2,COL5A2,CPD,CRABP2,CSDE1,CSE1L,CST6,CSTB,CTDSP1,CTNNA1,CTNN…
MAPT	other	1.26e-63	AARS1,ACAT1,ACLY,ACTA1,ACTB,ACTG1,ACTN1,ACTR1A,ALB,ALDOA,ANXA5,ANXA6,AP1B1,AP2A1,APP,ARF1,ARF4,ARF5,ARF6,ATP12A,ATP1A2,ATP1A3,ATP1A4,ATP1B1,ATP4A,ATP5F1B,ATP6V1A,ATP6V1E1,BASP1,BSG,C3,CALML3,CAMK2A,CAMK2D,CAMK2G,CANX,CAP1,CAPN1,CAPN2,CAST,CCNB1,CCT7,CCT8,CDK5,CFL1,CFL2,CKB,CKMT1A/CKMT1B,CLTA,CLTB,CLTC,CS,CTSD,CYFIP2,DBI,DCTN1,DLG1,DNM1L,DPYSL2,DPYSL3,DSTN,DYNC1H1,DYNC1LI1,DYNLL2,EEF1G,EEF2,EIF4A2…
TGFB1	growth factor	5.91e-56	ABCE1,ABLIM3,ACLY,ACTA1,ACTA2,ACTC1,ACTG2,ACTN1,ADAM10,ADAM17,ADI1,ADK,AGR2,AHNAK,AKR1C1/AKR1C2,ALB,ALDH2,ALDH3A2,ALDOA,ALPP,ANGPTL4,ANKLE2,ANPEP,ANXA11,ANXA2,AP3S1,APOE,APP,ARF1,ARF4,ARPC2,ASNS,ASS1,ATG4B,ATG5,ATG7,AXL,B2M,BAX,BCL2L1,BECN1,BMP4,BSG,BUB1B,C3,CAB39,CALM1 (includes others),CALML3,CAMK2G,CAP1,CAPNS1,CAPRIN1,CARS1,CASP8,CAT,CAV1,CAVIN2,CBR3,CCN1,CCNA2,CCNB1,CCT2,CCT5,CCT6A,CD14,CD40,…
MYCN	transcription regulator	1.07e-50	ABCE1,ABCF2,ACTB,ACTG1,ACTN4,ALDH1A1,ALDOA,APEX1,ARPC1B,ATXN2,B2M,BASP1,BAX,BCL2L1,CAD,CAV1,CDC42,CDH11,CDK7,CLU,COL18A1,COL5A2,DPYSL3,EEF1A1,EEF1D,EEF1G,EEF2,EGFR,EIF3C,EIF4A1,EIF4G2,EIF5A,FGFR2,FN1,GAPDH,GRB2,HDAC2,HLA-A,HMGA1,HSP90AB1,HSPD1,IGFBP7,ITGA2,ITGA3,ITGB1,LDHA,LGALS1,MAP4,MAT2A,MDM2,MRE11,MYH9,MYL12A,NACA,NCL,NDRG1,NME1,NME2,NPM1,NUCB1,P3H1,PDIA4,PGRMC2,PHGDH,PSMA7,PSMB6,PSMB7,PTK2,R…
KRAS	enzyme	2.93e-49	ACLY,ACTR3,ACY1,AGRN,AHNAK,AIMP2,AKR1B10,ALDOA,ALDOC,ANPEP,APLP2,AQP5,ARPC3,ATG5,ATG7,ATP1B1,AURKA,AXL,B2M,BAK1,BCL2L1,BMP4,BSG,BTC,BZW2,CAD,CAV1,CAVIN1,CAVIN2,CCNA2,CCNB1,CCT5,CD274,CD44,CDH1,CDH2,CDH3,CEACAM1,CLNS1A,CLU,CS,CSE1L,CTNNB1,CXADR,DBN1,DDAH1,DHFR,DPYSL2,EEF1A1,EFEMP1,EGFR,EIF2AK2,EIF4E,EIF5,EIF5A,ENO1,EPCAM,EPHA2,EPHB4,EREG,ERO1A,EXOSC5,F3,FASN,FLII,FLOT2,FN1,FSTL1,FTH1,FXYD3,G6PD,GA…
sirolimus	chemical drug	6.93e-47	ACACA,ACACB,ACADVL,ACTA2,ACTB,ADSS2,AGR2,ANXA5,APP,ARF1,ARHGDIB,ASNS,ASS1,ATP1A1,ATP2B4,ATP6AP2,ATP6V1A,ATP6V1B2,AURKA,B2M,BAX,BCL2L1,BECN1,CCNA2,CD151,CD40,CDK1,CDK4,CLIC1,CSNK2A1,DES,DNAJC2,DPYSL2,EEF1A1,EEF2,EIF2AK2,EIF2S1,EIF4A1,EIF5,ENO1,ERBB2,ERBB3,F3,FASN,FN1,FSCN1,FTH1,FUS,G6PD,GALC,GCLC,GLA,GSTP1,H3-3A/H3-3B,H4C1,HLA-B,HNRNPU,HSP90AA1,HSP90AB1,HSP90B1,HSPA4,HSPA5,HSPD1,ICAM1,IDH1,ISG15,L…
5-fluorouracil	chemical drug	1.59e-45	ABCC11,AHSA1,ALDOA,ANXA2,ANXA4,ATG5,ATP5F1B,BAIAP2,BAK1,BAX,BCL2L1,BECN1,BTF3,CALU,CANX,CAPNS1,CCT3,CCT4,CCT6A,CD40,CD81,CDK1,CDK2,CLU,COPS8,CSTB,CTSD,CYFIP2,DCXR,DDB2,EEF1G,EEF2,EIF2S2,EIF3C,EIF3E,EIF3G,EIF4A1,ELOB,EPHA2,FBL,FDPS,FGFR2,FKBP1A,FXYD3,GAPDH,GARS1,GDF15,GSN,GTF2I,HNRNPA1,HNRNPA2B1,HNRNPAB,HNRNPC,HRAS,HSP90AB1,HSPA4L,HSPA8,HSPE1,IARS1,ILF2,ITGB4,KARS1,KRAS,LDHA,MAD1L1,MAT2A,MDH1,MDM2…
beta-estradiol	chemical - endogenous mammalian	2.66e-45	A2M,AARS1,ABCC11,ACADVL,ACTA1,ACTA2,ACTB,ACTC1,ACTL6A,ADK,AGRN,ALB,ALCAM,ALDH7A1,ALDOA,ALPG,ALPP,ANK1,ANPEP,ANXA1,ANXA3,ANXA4,AP1B1,APEX1,APOA1,APOE,APP,AQP5,ARF5,ARPC4,ARRB2,ATP12A,ATP1B1,ATP2B1,ATP2B2,ATP5F1B,ATXN3,AURKA,B3GNT7,BAK1,BAX,BCAT1,BCL2L1,BLOC1S6,BMP4,BSG,BUB3,BYSL,C3,C4A/C4B,CA12,CAD,CALM1 (includes others),CALR,CAMK2A,CAP2,CAST,CAV1,CCN1,CCNA2,CCNB1,CCT2,CD14,CD274,CD276,CD40,CD44,…
APP	other	3.16e-45	ACTA1,ACTA2,ACTB,ACTG1,ACTN2,ADAM10,ALB,ALDOA,ALDOC,ANXA5,ANXA6,APLP2,APOE,APP,ARF4,ARF5,ARF6,ARL6IP5,ATP12A,ATP1A2,ATP1A3,ATP1A4,ATP1B1,ATP2B2,ATP4A,ATP5F1B,ATP6V1A,ATP6V1E1,AXL,BASP1,BAX,BCL2L1,BCL2L2,BMP4,BSG,C3,C4A/C4B,CA12,CALML3,CALR,CAMK2D,CANX,CAP1,CAPN1,CAST,CAT,CD151,CD40,CD44,CD59,CDC37,CDC42,CDH1,CDH2,CDH3,CDK1,CDK2,CDK4,CDK5,CDK6,CFL1,CFL2,CKB,CKMT1A/CKMT1B,CLDN1,CLIC1,CLTA,CLTB,CLTC…
1,2-dithiol-3-thione	chemical reagent	1.34e-41	ACTG1,AKR1B10,AKR7A3,ALDOA,ARF1,ATP1A1,CBR1,CCT3,CCT7,COPS5,CTSD,DDX39B,DNAJB11,DSTN,DYNLL1,EIF2S1,EIF3C,EIF3D,EIF3E,EIF3G,EIF4G2,EIF6,EPB41,EPHB4,EPHX1,ESD,FTH1,GCLC,GCLM,GNA11,GSPT1,GSR,GSTP1,GSTT2/GSTT2B,HAX1,HM13,HPRT1,HSP90AA1,HSP90AB1,HSP90B1,IKBKG,LMNA,M6PR,MGLL,NARS1,NCKAP1,NQO1,NUCB2,PCBP1,PDIA3,PDIA4,PDIA6,PFN2,PPIB,PRDX1,PSMA1,PSMA2,PSMA4,PSMA5,PSMA6,PSMA7,PSMB1,PSMB2,PSMB3,PSMB4,PSMB5…
HNF4A	transcription regulator	4.53e-41	AAR2,ABCE1,ABHD10,ACAT1,ACLY,ACO1,ACP2,ACTA2,ACTN1,ACTR1A,ACTR3,ACY1,ADSS2,AHNAK,AHSA1,AHSG,AIMP1,AKR1B1,AKR1C1/AKR1C2,AKR1C3,AKR1C4,ALB,ALCAM,ALDH1A1,ALDH2,ALDH3A1,ANKHD1/ANKHD1-EIF4EBP3,ANPEP,ANXA5,AP1M1,AP2A1,AP3M1,APEH,APOA1,APOC3,APOE,APP,ARFGEF1,ARL1,ARMC1,ARMC8,ASNS,ATG3,ATP6V1H,BAG6,BCAR1,BCCIP,BCL2L1,BLOC1S6,BLVRB,BST1,C3,C4A/C4B,CAMK2D,CAP1,CAPZA2,CAT,CAV1,CBR3,CBX3,CCNA2,CCNB1,CCT8,CD4…
ERBB2	kinase	7.72e-38	ACSL4,ACTA1,ACTA2,ACTB,ADAM17,AGR2,AHNAK,AIMP2,ALAD,ALDOC,ANGPTL4,ANXA2,APLP2,ATP1B3,ATP6AP2,ATP6V1A,AURKA,BAG2,BCL2L1,BUB1B,CAPZA2,CAVIN1,CAVIN2,CCNA2,CCNB1,CD59,CD9,CDC23,CDC37,CDC42,CDCP1,CDH1,CDH11,CDH2,CDH3,CDK1,CDK6,CLDN3,CLDN4,CLDN7,CLU,CMAS,COL18A1,COL5A2,COL6A1,CSE1L,CTNNB1,CTSB,CUL3,DAG1,DERL1,DHFR,DHRS7,DSG2,EGFR,EIF4EBP1,EIF6,EPHB2,ERBB2,ERBB3,EREG,FASN,FEN1,FLOT2,FN1,FOLR1,FSCN1,FSTL…
CD 437	chemical drug	2.93e-36	AKR1B1,ALDOA,AP2M1,API5,ARF1,ARHGDIB,ARL2,ARPC2,ARPC3,ATP5F1B,BANF1,BAX,CCT2,CCT3,CCT6A,CDK4,CLIC1,DNAJA1,EEF2,EIF3D,EIF3G,EIF3I,EIF4A1,EIF4A2,EIF5A,ENO1,F3,FSCN1,FTH1,FTL,GDF15,GNAS,HLA-C,HNRNPA1,HNRNPC,HSP90AA1,HSPA8,ILF2,IMP3,ITM2B,KARS1,KPNA2,LGALS1,MAN1B1,MEN1,NACA,NARS1,NME1,NPM1,PABPC1,PCBP1,PCBP2,PDIA3,PFN1,PGAM1,PLP2,PSMA4,PSMB1,PSMD3,PURB,RBMX,RPL10,RPL11,RPL13,RPL13A,RPLP1,RPLP2,RPS10,…
PTP4A1	phosphatase	4.68e-36	AARS1,ACLY,ACTN1,ACTN4,ACTR2,ACTR3,AHCY,ALDOA,ANXA5,ARHGDIA,B3GNT2,BAX,CLTC,COL6A1,CRK,CSNK2A1,DDX5,DNAJB1,EEF1A1,EEF1A2,EEF2,EIF6,ELAVL1,FASN,FKBP1A,FLNA,GDI2,GMPS,GSTP1,HNRNPA3,HNRNPF,HNRNPH1,HNRNPH2,HRAS,HSPA1A/HSPA1B,HSPA6,IGF2BP1,IGFBP7,IMPDH2,ITGB4,LRATD2,MAP2K4,MMP14,MYADM,NME1,NRAS,PCNA,PIK3R1,PKM,PPA1,PPP2CA,PRDX1,PRDX2,RAB35,RAN,RUVBL1,RUVBL2,SDHA,SMS,SPINT2,SRSF2,SRSF3,STMN1,TAGLN2,TKT…
ESR1	ligand-dependent nuclear receptor	2.18e-35	ACTC1,ACTR2,ADAM17,ADGRG6,AHNAK,ALCAM,ANP32A,ANXA3,ANXA4,AP1M1,AP1S1,AP2B1,APEX1,APOA1,APOE,ARHGAP1,ASS1,ATG3,ATP11A,ATP1B1,ATP2B1,ATP6V1A,ATP6V1H,AURKA,BAX,BCAT1,BCCIP,BCL2L1,BCL2L2,BECN1,BET1L,BMP4,BUB1B,BUB3,BYSL,C3,CA12,CAMK2B,CAP2,CAPN2,CARM1,CAV1,CCN1,CCNA2,CCNB1,CD55,CD59,CDC42,CDC42SE2,CDH1,CDK1,CDK2,CDK4,CDK5,CDK6,CEACAM5,CEACAM6,CFL2,CKB,CLDN1,CLDN2,CLDN4,CLTCL1,COG2,COG5,COG6,COG7,COL5…
HRAS	enzyme	2.31e-35	A2M,ACTA1,ACTB,ACTG1,ADGRE5,ALDH1A3,ANXA2,ANXA3,ANXA6,APP,ARF1,ARF6,ASNS,ATP1A3,ATP5F1B,AURKA,B2M,B4GALT3,BAK1,BAX,BCL2L1,BMP4,CALU,CAPG,CAPN2,CAV1,CAV3,CCN1,CCNA2,CCNB1,CD44,CD81,CDH1,CDH3,CDK1,CDK2,CDK4,CDK7,CFB,CFH,CLU,CNN2,COL18A1,COL5A2,COPB2,CRABP2,CTNNB1,CTSB,CTSC,CTSZ,DPP4,EFEMP1,EGFR,EIF3C,EIF4EBP1,EIF4G3,EIF5A2,EPHX1,FASN,FAT1,FDFT1,FGFBP1,FLNA,FN1,FSTL1,FSTL3,GJA1,GNA13,GNB1,GRN,GRWD1,…
CST5	other	2.87e-33	ACAT2,ADRM1,ADSL,AHNAK,AKAP12,AKR1C1/AKR1C2,ANXA2,ANXA3,ANXA5,ANXA6,AP1M2,ARF6,BCAP31,CAMK2G,CAV1,CBY1,CD44,CDH1,CEP170,CLDN7,COL12A1,COPS7A,COPS8,CTSB,DCP1A,DDX21,DHX9,DNAJA3,DNAJB11,DOCK5,EDC4,EEF1B2,EEF1D,EEF1G,EIF2B1,EIF2B2,EIF5B,EZR,FBXO2,GPRC5A,HNRNPA2B1,HNRNPA3,HNRNPC,HNRNPH1,HNRNPU,HS2ST1,KIF11,LAMC1,MAP1B,MAP1S,MRTO4,MSN,MVP,MYL9,NCBP1,NCBP2,NCL,NIP7,NOP2,NRP1,NT5DC3,NT5E,NUMA1,NUP107,NU…
ST1926	chemical drug	1.35e-31	ACTB,AKR1B1,AP2M1,ARF1,ARPC2,ARPC3,ATP2B2,ATP5F1B,CCT2,CCT3,CCT6A,CDK4,CFL1,CLIC1,DYNLL1,EEF2,EIF3D,EIF3E,EIF3G,EIF3I,EIF4A1,EIF4A2,EIF4G2,EIF5A,ENO1,GNAS,HSP90AA1,ILF2,IMP3,ITM2B,KARS1,KPNA2,LGALS1,MAN1B1,MEN1,NACA,NARS1,NME1,NPM1,PABPC1,PCBP2,PDIA3,PFN1,PSMA4,PSMB1,PSMD3,PURB,RPL10,RPL13,RPL18A,RPL6,RPLP1,RPS10,RPS2,RPS26,RPS27,S100P,SKP1,SNRPB,SNRPD2,SNRPF,SNRPG,SOD1,SOX4,SRP72,SRSF3,SSBP1,ST1…
PSEN1	peptidase	1.66e-31	ACTA1,ACTB,ACTG1,ALB,ALDOA,APOE,APP,ARF4,ARF5,ARF6,ATP12A,ATP1A2,ATP1A3,ATP1A4,ATP1B1,ATP4A,ATP5F1B,ATP6V1A,ATP6V1E1,AXL,BASP1,BAX,BSG,C3,CALML3,CAMK2D,CANX,CAP1,CD9,CDH2,CFL1,CFL2,CKB,CKMT1A/CKMT1B,CLTA,CLTB,CLTC,CS,CTNNB1,CTSC,CTSD,CTSZ,CYFIP2,DBI,DHRS7,DNM1L,DPYSL2,DSTN,DYNLL2,EEF1G,EGFR,EIF5A2,ENO1,ENO2,FBL,FKBP1A,GAPDH,GDI2,GJA1,GNAO1,GNB1,GSTP1,H2AJ,H2AZ2,HBA1/HBA2,HBG2,HINT1,HLA-E,HPCA,HSP…
SYVN1	transporter	6.07e-31	ACP2,ADAM9,APLP2,APP,ATP1A1,ATP1B3,ATP6AP1,AXL,BCAT1,CALM1 (includes others),CAVIN1,CD151,CD44,CD46,CDK11B,CTPS1,DAG1,DCTN1,EPHA2,EXT2,F3,FASN,FOLR1,GANAB,GNB2,GPRC5A,HLA-A,HLA-C,HNRNPM,HSPB1,IFITM2,ITGA3,ITGA6,ITGAV,ITGB1,ITGB4,L1CAM,LDHB,LGALS3BP,MCAM,MYOF,NDFIP2,NUDT21,PCBP1,PFN1,PODXL,PSMC3,PTBP1,PTPRJ,PVR,RAB10,RAB34,RNF31,RPL10,RPL18,RPN2,SKIV2L,SLC16A1,SLC1A5,SLC2A1,SLC30A1,SLC3A2,SLC7A5,S…
NFE2L2	transcription regulator	1.65e-30	ACTG1,AKR1B10,AKR7A2,ALDH3A1,ALDOA,ARF1,ATP1A1,BCL2L1,CAT,CBR1,CCT3,CCT7,CDH1,COL4A2,COPS5,CS,CTSD,DCTN3,DDX39B,DNAJB11,DSTN,DYNLL1,EIF2S1,EIF3C,EIF3E,EIF3G,EIF4G2,EPB41,EPHB4,EPHX1,ESD,FN1,FTH1,FTL,G6PD,GCLC,GCLM,GNA11,GNAI2,GSPT1,GSR,GSS,GSTO1,GSTP1,GSTT2/GSTT2B,HAX1,HM13,HPCA,HPRT1,HSP90AA1,HSP90AB1,HSP90B1,HSPA9,HYOU1,ICAM1,IDH1,IKBKG,L1CAM,LMNA,M6PR,ME1,MGLL,NARS1,NCKAP1,NQO1,NUCB2,OAT,OGT,P…
MMP12	peptidase	1.9e-30	ACTN1,ACTN4,ACTR2,ACTR3,ADK,APP,ARPC1B,CAPZA1,CAPZA2,CCT5,CORO1C,DNM1L,EIF3F,FSCN1,KIF5B,MAP4,MAPRE1,MMP14,MYH9,NPEPPS,PGM1,PKM,PLS3,PRKACA,PSAP,PSMA1,PSMA3,PSMA5,PSMA6,PSMB2,PSMB7,PSMC3,PSMD1,PSMD11,PSMD14,PSME3,RDX,SHH,TBCA,TLN1,TLN2,TPM3,TPM4,VCL,VCP,YWHAG,YWHAH
dexamethasone	chemical drug	1.44e-29	AACS,ACACA,ACAT1,ACLY,ACOT7,ACSL4,ACTA2,ACTB,ACTC1,ACTG1,ACTG2,ACTR3,ADAM10,ADAM15,ADAM17,ADAM9,AKAP12,AKR1C1/AKR1C2,AKR1C3,AKR1C4,ALB,ALCAM,ALDH1A1,AMIGO2,ANGPTL4,ANXA1,ANXA3,AP3S1,APOA1,APOE,APP,AQP5,ARHGAP17,ARHGDIA,ARMC8,ARRB2,ASNS,ASPH,ATG4B,ATP11A,ATP12A,ATP1A1,ATP1A3,ATP1B1,ATP2B1,ATP2B4,ATP6V1B2,B2M,B4GALT4,BAK1,BAX,BCAR1,BCL2L1,BCL2L2,BLVRB,BSG,BZW2,C3,CALR,CANX,CAPN1,CARS1,CAST,CAT,CAV1…
decitabine	chemical drug	1.7e-29	ABCE1,AGRN,AKAP12,ANGPTL4,ANP32A,ANXA2,APOE,ARHGDIB,B2M,B3GALT5,B3GNT2,BABAM2,BAIAP2,BAX,BCAT1,BCL2L2,BMP4,CAP2,CASP8,CAV1,CCNA2,CD44,CD58,CD9,CDH1,CDH11,CDH2,CDH3,CDH4,CDK1,CDK6,CEACAM6,CFTR,CLU,COMT,COPA,CRABP2,CRMP1,CSE1L,CTBP2,CTNNB1,DDX3X,DDX6,DMBT1,DNM3,DSG2,EEF1A1,EEF1B2,EEF1G,EFNB1,EFNB2,EGFR,EHD1,EIF2AK2,EIF3F,EIF4E,EIF4G1,EPHB3,EPHB4,ERBB2,EZR,FLNC,FN1,FOLH1,FRYL,FUBP1,GDF15,GDI1,GDPD5,…
GnRH analog	biologic drug	2.1e-28	ACACA,ACOT7,ACP1,ACTN1,ACTN4,AHCYL1,ANKLE2,ANXA11,ARHGAP1,ATP6V1E1,BABAM2,BST2,BUB3,CALR,CAPNS1,CASP8,CD40,CDK1,CDK3,CDK5,CETN2,CHMP2A,CIB1,CLTA,CLUH,COL6A1,CRIP2,CST6,CUL5,CYB5A,DCAF7,DDX46,DYNLL1,EDC4,EIF2B2,EIF4EBP1,EML2,ERCC5,EXT2,FKBP1A,FN1,GDI2,GET3,GRB2,GSTO1,HEBP2,HINT1,HSP90AB1,HSPA2,KRT10,KYNU,MAP2K4,MAPK1,MAPK3,MED24,NARS1,NCBP2,NDRG1,NME2,NUTF2,OGFR,PABPC1,PDLIM5,PHLDA2,PLD3,POLR2E,PP…
EGFR	kinase	4.9e-28	ACOT7,ACTA1,ACTA2,ACTB,ACY1,ANXA1,BAX,BCL2L1,BTC,BZW2,CAD,CAPZA2,CAV1,CCNA2,CCT5,CDCP1,CDH1,CDK1,CDK2,CDK4,CDK6,CELF1,CLDN2,COL5A2,COL6A1,CRMP1,CST3,CTNNB1,CUL3,DAG1,DSG2,EFNB2,EGFR,EIF4E,EIF5A,EIF6,EPHA2,ERBB2,ERBB3,EREG,EXOSC5,F3,FASN,GJA1,GPC1,GRN,HMGA1,HMGA2,HMGB3,HNRNPA1,HNRNPA2B1,HNRNPD,HNRNPH1,HNRNPK,HSP90B1,HSPA5,HSPB1,HSPE1,ICAM1,IGF2BP3,IGFBP4,ITCH,ITGA2,ITGA6,ITGB5,KPNB1,KRT16,KRT17,LA…
trichostatin A	chemical drug	5.19e-26	ABCE1,ACTB,AGRN,AKAP12,ALPG,ANP32A,ANXA6,APOE,APP,ARHGAP1,ARL6IP1,B2M,B3GNT2,BABAM2,BAIAP2,BAK1,BAX,BCAT1,BCL2L1,BCL2L2,BMP4,CA12,CAD,CAP2,CAST,CCNA2,CD14,CD44,CD58,CD9,CDH1,CDH2,CDK1,CDK6,CLDN1,CLU,CPD,CRABP2,CRMP1,CSE1L,CSTF2,CTBP2,CTNNB1,CTPS1,CXADR,DAG1,DDX3X,DDX6,DNM1,DNM3,DSG2,EFNB1,EFNB2,EGFR,EHD1,EIF2AK2,EIF4E,EIF4G1,EPHB3,ERBB2,EZR,F3,FASN,FBLN1,FN1,FOLH1,FRYL,FUBP1,FUT8,G6PD,GCLC,GDI1,G…
RICTOR	other	5.09e-25	ATP12A,ATP4A,ATP5F1B,ATP6AP1,ATP6V0A1,ATP6V1A,ATP6V1B1,ATP6V1B2,ATP6V1E1,ATP6V1H,BAX,BCL2L1,BSG,FABP5,ISG15,NDUFA10,PPA1,PPA2,PSMA1,PSMA2,PSMA3,PSMA4,PSMA5,PSMA6,PSMA7,PSMA8,PSMB1,PSMB10,PSMB2,PSMB3,PSMB4,PSMB5,PSMB6,PSMB7,PSMB8,PSMB9,PSMC1,PSMC2,PSMC3,PSMC4,PSMC5,PSMC6,PSMD1,PSMD11,PSMD12,PSMD13,PSMD14,PSMD2,PSMD3,PSMD4,PSMD6,PSMD7,PSMD8,PSME1,PSME2,PSME3,PSME4,PXN,RAC1,RPL10,RPL10A,RPL11,RPL12,…
tretinoin	chemical - endogenous mammalian	8.06e-25	A2M,ABCE1,ABI3BP,ACACB,ADAM10,ADGRE2,AFDN,AHNAK,AIMP1,AKAP12,ALDH1A1,ALDH1A3,ALDH3A1,ALDH9A1,ANGPTL4,ANPEP,ANXA1,ANXA2,ANXA5,ANXA6,APEX1,APOC3,APOE,APP,ARHGAP1,ARHGEF1,ASNS,ATP1B3,ATP6V1B2,AURKA,B3GALT5,BCL2L1,BMP4,BTC,C3,CAD,CALM1 (includes others),CALML3,CALR,CAPN2,CBR1,CCN1,CCNA2,CCNB1,CCT5,CD14,CD274,CD44,CD70,CD9,CDC42,CDH1,CDK2,CDK4,CDK5,CDK6,CEACAM1,CEACAM6,CFTR,CLDN1,CLDN11,CLTC,COL4A2,CO…
E2F1	transcription regulator	5.6e-24	ACTR1A,ACTR3,ADK,AGR2,ALG5,ARHGAP4,ATG4B,ATG7,AURKA,BAK1,BAX,BCL2L1,BECN1,BMP4,BUB3,CALM1 (includes others),CALR,CASP8,CAV1,CCNA2,CCNB1,CCT2,CCT4,CD2AP,CD44,CD9,CDK1,CDK2,CDK4,CKB,CLIC1,COPS8,CRABP2,CRIP2,CRKL,CSDE1,CSE1L,CTNNB1,CTSB,CYB5A,DCC,DDAH2,DDB2,DDX1,DDX39B,DHFR,EIF2AK2,EIF3I,ENO2,FEN1,FGFR2,GTF2H4,HMGA1,HNRNPD,HNRNPK,HNRNPR,HSP90B1,HSPA8,HSPD1,HSPE1,ICAM1,ILK,JPT1,KRAS,KRT1,KRT10,KRT14,…
CD3	complex	2.6e-23	AARS1,ACTG2,ACTN4,ACTR3,AHCYL1,AIMP1,ANXA1,AP1B1,ARHGDIB,BCL2L1,BECN1,BRK1,BST2,BZW1,CALM1 (includes others),CAMK2A,CASP8,CD274,CD44,CDK1,CDK2,CDK4,CDK6,CDK7,CEACAM1,CNIH4,COPB2,CS,CSTF2,CUL4A,DDX19A,DPP4,EDIL3,EEF1A2,EIF4A3,EIF4E,EPHB1,FBL,FDPS,FKBP1A,FTL,FYN,G6PD,GAPDH,GDI2,GNAS,GPRC5A,GYS1,HAT1,HAX1,HDAC2,HINT1,HLA-DQB1,HNRNPA1,HNRNPA2B1,HNRNPF,HNRNPR,HS2ST1,HSP90AA1,HSP90B1,HSPA1A/HSPA1B,HSPA…
methylprednisolone	chemical drug	1.25e-22	A2M,ADAM17,ADK,AHCY,AKR1C3,AKR7A2,ALAD,ALDH1A1,ALDH3A2,ANPEP,ANXA1,ANXA2,ANXA3,AP2A2,APEX1,ASNS,ASS1,ATIC,ATP1A1,ATP1B1,ATP4A,B2M,BAIAP2,CCT6A,CD44,CD9,CDH1,CDH2,CDH3,CLDN3,CLDN7,CNP,COMT,CSNK2A1,CSNK2B,CST3,CTNNA2,CTSC,CTSH,CYB5B,DNPH1,DYNLL1,ECE1,EIF3B,EPHX1,EPN2,F3,FABP5,FARSA,FDFT1,FKBP4,FN1,FSTL1,GCLC,GCLM,GLUD1,GNAI2,GOT1,GPC1,GRHPR,GSTP1,GSTT2/GSTT2B,HSD17B10,HSD17B12,HSP90B1,HSPA1A/HSPA1B…
Z-LLL-CHO	chemical - protease inhibitor	1.31e-22	ACTB,AGR2,AKR1B1,AKR1C1/AKR1C2,APP,ARHGDIB,ATP1A1,BAX,BCAR1,BCL2L1,BST2,BUB1B,CAMK2A,CAT,CAV3,CCT2,CDH1,CDK4,CFB,CFL1,CLDN4,CLIC1,CLU,CTNNB1,CTSB,DAG1,DCC,DDB2,DHFR,EIF4E,EIF4EBP1,EIF5A,ELAVL1,FASN,FKBP4,GNAI1,GSTP1,HBB,HDAC1,HNRNPA2B1,HSP90AA1,HSP90B1,HSPA4,HSPA5,HSPA8,HSPA9,HSPB1,HSPD1,ICAM1,ITGB1,LMAN1,MAD1L1,MAT2A,MMP11,MMP14,MRTO4,NQO1,OCLN,PAK2,PDCD4,PEBP1,PEX5,PFN1,PMS2,PPIA,PRKAA2,PSMA3,P…
D-glucose	chemical - endogenous mammalian	1.4e-22	AARS1,ACACA,ACLY,ACTA1,ACTA2,ACTB,ACTG2,ACTN1,ADAM17,AKR1B1,ALDOA,ALDOC,ANXA1,ANXA3,APOC3,ARF3,ARF4,ASNS,ASS1,ATG7,ATP2B1,ATP2B2,ATP2B3,ATP2B4,ATP6AP2,BAX,BCAT1,BCL2L1,BMP4,C3,CALR,CANX,CAP1,CAPZA1,CAPZA2,CARS1,CAT,CAV1,CBR3,CCNB1,CD55,CD59,CDK1,CDK4,CLU,CPD,CTNNB1,CTSB,DBI,DES,DNAJA2,DNAJB11,EIF2A,EIF2B4,ENO1,ERO1A,FABP5,FASN,FN1,G6PD,GAPDH,GART,GDF15,GFPT1,GJA1,GLUL,GOT1,GPI,GRN,GSN,HNRNPF,HNRN…
pirinixic acid	chemical toxicant	1.76e-22	ACACA,ACACB,ACADVL,ACAT1,ACAT2,ACOT8,ACSL4,AHSG,AKR1B10,AKR1C3,ALDH3A1,ALDH3A2,ALDH9A1,ALDOC,ANGPTL4,ANXA2,ANXA7,AP3M1,APOA1,APOE,ASL,ASNS,ATP11A,BAX,BSG,C3,CAT,CCNA2,CCNB1,CCT3,CCT6A,CCT7,CDH2,CDK1,CDK2,CDK4,CEACAM1,CFH,CFI,CLU,CTSB,DBI,DPP4,DYNLL1,EGFR,EIF3E,ELOC,F3,FABP5,FASN,FEN1,FKBP1A,G6PD,GAPDH,GLUL,GNB4,GOT1,GRHPR,GSTM3,H1-2,HADH,HLA-E,HMGCS1,HSD17B10,HSD17B4,HSP90AA1,HSPB1,HSPD1,HSPE1,IF…
Lh	complex	1.95e-22	ACP2,ACTA1,ACTA2,ACTB,ACTG2,ACTN1,ACTR2,AKAP12,ARHGAP1,ARL6IP5,ARPC4,ATP2B1,AXL,BECN1,BTC,CAMK2G,CAP2,CAPZA1,CD55,CDK5,COL18A1,CTNNB1,CTNND1,CYFIP2,EGFR,EREG,EZR,FLNC,GJA1,GNAS,GNB1,GPRC5B,ILK,ITGA3,ITGB5,KRT18,MAP2K1,MAP2K3,MAPK14,MAPRE2,NPC2,PDLIM3,PDXK,PGK1,PGRMC1,PI4K2A,PLAT,PPP2R1A,PPP2R5B,PPP2R5C,PRKACA,PRKAR1A,PRKAR2A,PSMD1,PSMD3,PTPN1,PTPRF,PTX3,RAB14,RAB1A,RAB27A,RAB2A,RAB31,RAB4A,RAB5A,…
HTT	transcription regulator	5.11e-22	ACAT2,ACTA1,ACTA2,ACTN2,AGRN,AKAP12,ALDOA,ALDOC,AP1S1,APOA1,APOE,APP,ATL2,ATP1A1,ATP1A3,ATP2B2,ATP2B3,ATP5F1B,B2M,B3GNT2,BAIAP2,BASP1,BCAP31,CA12,CAMK2A,CAMK2B,CANX,CAST,CBR1,CBX1,CD9,CDH11,CDHR5,CDK2,CDK5,CLDN1,COL18A1,COL4A2,COL6A1,CPSF2,CTDSP1,CTNNB1,CTSD,CTTN,CYFIP2,DBNL,DNAJA2,DNAJB1,DNM1,EEF1A1,EEF2,ENO2,ENO3,FASN,FDFT1,FDPS,FKBP4,FN1,FOLR1,GAPDH,GCLC,GJC1,GLO1,GLUL,GNAL,GNAO1,GPC1,GPI,GSN,…
FN1	enzyme	8.21e-22	ACTA2,ACTN4,ACTR2,AHCY,APLP2,APOE,APP,BCAT1,CANX,CAPN2,CCN1,CCT4,CDH1,CDH2,CDK4,CDK6,CLIC4,COPS5,CSNK2A1,CTBP1,CTSD,DDX3X,EGFR,EIF2S3,EIF5A,EPB41L1,F3,FLNA,FN1,G3BP1,G3BP2,GDI2,GSK3A,HLA-B,IGF2BP3,ITGA5,ITGAV,ITGB1,ITGB3,KRT7,LAMP1,LIN7C,MARCKS,MAT2A,MMP14,MTOR,PCNA,PLAU,PLAUR,PRKAR1A,PSMC1,PTBP1,PXN,RALB,RBBP4,RDX,SCRN1,SDC4,SDCBP,SEC23B,SERPINE1,SLC2A1,SMAD2,SNAP23,SQSTM1,TCF4,TGFB1,TGM2,THBS1,…
MKNK1	kinase	9.34e-22	ACOT7,AGRN,ANXA2,ANXA5,ATP1A3,BAG3,CAMK2A,CCN1,CP,CRMP1,DCTN1,DPYSL3,EEF1D,EPB41L2,FAM49A,FLNA,FLNB,GNAI1,GNAO1,GNAQ,GPC4,GPS1,HSD17B4,HSPA2,HSPA4L,ISG15,KLC1,LAMB2,LAMC1,LCN2,MAP1B,MAPK1,NCDN,PAFAH1B1,PDLIM5,PLTP,PLXNB2,PREP,PTBP1,RAB14,RAB3A,RNH1,SERPINH1,SMAD2,STRN4,TP53BP1,TPP1,USO1,VAMP2,VIM,YWHAG
SP2509	chemical reagent	1.61e-21	ABCE1,ANP32A,B3GNT2,BABAM2,BAIAP2,BCAT1,BCL2L2,BUB1B,CAP2,CCNA2,CD274,CD58,CDH1,CDH2,CDK6,CRABP2,CRMP1,CSE1L,CTBP2,CTNNB1,DDX3X,DDX6,DNM3,DSG2,EFNB1,EFNB2,EGFR,EHD1,EIF2AK2,EIF4E,EIF4G1,EPHB3,ERBB2,EZR,FN1,FRYL,FUBP1,GDI1,GDPD5,GRB2,HDGF,HMGA2,HNRNPA2B1,HNRNPD,HSPA5,HSPA9,IGF2BP1,IGF2BP2,IGF2BP3,ILF3,KIF5C,KPNB1,L1CAM,LGALS1,LMNB1,MAP1S,MCM2,MET,MSN,MYO1B,NEFL,NEFM,NQO1,OGT,PAFAH1B2,PAK1,PAK2,PCN…
FSH	complex	2.26e-21	ACP2,ACTA1,ACTA2,ACTB,ACTG2,ACTN1,ACTR2,ADAM17,AKAP12,ALDH3A2,ARHGAP1,ARL6IP5,ARPC4,ATP2B1,AXL,BCL2L2,BECN1,BTC,CAMK2G,CAP2,CAPZA1,CD55,CDH2,CDK6,CEACAM5,COL18A1,COPS5,CPE,CTNNB1,CTNND1,CYFIP2,DHX15,EGFR,EREG,EZR,FLNC,FOXK2,GCLC,GDE1,GNAS,GNB1,GOT1,GPRC5A,GPRC5B,IGFBP4,ILK,ITGA3,ITGA5,ITGB5,KIF5B,KRT18,LDLR,LGALS1,MAP2K1,MAP2K3,MAPK14,MAPRE2,NPC2,PCNA,PCSK6,PDLIM3,PDXK,PGK1,PGRMC1,PI4K2A,PKM,PLAT…
Pln	other	2.85e-21	ACTA1,ACTB,AHSG,ALDH3A2,ALDOA,ANXA2,APOA1,ATP1A1,ATP2B1,CALU,DES,ENO1,EZR,GNA11,GNAI2,HRAS,HSP90B1,ITGB1,MYL6,PGAM2,PGK1,RAB10,RAB1A,RAB21,RAB5B,RACK1,RALA,RAP1A,RRAS,SEC22B,SOD1,SPTB,TPI1,VAMP2,VAMP3,VCP,VIM
tazemetostat	chemical drug	3.34e-21	ABCE1,ANP32A,B3GNT2,BABAM2,BAIAP2,BCAT1,BCL2L2,CAP2,CD58,CDH1,CDH2,CDK6,CRABP2,CRMP1,CSE1L,CTBP2,CTNNB1,DDX3X,DDX6,DNM3,DSG2,EFNB1,EFNB2,EGFR,EHD1,EIF2AK2,EIF4E,EIF4G1,EPHB3,ERBB2,EZR,FN1,FRYL,FUBP1,GDI1,GDPD5,GRB2,HDGF,HMGA2,HNRNPA2B1,HNRNPD,HSPA5,HSPA9,IGF2BP1,IGF2BP2,IGF2BP3,ILF3,KIF5C,KPNB1,L1CAM,LGALS1,LMNB1,MAP1S,MCM2,MET,MSN,MYO1B,NEFL,NEFM,NQO1,OGT,PAFAH1B2,PAK1,PAK2,PCNA,PDLIM5,PPP2R5B,R…
tanespimycin	chemical drug	3.76e-21	ACACA,AHSA1,ARRB2,AXL,BAK1,BCL2L1,CALM1 (includes others),CAPN1,CAV1,CDK1,CDK4,CDK6,DNAJB1,EIF4A1,ERBB2,FASN,FDFT1,HAT1,HMGCS1,HNRNPA1,HNRNPA2B1,HNRNPAB,HNRNPC,HNRNPM,HSP90AB1,HSP90B1,HSPA1A/HSPA1B,HSPA5,HSPA8,HSPA9,IARS1,KRAS,KRT18,KRT8,LDHA,LYN,MIF,NRAS,PLAU,PRDX3,PRMT5,PSMA7,RBMX,RPL30,RPS16,RPS8,SERPINE1,SERPINH1,SLC2A1,SNRPB,SNRPE,SNRPF,SNRPG,SRC,SRSF2,STAT3,TYMP
valproic acid	chemical drug	8.64e-21	AACS,ACACA,ADRM1,AKR1B1,AKR1C3,AKR1C4,APOA1,ATP11A,ATP2B4,B4GALT1,BAG2,BCL2L1,CA12,CACYBP,CALR,CAP2,CARM1,CASP8,CAT,CAVIN2,CCN1,CD151,CD40,CD44,CDH1,CTNNB1,CTPS1,CTSB,CXADR,DAG1,DBI,DNAJB11,EIF2S1,FDFT1,FDPS,FSCN1,GCLM,GINS3,GLUL,GNAI2,HMGCS1,HNRNPA1,HSPA5,ICAM1,ITM2C,LDLR,LIMA1,MAD1L1,MBTPS1,MCM3,MCM6,MECP2,MICB,MME,MVD,MVK,MYOF,NAA10,NEFM,NME1,NPC2,NQO1,NSDHL,PAK1,PDIA6,PIP4K2C,PLAT,PLTP,PPP2R2…
SNAI1	transcription regulator	2.06e-20	ACTN1,ACTR1A,ACTR2,ACTR3,AXL,BAK1,BCL2L1,BMP4,CCN1,CD46,CD55,CDC42,CDH1,CDH2,CDH4,CDK2,CDK4,CFL1,CFL2,CLDN1,CLDN3,CLDN4,CLDN7,CTTN,CXADR,DKK1,DPYSL3,EPCAM,FASN,FLNA,FLNB,FLNC,FN1,GDF15,GSN,HPGD,ITGA2,ITGB1,KRT17,KRT18,KRT8,L1CAM,LASP1,LIMA1,MMP14,MUC1,OCLN,PEBP1,PFKP,PTX3,RAB25,SERPINE1,SMAD3,TGFB1,THBD,THY1,TMOD3,TPM1,TPM3,TPM4,VASP,VILL,VIM
RPS15	other	3.24e-20	EIF2S1,EIF2S2,EIF2S3,EIF3G,EIF3I,EXOSC3,EXOSC5,EXOSC6,FEN1,HMGA2,IGF2BP1,MCM2,MCM3,MCM4,MCM5,MCM6,MCM7,PCNA,PDCD4,RFC4,RFC5,RPA1,RPA2,RPA3,RPS11,RPS13,RPS16,RPS19,RPS24,RPS3A,RPS4X,RPS5,RPS6,RPS9
TP63	transcription regulator	6.58e-20	ACTA2,ACTL6A,ADRM1,AGR2,ALDH1A3,ATG3,ATG5,ATG7,AXL,BAX,BCL2L1,BECN1,BMP4,BST2,CAD,CAST,CAVIN2,CCN1,CCNA2,CCNB1,CDC42,CDH1,CDH2,CDH3,CDK1,CDK6,CEACAM1,CLDN3,CTNNB1,CTSD,DDAH1,DDB2,DKK1,DNM2,EGFR,ENG,EPHA2,ERCC5,F11R,F3,FASN,FDPS,FGFR2,FLOT2,FN1,FUBP1,G6PD,GAPDH,GCNT3,GNAI1,HMGA2,HRAS,HSPA4,HSPA8,HTRA1,IGFBP6,IGFBP7,ITGA2,ITGA3,ITGA6,ITGB1,ITGB4,KHSRP,KRT1,KRT10,KRT14,KRT20,KRT6A,KRT6B,KRT6C,KRT7,L…
PLN	transporter	8e-20	ACTB,ADAM17,ADAM9,AHSG,ALDH3A2,ALDOA,ANXA2,APOA1,ATP1A1,ATP2B1,CALU,DES,ENO1,EZR,GNA11,GNAI2,HRAS,HSP90B1,ITGB1,MYL6,PGAM2,PGK1,RAB10,RAB1A,RAB21,RAB5B,RACK1,RALA,RAP1A,RRAS,SEC22B,SOD1,SPTB,TPI1,VAMP2,VAMP3,VCP,VIM
PD98059	chemical - kinase inhibitor	1.21e-19	ACAT2,ACOT7,ACTA2,ACTR3,AKAP12,ALDOA,ANPEP,ANXA1,AP2B1,APOA1,ATP6V1B1,BAX,BCL2L1,BECN1,C3,CAV1,CAV3,CCNA2,CCNB1,CD14,CD40,CD44,CD55,CDH1,CDH2,CDH3,CDK2,CLU,CTNNB1,CTSB,CTSH,DCBLD2,DES,ECE1,EEF1A1,EGFR,EIF5,ENG,ENO1,ENO2,ERBB2,EREG,F3,FASN,FGFBP1,FN1,FTH1,GFPT1,GJA1,GPI,GRN,GSK3B,GTF2I,HMGA2,HMGB3,HNRNPA2B1,HNRNPAB,HNRNPF,HNRNPK,HPCAL1,HPGD,HSPA5,HYOU1,ICAM1,IGF2BP2,ITGA2,ITGAV,ITGB1,ITGB3,ITGB5,K…
doxorubicin	chemical drug	1.35e-19	A2M,ABCF2,ACTC1,ADAM10,ALB,ANXA1,ANXA2,APEX1,APP,ASNS,ATG7,AURKA,BAK1,BAX,BCAP31,BCL2L1,BCL2L2,BECN1,BMP4,BUB1B,C4A/C4B,CAMK2D,CASP8,CAT,CCN1,CCNB1,CD14,CD274,CD40,CD44,CDCP1,CDK1,CDK2,CHCHD6,CLDN4,CLU,CP,CTSB,CTSD,DDX1,DES,EEF1A1,EEF1B2,EGFR,EIF5A,ERBB2,F3,FBLN1,FTH1,GCLC,GDF15,GLB1,GLIPR1,GSR,GSS,GSTM3,H2AX,HDAC1,HSPH1,IGFBP6,IGFBP7,ITCH,ITGB4,KRT18,KRT5,KRT8,LAMC2,LCN2,LGALS3,LGALS3BP,LIMA1,MA…
PC-SPES	chemical drug	3.29e-19	ACLY,ACTR10,ANXA1,B2M,CCNA2,CD9,CDK2,CLU,COL4A2,CTNNA1,DAG1,DCTN3,DNAJB1,DSTN,ERCC2,FDFT1,FTL,GAPDH,GARS1,GPI,HLA-B,HLA-C,HSD17B4,HSP90AA1,HSPA5,HYOU1,LAMC1,MCM2,MCM5,MYL6,OGT,P4HB,PA2G4,PRDX6,QSOX1,RAN,SCARB1,SDHA,SELENBP1,TMPRSS2,TPM1,TUBA4A,TUBA4B,TUBB2A,TXN,TYMS,VIM
dihydrotestosterone	chemical - endogenous mammalian	3.49e-19	ACACA,ACADVL,ACLY,ACTA1,ACTB,ALDH1A3,ALDOA,APOE,APP,B2M,BASP1,BAX,BCAP31,BCAR1,BCL2L1,BUB1B,C4A/C4B,CACYBP,CANX,CASP8,CCNA2,CCNB1,CCT3,CDH1,CDH2,CDK2,CLU,COL5A2,COL6A1,CSNK2A1,CST6,CTNNB1,DBI,DDX5,DPP4,DYNC1LI2,DYNLL1,EGFR,EIF4EBP1,ELAVL1,ENO1,ERBB2,FASN,FKBP4,FN1,FRK,FTH1,FTL,GAPDH,GLRX3,GLUL,GPI,GRN,GRWD1,GSN,GSTP1,GTF2I,HINT1,HLA-A,HNRNPU,HPGD,HSP90AA1,HSPA1A/HSPA1B,HSPB1,IGFBP4,IGFBP7,ITGA2,I…
nitrofurantoin	chemical drug	4.06e-19	A2M,ACADVL,ACTB,ACTG1,ALB,ANXA2,ANXA5,APEX1,APOE,ASL,ASNS,ASS1,BAX,BCL2L1,C3,C4A/C4B,CAPN2,CAT,CFI,CLU,CP,CST3,CTSB,DBI,EEF1A1,EIF4E,ERBB2,GSR,GSS,GSTM3,GSTP1,HMGCS1,HSD17B4,HSPA5,ITGB1,ITGB4,KRT19,LGALS3,MAP2K1,MAPK3,MET,MMP14,NQO1,PCNA,PLAT,PRDX1,PRDX2,RPL13,RPL13A,RPL6,RPS8,RPS9,S100A10,S100A11,SELENBP1,SERPINA1,STMN1,TIMP1,TP53,TUBA1A,TUBB,TXN,TYMS,YWHAZ
HSF1	transcription regulator	6.51e-19	ACACA,ACLY,AHSA1,ATG7,B2M,BAG3,BAX,BCL2L1,BMP4,BST2,BUB1B,CBX3,CCNA2,CCT2,CCT3,CCT4,CCT5,CCT6A,CCT7,CCT8,CDK1,CLDN7,CLU,COL18A1,CTNNB1,DNAJA1,DNAJB1,EFEMP1,EIF4A2,ELAVL1,FASN,FBLN1,FKBP4,FXR1,HERC4,HNRNPA3,HSP90AA1,HSP90AB1,HSPA1A/HSPA1B,HSPA4,HSPA4L,HSPA8,HSPB1,HSPD1,HSPE1,HSPH1,ICAM1,ITGB5,KNTC1,LAMA4,LDHA,LDLR,LSM2,MAT2A,MICB,PGK1,PMS2,PPP3CA,RAB5C,RANGAP1,RELA,RPL22,SEMA3A,SEMA3C,SERPINH1,SHC…
PTEN	phosphatase	7.08e-19	ACACA,AKR1C3,ANXA1,ARF4,ARHGDIA,ASPH,AURKA,BAX,C3,CA12,CAD,CCNB1,CD274,CD40,CD44,CDH1,CDK4,CDK6,CLTA,CLTC,COPS5,CS,CST6,CSTF3,CTNNB1,CTNNBL1,CTSB,CTSZ,CUL4A,DHFR,DHRS11,DNPH1,DYNC1LI2,EFNB2,EGFR,EIF4EBP1,ERBB2,ERBB3,F3,FASN,FDFT1,FGFR2,FTH1,G3BP1,GALK1,GAPDH,GART,GGT1,GMDS,GPHN,GPRC5C,GSPT1,GSR,GSS,GTF2I,GYS1,HADH,HEXB,HMGCS1,HSPA1A/HSPA1B,IFT27,IGFBP6,ISG15,ITGB1,KRT19,L1CAM,LAMP1,LDHB,LDLR,LGAL…
butyric acid	chemical - endogenous mammalian	7.24e-19	A2M,ACP2,ADGRE5,ALAD,ALB,ALDH1A1,ALPG,ALPI,ANXA1,ANXA2,ANXA5,ATP2B4,BAK1,BAX,BCL2L1,CALM1 (includes others),CAP1,CCNA2,CCNB1,CD44,CD81,CDC42,CDH1,CDH11,CDK1,CDK2,CDK3,CDK4,CDK5,CDK6,CEACAM5,CETN2,CLDN1,CLU,COL4A2,COL5A2,DAG1,DNM1,EIF4G2,ERCC2,FASN,FSTL1,FTH1,FYN,GAA,GCLC,GDI1,GGT1,GMPS,GNAI2,GPRC5A,GRN,GSN,GSTP1,H1-2,HBA1/HBA2,HBB,HBG2,HDGF,HLA-DRA,HLA-DRB1,HSPG2,ICAM1,IFIT1,IFITM1,IFITM2,IQGAP1,…
EGF	growth factor	9.41e-19	ACSL4,ACTN1,ADAM17,ALCAM,ANGPTL4,ANPEP,APOA1,ARF6,AURKA,B4GALT1,BAK1,BCL2L1,CAV1,CAVIN2,CCN1,CCNB1,CD44,CDH1,CDH11,CDH4,CDK1,CDK2,CDK4,CDK5,CLDN2,CLDN3,CLDN7,CLU,CTSD,DDX5,DPP4,EEF1A1,EFNB2,EGFR,EPCAM,EPHA2,ERBB2,EREG,EZR,F3,FASN,FN1,FSTL1,GFPT1,GJA1,GLG1,GSK3B,GSTP1,HMGCS1,HNRNPK,HPGD,HRAS,ICAM1,IDH1,IGFBP4,ITGA2,ITGB1,ITGB3,KRAS,KRT15,KRT16,KRT19,KRT5,KRT72,LCN2,LDHA,LIMK2,MAD1L1,MAPK1,MAPK3,ME…
miR-124-3p (and other miRNAs w/seed AAGGCAC)	mature microRNA	1.4e-18	ALDH9A1,AP1M2,ARFIP1,ARHGEF1,ARPC1B,ARRDC1,ATL3,B4GALT1,BLOC1S6,CAV1,CD59,CDK2,CDK4,CDK6,CHP1,CHST14,CLDND1,CPNE3,CTDSP1,CTNND1,DNM2,F11R,FAM177A1,FAM83H,G3BP1,GINM1,GNAI3,GSK3B,GSN,HADH,HEBP2,IQGAP1,ITGB1,KANK1,LAMC1,LDLR,LMNB1,LRRC1,MAPK14,MTPN,MYH9,NAA15,NEK9,NIBAN2,NID1,PDLIM7,PGM1,PGRMC2,PLOD3,PLP2,PLSCR3,PODXL,PTBP1,PTPN12,RBM47,RELA,RFFL,RHOG,SERPINB6,SLC16A1,STAT3,STOM,STX10,STX2,SUCLG2,S…
mir-122	microRNA	2.01e-18	ACTR1A,ADAM10,ALDOA,ARHGAP1,BCL2L2,CACYBP,CLIC4,CS,FKBP1A,FUT8,G6PD,GIT1,GNPDA1,GNPDA2,GNPNAT1,GYS1,IQGAP1,KHDRBS1,KIF5B,LAMC1,MAP1B,MAP4,MAPRE1,MMP7,MVK,NPEPPS,NUTF2,PKM,PPP2CA,PTPN1,PXN,RCC2,SERPINB6,SF3B4,SH3GL1,SLC1A5,TGM2,TNPO2,TPD52L2,VAMP3,VIM,VPS4A,VPS4B,WARS1,YARS1
arsenic trioxide	chemical drug	2.03e-18	ACAT2,ARL6IP1,ATP1A2,ATP1B1,ATP1B3,ATP2B1,ATP6AP1,ATP6V1A,AURKA,BAX,BCAP31,BCAT1,BCL2L1,BLVRA,BLVRB,CALR,CASP8,CBR1,CD44,CDC42,CDK1,CDK6,COPB2,CST3,CTNNB1,CUL3,DHX15,DNAJB11,FASN,FDFT1,FDPS,FN1,FTH1,GCLC,GCLM,GGT1,GSPT1,GSR,H2AX,HAT1,HBA1/HBA2,HBG2,HMGCS1,HRAS,HSP90AB1,HSP90B1,HSPA2,HSPA5,HSPA8,HSPE1,HYOU1,ITGB1,KIF11,LMAN2,MAP2K4,MCM3,MCM7,ME1,MSN,NCL,NDFIP2,NPM1,NQO1,NQO2,P4HB,PCNA,PDIA3,PDIA4,…
MTOR	kinase	2.09e-18	ACACA,ACACB,ACLY,AKR1B1,ALDH1A3,ATG7,ATP2B1,BCL2L1,CASP8,CAV3,CD274,CD40,CDH1,CKMT1A/CKMT1B,CLTC,CNP,CS,CTNNB1,CTNND1,DAG1,DCTN1,DDAH2,DHFR,EGFR,EIF3A,ELOB,ENO1,EPRS1,ETFA,FABP5,FASN,FDPS,FKBP1A,FN1,GLG1,GLUD1,GPHN,GSTZ1,HBA1/HBA2,HSP90AB1,HSP90B1,HSPB1,LDHA,LDHB,MBP,MDH1,MDH2,MDM2,MTOR,MUC1,NSUN2,OAS1,PCNA,PFKP,PFN1,PGRMC1,PKM,PPIB,PPP2CA,PRDX5,PRKAR1A,PRKAR2A,PRKAR2B,PRKCZ,PSMB5,PTBP1,PYGB,RAB1…
FOS	transcription regulator	2.1e-18	A2M,ACACA,ACTG1,AKR1C3,ALDH1A3,ALPP,ANXA4,APLP2,ARF1,ASL,ATXN2,B4GALT1,BLMH,C3,CALU,CAMK2D,CAPN2,CAST,CAT,CCNA2,CD14,CD44,CDH1,CLDN2,CLU,COL18A1,COL6A1,CPSF1,CRABP2,CRB3,CTNND1,CTSB,CTSH,CXCL16,DDX3X,DLG1,EIF4G2,EMB,ENO1,EPS8,ERCC5,EREG,EZR,F3,FASN,FN1,FSTL1,FTH1,GBA,GJA1,GSK3B,GSR,GSTP1,HBA1/HBA2,HLA-B,HPGD,HSD17B10,HSP90B1,HSPA5,ICAM1,IGFBP6,ITGA6,ITGB1,ITGB4,KIF2A,KIF5B,KRT13,KRT15,KRT8,LAMA3,…
lactacystin	chemical - protease inhibitor	3.23e-18	ACTB,AKR1B1,AKR1C1/AKR1C2,APP,ARHGDIB,ASNS,ATP1A1,ATP6V0A1,BAG3,BAK1,BCAR1,CAV3,CCT2,CD9,CFL1,CLIC1,CTSD,CYB5A,EIF4E,EIF5A,ERBB2,FTL,FUS,GBA,GCLC,GJA1,GNAI1,GNAI2,GSTP1,HBB,HLA-A,HLA-B,HLA-C,HNRNPA2B1,HSP90B1,HSPA5,HSPB1,ITCH,ITGB4,KRT72,LDLR,MAP1B,MDM2,MMP11,MRTO4,PAK2,PEBP1,PFN1,PPIA,PSEN1,PXN,RAC1,RANBP1,RANGAP1,RPLP0,RPLP2,SFTPB,SLC3A2,SNTB2,SQSTM1,STMN1,SUB1,TACSTD2,TNFRSF10B,TP53,TUBB2A,TUB…
PRL	cytokine	5.36e-18	A2M,ACTB,ACTR3,AKR1C3,AKR1C4,ANXA2,ANXA3,ANXA5,APP,ARF3,B2M,BCL2L1,BST2,CAPN2,CAV1,CCNB1,CD40,CDH1,CDK4,CLDN3,CLU,CPD,CST3,CTSA,CTSB,CTSD,CTSH,DDX39B,DES,DTX3L,EGFR,EIF2AK2,ELOC,ENO1,ERBB2,ERBB3,FN1,HNRNPH2,HSPD1,IFIT1,IFITM1,ISG15,KRT14,KRT15,KRT19,KRT5,KRT72,LAMC1,MARS1,MEN1,MFGE8,MME,MMP14,MSN,MX2,OAS1,OAS3,OCLN,P4HB,PCNA,PDIA4,PDIA5,PGRMC1,PHLDA2,PLAT,PSME1,PSME2,RABAC1,RALB,RHOG,RPSA,SAMHD1,…
IL15	cytokine	5.37e-18	ACTG2,ACTN4,ALDOA,ALDOC,ANXA1,ARHGDIB,BCL2L1,BRK1,CALM1 (includes others),CAMK2D,CAMK2G,CD274,CD40,CD44,CD46,CD55,CD59,CDH1,CDK4,CDK6,CEACAM1,COPB2,DPP4,EIF4E,ELOC,ENO1,ENO2,ENO3,EPHB1,ERBB2,FKBP1A,FYN,G6PD,GAPDH,GARS1,GDI2,GNAS,GPC1,GPI,GPRC5A,HAT1,HNRNPA2B1,HNRNPF,HSPA8,HSPE1,IFIT1,IFITM1,ITGB1,ITGB5,LAMP1,LCK,LDHA,LYN,LYPLA1,MACROH2A1,MAP2K1,MAPK1,MAPK3,MCM5,MICB,MIF,MX1,MYH2,NME1,PA2G4,PAFAH1…
2-amino-1-methyl-6-phenylimidazo-4-5-b-pyridine	chemical toxicant	5.4e-18	ARHGEF1,BAX,CCT2,CCT4,CCT5,CCT7,CCT8,CDK4,G3BP1,HSP90AA1,HSPA5,HSPA8,HSPD1,HSPE1,HSPH1,PSMA2,PSMA6,PSMB1,PSMB2,PSMB4,PSMB9,PSME1,RAB11A,RAB2A,RAC2,RALB,RAN,RAP1A,RAP1B,UBA1
IL4	cytokine	5.56e-18	ACP2,ACSL4,ACTA2,ACTB,ACTG1,ADAM17,ADRM1,AHCYL1,AHNAK,ALDH2,ALDOC,ANXA1,ANXA2,ANXA4,ANXA6,APOE,APRT,ASS1,ATP1A3,BANF1,BAX,BCL2L1,C3,CAD,CAND1,CAPG,CARM1,CAT,CBX3,CCT3,CD14,CD274,CD276,CD40,CD44,CD55,CD58,CDK1,CDK2,CDK6,CKAP5,CLDN2,CLNS1A,CLTC,CLUH,COL18A1,CTNNA1,CTSC,CXCL16,CYB5A,DCTN1,DDAH1,DDX46,DPP4,DYNC1H1,EFHD2,EIF2AK2,EIF2S1,EIF3G,EIF4A1,EPHA2,EPHB4,EPHX1,EPRS1,F3,FAM49A,FASN,FBL,FLNA,FLNB,…
miR-1-3p (and other miRNAs w/seed GGAAUGU)	mature microRNA	2.72e-17	AGRN,ANPEP,ANXA2,ARCN1,ARF3,ARF4,ATP6V0A1,ATP6V1B2,AXL,CAND1,CAP1,CDCP1,CORO1C,CTSC,DDX5,DHX15,DNAJB1,EGFR,EML4,FSTL1,G6PD,GJA1,GNPDA2,GNPNAT1,GOLGA7,H3-3A/H3-3B,IQGAP3,ITGB4,KIF2A,LARP4,LASP1,LIN7C,LRRC8A,MET,NELFCD,NOTCH2,NRP1,OAT,PDCD4,PDLIM7,PICALM,PLEKHB2,PLEKHG2,PNP,PPIB,PTBP1,PTPRF,RABGAP1L,RBM47,SDC4,SEC23IP,SERPINB5,SLC44A1,SNX6,SRSF9,SYNE1,TAGLN2,THBS1,TPM1,TPM2,TPM3,TPM4,TRAPPC3,TWF1,U…
TCR	complex	2.82e-17	ALDOA,APOC3,APOE,ARHGEF1,ATP5F1B,BCAT1,BCL2L1,BSG,CD44,CD70,CDH1,CDK2,CS,CTSB,EIF4E,ENO1,F5,FBL,FLNA,FYN,GLUD1,GNPDA1,HADH,HSD17B10,HSP90B1,HSPA5,HSPA9,HSPD1,IFIT1,ISG15,LAMP1,LCK,LDHB,LIPA,LMNB1,MAPK1,MDH1,MDH2,MX1,MX2,NDUFA10,NIP7,NME1,NOP58,NRP1,OAS1,P4HB,PA2G4,PDCD4,PDIA4,PGAM1,PGK1,PGK2,PIK3R1,PRDX6,PRKACB,PRMT1,PRMT5,PXN,RELA,RPL10A,RPL13A,RPL15,RPL17,RPL18A,RPL22,RPL30,RPL31,RPL38,RPL4,RPL…
camptothecin	chemical drug	4.72e-17	ABCF2,ACTA2,ALDOA,ANXA2,ANXA4,API5,APOE,ARHGDIA,ARHGEF1,ARRB2,AURKA,BAK1,BAX,BCL2L1,CAMK2B,CAMK2G,CASP8,CAST,CCNB1,CD40,CD46,CD59,CD70,CDK1,CDK2,CDK4,CDK6,CLASP1,CLTB,CTNND1,DDB2,DDX39B,DKK1,DLG1,DNM1L,EEF1A1,EEF1B2,EGFR,ENO3,F3,F5,FLOT2,FOXN3,FSCN1,FUT8,GAPDH,GAPVD1,GDE1,GLIPR1,GNAI2,GNAQ,GPHN,GPI,GSR,H2AJ,H2AX,H3-3A/H3-3B,HLA-A,HLA-B,HLA-C,HLA-DQB1,HLA-E,HLA-F,HLA-G,HSPA5,ICAM1,IL13RA1,IMP3,LAM…
lipopolysaccharide	chemical drug	8.7e-17	ABCF2,ACLY,ACO1,ACTA1,ACTA2,ACTC1,ACTN4,ADGRE2,ALB,ALCAM,ALDH2,ALDH3A1,ANGPTL4,ANXA1,ANXA3,ANXA5,ANXA7,APEX1,API5,APOA1,APOE,APP,AQP5,ARHGAP1,ARPC1B,ASS1,ATG7,ATP1A1,ATP1A2,ATP2B1,ATP6AP1,AXL,BAG3,BAX,BCL2L1,BECN1,BMP4,C3,CALM1 (includes others),CALML5,CALR,CAPN2,CASP8,CAV1,CAVIN1,CCN1,CCNB1,CD14,CD274,CD276,CD2AP,CD40,CD44,CD46,CD55,CD58,CD59,CD81,CD9,CDH1,CDH11,CDH2,CDK4,CEACAM1,CFB,CFTR,CLDN1,…
FLT1	kinase	8.87e-17	ACTN4,ACTR2,AHCY,APLP2,BCAT1,CANX,CAPN2,CLIC4,CSNK2A1,CTBP1,DDX3X,EIF2S3,EIF5A,FLNA,G3BP1,G3BP2,GDI2,GSK3A,HLA-B,ICAM1,IGF2BP3,LAMP1,LIN7C,MARCKS,MAT2A,PRKAR1A,PTBP1,RALB,RBBP4,RDX,SCRN1,SNAP23,TCF4,THBS1,TNFRSF10B,TOMM22,UBE4B,VPS4A,YWHAZ
desmopressin	biologic drug	9.69e-17	ACTB,AHNAK,AKR1B1,ALB,ARFGEF2,ATP1A1,CAPG,CTNNB1,CTSD,ENO1,FLNA,GAPDH,GNG12,H3-3A/H3-3B,HINT1,HSPA1A/HSPA1B,HSPA8,HSPH1,LDHB,LIMA1,LMNA,LRBA,MME,MYH10,PLS3,PPIA,PPP2R5D,PUM1,PXN,RBM14,RHOA,RPL23,RPS3,S100A11,SEC22B,SPTBN2,ST14,STX7,TUBB,YWHAB,YWHAH,YWHAQ,YWHAZ
mibolerone	chemical drug	1.1e-16	ABCA8,ACACA,AHNAK,ALCAM,ALDH3A1,AQP5,ARF4,C4A/C4B,CALR,CALU,CDK1,CEACAM1,CLTA,CLTB,CLTC,CLU,DBI,DNAJB11,EIF2S1,EIF4A1,F3,FASN,FDPS,FKBP1A,HDLBP,HEXB,HLA-E,HMGCS1,HSP90B1,HSPA5,HYOU1,ISYNA1,LDLR,MAT2A,MME,NANS,NME1,NME2,P4HB,PCNA,PGK1,PPIA,PPIB,RPS27,S100P,SEC23B,SRM,STMN1,TGFBI,TK1,TMPRSS2,TUBA1A,UCHL5,USO1
OSM	cytokine	1.34e-16	A2M,ACTA2,ADAM17,ADGRG6,ADH5,AHCYL1,AKR1B10,AKR1C1/AKR1C2,AKR1C3,ALB,ANXA1,ANXA2,ANXA3,ARF6,ARFGEF2,ASNS,ATP2B4,B2M,BAIAP2,BAK1,BLMH,BTC,CAT,CBX3,CDH1,CDH2,CDH3,CLDN4,COL6A1,CPM,CST6,CTSH,CXADR,DCTN1,DHRS7,DNM1L,EIF4EBP1,EPCAM,EPHB2,ERBB3,EXOSC10,F3,FASN,FN1,FOXN3,GART,GFPT1,GLUL,GRHPR,HLA-A,HLA-B,HLA-C,HLA-F,HSPA2,HSPA5,ICAM1,IGFBP6,IL13RA1,KIF5B,KRT16,KRT17,KRT19,KRT2,KRT9,LCN2,LDLR,LRRFIP1,MAP…
tetraethylammonium	chemical drug	1.55e-16	ARHGDIA,BAG2,BCL2L1,CBX3,EFHD2,FTH1,GSTO1,HNRNPC,HSPA8,HSPA9,HSPB1,LYPLA1,PAFAH1B3,PARK7,PDIA3,POTEE/POTEF,PRDX3,PSMA6,PSMB4,RANBP1,RHOA,RPLP0,SARS1,SRI,TBCB,TCP1,TPI1
IFNG	cytokine	3.38e-16	A2M,ABLIM3,ACLY,ACO1,ACTA2,ACTB,ADAM17,AGRN,AHCY,ALDH1A3,ALDH7A1,ANGPTL4,APP,ARL6IP5,ASNS,ASS1,ATG3,ATG5,ATP1A1,ATP1B1,B2M,BAK1,BAX,BCL2L1,BCL2L2,BECN1,BST1,BST2,BUB1B,C3,C4A/C4B,CAPN1,CASP8,CAT,CAV1,CCNA2,CD14,CD274,CD276,CD40,CD44,CD55,CDH1,CDK1,CDK2,CDK4,CEACAM1,CEACAM5,CFB,CFTR,CKAP5,CKMT1A/CKMT1B,CLIC4,COL5A2,CP,CSE1L,CTNNB1,CTSB,CTSC,CTSD,CTSH,CTSZ,CXADR,CXCL16,CYB5A,DDB1,DDB2,DDX5,DDX60,DH…
gentamicin	chemical drug	3.89e-16	ALAD,ALCAM,ALDH1A1,APEX1,ARF6,ASL,ATIC,BAX,C4A/C4B,CALR,CAND1,CAPZA1,CD9,CLU,CPSF2,CTSD,CUL2,DDX39A,DNAJA2,DPP4,EEF1A1,EIF2B2,EIF2B4,EIF3B,EIF3D,GDF15,H2AX,H3-3A/H3-3B,HBB,HNRNPU,HSD17B4,HSP90AA1,HSP90B1,HSPA1A/HSPA1B,HSPA5,HSPB1,HYOU1,ICAM1,IDH1,KYNU,LCN2,MCM6,MDM2,MPST,MYBBP1A,NAA15,NCL,NME1,NOP58,NPM1,PAFAH1B1,PDIA4,PFDN2,PHGDH,PRPS1,PSMB8,PTBP1,PTPN1,RPS27L,RUVBL1,SART3,SFPQ,SMN1/SMN2,SQSTM1,…
forskolin	chemical toxicant	5.22e-16	ACTA1,ACTA2,ACTB,ACTG2,ACTN1,ACTR2,ADSL,AKAP12,AKR1B10,ALDH3A1,ALDOA,ALDOC,APOA1,APP,AQP5,ARHGAP1,ARL6IP5,ATP1B1,ATP6AP2,ATP6V1A,ATP6V1B2,B4GALT1,BAG3,CALM1 (includes others),CALR,CAP2,CCNB1,CD14,CD44,CD55,CD9,CDH2,CDK4,CFTR,CLU,CNP,COL18A1,CTBP1,CTNND1,CTTN,CYFIP2,DNM1L,EFNB2,EIF5A,EMD,EPHA4,EREG,ESD,EZR,FGFR2,FLNC,FN1,GJA1,GNAL,GNAS,GPRC5B,GPRC5C,GRN,GSTP1,H2AC20,H3-3A/H3-3B,HLA-DQB1,HLA-DRA,HP…
methylselenic acid	chemical reagent	6.33e-16	ACTN4,AKR1C1/AKR1C2,ALDH3A2,ATP11A,AURKA,B4GALT1,BCL2L1,BLVRB,BMP4,BUB1B,CCNA2,CCNB1,CD44,CDC42,CDK1,CDK2,CDK4,CDK5,CLU,DHFR,DPYSL2,DYNLL1,EPHX1,ERP44,FN1,G3BP2,GDF15,HNRNPH3,HSP90B1,INPP4B,IPO8,ITGB4,ITGB5,KIF11,KRT20,MAP1B,MAP2K1,MAP2K3,MAPK1,MAPK14,MAPK3,MCM2,MCM3,MCM5,MCM6,MCM7,MEN1,NDRG1,NEDD4L,NMI,NQO1,PCNA,PDIA4,PFDN5,PMS2,PPP2R5A,RAB29,RAB31,RABAC1,RDH11,RFC5,RHOB,RPA2,RRM1,RRM2,SERPINB5,…
SMARCA4	transcription regulator	7.47e-16	A2M,ABLIM3,ACTA1,ACTA2,ACTN4,ADAM15,AGR2,AHNAK,ALB,ALDH1A3,ALDH2,ANXA10,AP3M2,APOA1,ARHGDIB,ASNS,ATP2B4,ATP6V1B1,BAK1,BMP4,CCNA2,CD44,CDH1,CDH11,CDK2,CLDND1,CNP,COTL1,CP,CPM,CTSB,CTSH,CUL4A,CUL4B,DES,DHFR,DYNC1H1,DYSF,EFNB1,ENO3,EPHA4,EPHB2,EREG,EVA1A,F3,FGFR2,FLNB,FN1,FOLR1,GAPDH,GCLC,GNAI3,GSTO1,GSTP1,GYS1,HAPLN3,HBB,HEXB,HFE,HLA-B,HLA-C,HLA-DRA,HLA-E,HLA-F,HMGA2,HPGD,HS3ST1,ICAM1,IFIT1,IFITM1,…
ETV5	transcription regulator	1.04e-15	AGRN,AHNAK,ALCAM,AQP5,BAX,CAV1,CAVIN1,CAVIN2,CDH1,CDH2,CLDN1,CLDN3,CLDN4,CLDN7,CTNNA1,CTNNB1,DPYSL2,FASN,FN1,ICAM1,ITGA5,ITGB1,KRT13,KRT16,KRT19,KRT7,LCN2,LGALS3,LMO7,MET,MMP14,MSN,MUC5AC,NRCAM,RAB27A,S100A14,S100A6,SAMHD1,SCARB1,SFTPA1,SFTPB,SHH,TINAGL1
EDN1	cytokine	1.14e-15	ACTA1,ACTA2,ACTB,ANXA1,ANXA4,ANXA5,ANXA6,ARF6,BAG2,CCN1,CDC42,CDH1,CDH2,CDK1,CST3,CTNNB1,CTNND1,EGFR,EREG,EZR,FN1,GJA1,GRN,HSPA5,HSPA8,ICAM1,ITGA2,ITGA5,ITGAV,ITGB1,ITGB3,MAP2K1,MARCKSL1,MBP,MCAM,MMP7,MPRIP,MSN,MYL6,NPM1,PDIA6,PLAU,PLAUR,PLOD1,PXN,RAB3A,RPSA,SERPINE1,SF3B2,SLC2A1,SOD1,TGM2,THBS1,TIMP1,TNC,TP53,TPM2,TPM3,TPM4,TPT1,TTN,TUBB1,VCAN,VCL,VIM,YWHAE
CTNNB1	transcription regulator	1.25e-15	ACACA,ACAT1,ACAT2,ACLY,ACTA2,ACTB,ACTC1,ACTN4,ACTR3,ADAM17,ADSS2,AGRN,ALCAM,ALDH1A1,ALDH1A3,ALDH3A2,ANXA1,APP,AQP5,ARHGDIA,ATP6V0A1,AURKA,BCAP31,BCL2L1,BECN1,BMP4,BTF3,CALM1 (includes others),CAPN1,CAPNS1,CAPZB,CASC4,CCN1,CCNA2,CD44,CD99,CDH1,CDH11,CDH2,CDK7,CEACAM1,CLDN2,CLU,CNN2,COL4A2,CRABP2,CTNNA1,CTNNA2,CTNNB1,CTSZ,CYB5A,CYB5R3,CYFIP2,DDX17,DES,DKK1,EDIL3,EGFR,EHD1,EIF5A,ELAVL1,ENO2,ENO3,EPC…
WT1	transcription regulator	1.36e-15	ACTN1,ADGRE5,AHCY,ANPEP,ANXA11,APLP2,APRT,ARL2,ASNS,BAK1,BCL2L1,CAPRIN1,CD2AP,CDH1,CLIC1,CLIC4,CTNNB1,CUL4A,CUL4B,DDX3X,EGFR,ENO2,EPS8,ERBB2,EREG,ETFA,EXT2,EZR,FDFT1,FDPS,FIBP,FOXK2,GSN,GSR,HDLBP,HNRNPL,HSP90B1,HSPG2,ITM2B,JUP,KPNA1,KRAS,LGALS3,LMAN1,MAPRE2,MBTPS1,MDM2,MMP14,MYL6,NCSTN,NDRG1,NME1,NQO2,NUCB1,OS9,PCK2,PDIA4,PIR,PLAUR,PODXL,PPIB,SEC13,SERPINE1,SMAD3,SQSTM1,TARDBP,TARS1,TGFB1,THBS1,T…
CCND1	transcription regulator	1.4e-15	AHNAK,ALDH1A3,AURKA,CALU,CCNA2,CD44,CDH1,CDK2,CDK4,CDK6,CIP2A,COL5A2,CPNE3,CTNNA2,DYNC1LI1,EEF1B2,EGFR,EIF5,EIF5A2,ELAVL1,ENO1,EPHA2,EPS8,ERBB2,EREG,FLNA,G3BP1,GPRC5A,H2AJ,H2BC21,HSPA1A/HSPA1B,HSPA8,HSPB1,ITGAV,ITGB3,ITGB6,JPT1,KIF11,KRT1,KRT10,KRT14,KRT4,LAMB2,LASP1,MACF1,MARCKS,MCM4,MCM7,MTMR1,NCAPH,NIBAN2,NOP2,NOP58,NT5E,PCNA,PDCD4,PDLIM3,PMEPA1,PPCS,PPFIA2,PTBP3,RAB3B,RCN1,RFC5,RHPN2,RPL10,RP…
ciprofloxacin	chemical drug	1.52e-15	ACTN1,ALDH2,ALDH3B1,APP,ATP6V1A,ATP6V1B2,ATP6V1E1,ATP6V1H,BMP4,CD40,CPD,CPNE1,CTSA,CTSD,EDIL3,GBA,GLUD1,GRN,GUSB,HLA-A,HSPA9,HSPD1,ICAM1,IGF2BP3,IMPAD1,ITM2C,LDLR,LGMN,MAPK1,MFGE8,MYBBP1A,MYOF,NRCAM,NRP1,PLXNB2,PSAP,RAB11FIP1,RPL10A,RPL12,RPL7A,RPS18,RUVBL1,SHMT2,TMPO,TUFM,VIM
NFKBIA	transcription regulator	4.13e-15	A2M,ADGRE5,APOA1,ATP11A,ATP6V1B1,AXL,BAX,BCCIP,BCL2L1,BCL2L2,BUB1B,C3,CAPZA2,CASP8,CCNA2,CCNB1,CD40,CDH1,CDH3,CDK2,CFTR,CLU,COL5A2,CP,CTNNA1,CTNNB1,CTSB,CTSZ,DAG1,DDX3X,EIF4G2,ERBB2,EREG,ERO1A,F3,FN1,FSCN1,GRN,HLA-A,HMGA1,HSPA5,HSPA8,ICAM1,IGFBP6,IPO9,ISG15,ITGA2,ITGA3,ITGAV,ITGB1,KRT18,KRT8,LAMA5,LCN2,LIMA1,MDM2,MFGE8,MMP14,MSH2,MUC5AC,NAGLU,NID1,PARK7,PCDH7,PCNA,PDLIM1,PICALM,PIK3R1,PLAT,PLAU,P…
HGF	growth factor	5.77e-15	A2M,ACTA2,AIMP2,AKAP12,ANGPTL4,ANP32A,ASNS,AURKA,BAG2,BCL2L1,BUB1B,CALM1 (includes others),CASP8,CAV1,CCN1,CD40,CD44,CD46,CDH1,CDK1,CDK2,CDK4,COPB1,CSE1L,CTNNB1,CUL2,CUL3,DDX21,DDX3X,DES,DHPS,DYNLL1,EFNB2,EPCAM,EPHA4,F3,FAM3C,FEN1,FLNA,FN1,GBA,GNA13,HDGF,ICAM1,IGFBP4,ISG15,ITGA2,ITGA6,ITGB1,KIF11,KRT17,KRT18,KRT19,L1CAM,LAMC2,LCN2,LDHA,LDLR,LGMN,MAP2K3,MAPK14,MAT2A,MCM2,MCM5,MDM2,MET,MMP14,NAMPT,…
CDK4/6	group	5.85e-15	AHNAK,CALU,CDK6,DYNC1LI1,EEF1B2,EIF5,ENO1,EPHA2,FLNA,G3BP1,HSPB1,JPT1,KRT1,KRT10,LAMB2,LASP1,MACF1,MARCKS,NIBAN2,NOP2,NOP58,PPFIA2,RCN1,RHPN2,RPL10,RPL13,RPS6,TALDO1,TPI1,TUBA1B,TUBA1C,TUBB,TUBB1,TUFM,VPS13D
PAX3	transcription regulator	7.18e-15	ALDH3A2,ALPI,ANXA1,AP3M2,APP,ARHGDIB,ASNS,ASS1,ATP2B4,BCL2L1,BMP4,BST2,CAPN1,CD151,CDH3,CLU,CST3,CSTF2,CTSA,CTTN,DBN1,DNM1,ECPAS,EIF2S1,F3,FKBP1A,FUBP1,G6PD,GLB1,HLA-DRB1,HNRNPA3,HSPG2,IFITM2,LAMB3,M6PR,MCAM,MDM2,MET,MICB,NNMT,NPC2,PAK2,PCNA,PHGDH,PPIB,PPP1R7,PSME1,PTPN12,PXDN,RAB11B,RAB31,RHOB,SFN,SHMT1,SOX4,SRSF3,STX3,TFPI2,TGFB2,TNC,TP53,VCAN,YARS1,YWHAE
TNF	cytokine	7.6e-15	A2M,ACACA,ACADVL,ACTA1,ACTA2,ACTB,ADAM17,ADGRG6,AIMP1,AKAP12,AKR1B1,AKR1B10,ALAD,ALB,ALCAM,ALDH1A3,ALDH2,ALDH3A1,ANGPTL4,ANPEP,ANXA1,ANXA11,APOA1,APOE,APP,AQP5,ARF4,ARHGDIB,ARL6IP5,ASS1,ATP1A1,ATP2B1,ATP2B4,B2M,B4GALT1,BAX,BCL2L1,BCL2L2,BLVRA,BMP4,BST2,BUB1B,C3,C4A/C4B,CA12,CALR,CASP8,CAT,CAV1,CBR3,CCN1,CD14,CD274,CD40,CD44,CD55,CD59,CD70,CDC42,CDH1,CDH11,CDH2,CDH3,CDK2,CDK4,CFB,CFTR,CHST4,CLASP1…
HIF1A	transcription regulator	9.83e-15	ABCF2,ACO1,ACTA2,ADAM10,ADAM15,ADAM17,AKAP12,ALDOA,ALDOC,ANGPTL4,APOE,ARPC2,ASNS,AURKA,AXL,BAX,BCL2L1,CARS1,CAV1,CCN1,CD274,CD44,CD70,CDCP1,CDH1,CDH2,CEACAM5,CLDN1,CTPS1,CTSD,CYB5A,EGFR,EIF4E,EIF4G1,EIF5A,ENG,ENO1,ENO2,ERBB2,EREG,ERO1A,FN1,FSCN1,FYN,GAPDH,GJA1,GPI,H1-2,H2AC20,H2AX,HSPA4,HSPA5,HSPB1,HUWE1,ITGA5,ITGAV,ITGB3,JUP,KRT14,KRT18,KRT19,L1CAM,LDHA,LGALS1,LOXL2,MET,MIF,MMP7,MUC1,NAE1,NDRG1,…
imatinib	chemical drug	1.08e-14	APP,ARL6IP1,ATP1A2,ATP1B1,ATP1B3,ATP2B1,ATP6AP1,ATP6V1A,AURKA,BAX,BCAP31,BCAT1,BCL2L1,CALR,CAPN1,CASP8,CCNA2,CCNB1,CD274,CDC42,CDK2,COPB2,CTNNB1,CUL3,DHX15,DNAJB11,FN1,GSPT1,HAT1,HBA1/HBA2,HBG2,HDAC2,HRAS,HSP90AB1,HSP90B1,HSPA2,HSPA5,HSPA8,HSPE1,HYOU1,KIF11,LMAN2,LYN,MAP2K4,MCM3,MCM7,MDM2,MME,MTOR,NCL,NDFIP2,NPM1,NQO1,P4HB,PCNA,PDIA3,PDIA4,PDIA6,PPA1,PPA2,PPP2R5A,PPP2R5C,PRNP,RAB18,RAB31,RAB4A,RA…
JUN	transcription regulator	1.31e-14	A2M,ACAT2,ACTA2,AKAP12,ALPP,ANXA1,ANXA2,APEX1,APOC3,APOE,APP,ASNS,AXL,BAK1,BAX,C3,CALM1 (includes others),CAPN2,CAPNS1,CAV1,CCN1,CCNA2,CD14,CD274,CD44,CDH1,CDK1,CHST4,CLDN2,CLU,COMT,CXCL16,DARS1,DKK1,EEF2,EGFR,EHD4,EIF4A1,EREG,EZR,F3,FLNC,FN1,FTH1,FUS,GCLC,GJA1,GOT1,GSK3B,GSTP1,HLA-B,HLA-G,HMGA1,HNRNPA2B1,HNRNPU,HPGD,ICAM1,IGFBP4,IGFBP6,IGFBP7,ITGAV,ITGB1,ITGB4,KRT15,KRT16,LGALS3,LMNA,MAPK3,MAT2A…
fulvestrant	chemical drug	1.48e-14	AIMP1,APOA1,ASNS,ATP5F1B,AURKA,AXL,BAK1,BAX,BMP4,C3,CA12,CAST,CAV1,CCN1,CCNA2,CCNB1,CDH1,CDK1,COMT,CRYZ,CTNNB1,CTSD,DYNLL1,EGFR,ERBB3,FEN1,FKBP1A,FNTA,FOLH1,G6PD,GJA1,GSTP1,H2AX,HRAS,ICAM1,ITGB1,ITGB3,KIF11,LDLR,MAPK1,MAPK14,MCM2,MCM3,MCM5,MCM7,MTHFD1,MUC1,MYO1B,NME1,NQO1,NRP1,NSUN2,PCNA,PDCD4,POLE,PPME1,PRPS1,PRSS23,RAB2A,RAC1,RBM14,RFC2,RFC5,RRM1,SHH,SLC7A5,SLC9A3R1,SNCG,SOD1,SQSTM1,STAT3,STMN1…
XBP1	transcription regulator	2.1e-14	ACACA,ACACB,ADAM10,APOA1,APP,ARCN1,ATG5,BECN1,BET1L,CALR,CAT,COG6,COPB1,COPB2,COPE,COPG1,COPZ1,CRK,DERL1,DNAJB11,ERP44,FASN,FKBP10,FKBP1B,FN1,GMPPA,GMPPB,GOLPH3,GOPC,GORASP2,HLA-DRA,HM13,HSP90B1,HSPA5,HYOU1,ICAM1,LMAN1,LMAN2,NUCB2,P3H1,P4HB,PDIA3,PDIA4,PDIA5,PDIA6,PHLDA2,PPIB,PRNP,RAB3A,RABAC1,RELA,RPN1,RPN2,S100A6,SEC22B,SEC23A,SEC23B,SEC31A,SERPINA1,SLC1A5,SOD1,SRP54,SRP68,STX5,SURF4,TXN,TXNDC5…
hydrogen peroxide	chemical - endogenous mammalian	3.05e-14	ACAT2,ACTA2,ADAM17,ADAM9,AKR1C1/AKR1C2,ANXA2,APEX1,APP,ATG7,ATP6V1A,AURKA,BAK1,BAX,BCL2L1,BSG,BUB1B,CAT,CAV1,CCNA2,CCNB1,CD55,CD59,CD81,CDH1,CDK1,CDK2,CLDN7,CLU,CST3,CTNNB1,CTSB,CTSD,DDAH2,DHFR,DKK1,DNAJA2,DNAJB1,EEF1A1,EEF1B2,EGFR,ENG,EPHA2,EZR,FASN,FDFT1,FDPS,FLOT2,FN1,FTH1,GDF15,GSTM3,H2AX,HDAC2,HLA-DRA,HNRNPA1,HRAS,HSPA5,ICAM1,ITGA2,ITGA3,ITGA6,ITGB3,KRAS,LCN2,LDLR,MAPK14,MCAM,MCM2,MDK,MDM2,M…
maslinic acid	chemical - endogenous non-mammalian	3.62e-14	ACTN1,ADAM17,ARPC4,BAX,BCL2L1,CAMK2G,CD44,CDH1,CDK4,CDK6,CFL1,DCC,EIF4G1,FLOT2,GPRC5A,GRB2,GSK3B,ITGA3,LIMK2,MAPK14,MSH6,MSN,NCL,PIK3R1,PLAUR,PLCB2,PPM1G,PRKACA,PRKAR2B,PXN,RPS6KA2,SHC1,TGFB1,THBS1,TLN1,TP53,YWHAE,YWHAG
PML	transcription regulator	4.27e-14	ACACA,ACACB,ACSL4,ACTG1,AKR7A2,ANXA4,APOA1,APOE,BAX,BST2,CACYBP,CAT,CDH2,CDK2,CFL1,CPE,DDX60,EGFR,FASN,FTL,GCLM,HBB,HLA-DRA,HMGCS1,HSPB1,IFIT1,IFITM1,ISG15,JUP,LDLR,MAP2K1,MAPK1,MCM6,ME1,MX1,NDRG1,NQO1,NSFL1C,OAS1,OAS3,PCBP2,PRDX1,PSMB8,PSMB9,RRAS2,SQSTM1,STAT1,STIP1,STMN1,TP53,TPD52L2,TXN,TXNRD1,UBE2M,VIM,YWHAG
PGR	ligand-dependent nuclear receptor	4.3e-14	AHCYL1,AKR1C3,ALDH1A3,ATP1B1,BCL2L1,CA12,CAPN2,CCNB1,CD44,CD59,CDK1,CLDN7,COL6A1,COMT,CTSD,DDX21,DPYSL2,DYNLL1,EGFR,EIF5B,ERBB2,EZR,F3,FAM49A,FLOT2,FN1,GLUL,GOT1,GPRC5A,GSTM3,HBA1/HBA2,HPCAL1,HPGD,HSPA2,ICAM1,ITGA6,ITGB1,ITGB4,KRT18,LAMB2,LIG1,MAP2K3,MAT2A,MUC1,MVP,NDRG1,NOTCH2,NQO2,NT5C2,PCDH1,PCNA,PDLIM1,PFKP,PFN2,PGRMC1,PLAU,RAB27B,RAB9A,RAP2C,RHOC,S100A6,S100P,SERPINA1,SERPINA5,SLC7A5,SLC9A3R…
miR-16-5p (and other miRNAs w/seed AGCAGCA)	mature microRNA	5.88e-14	ABCF2,ABHD10,ACP2,ACTR1A,ADSS2,ANAPC16,ARHGDIA,ARL2,BCL2L2,CA12,CACNA2D1,CAPRIN1,CDK6,CDK7,CFL2,EGFR,EIF2B2,EIF4E,EIF4G2,GALNT7,GFPT1,GOLGA5,GRB2,GRN,H3-3A/H3-3B,HMGA1,HSP90B1,HSPA1A/HSPA1B,IPO4,ITGA2,KPNA3,LAMC1,LYPLA2,MAP2K1,MAP2K4,MAPK3,MSH2,NAA15,NAPG,NOTCH2,OGT,PAFAH1B2,PDCD4,PDCD6IP,PNP,PPP2R5C,PURA,RAB21,RAB30,RARS1,RTN4,SEC24A,SERPINE2,SLC12A2,SLC16A3,SQSTM1,TMEM109,TOMM34,TPI1,TPM3,UBE4A…
SP1	transcription regulator	7.09e-14	ACTA2,ADH5,AKAP12,ALDH3A2,ANK1,APOA1,APOC3,APOE,ASNS,ASS1,ATP5F1B,BAG2,BAX,BMP4,CAD,CAT,CAV1,CCNA2,CD40,CD55,CD59,CD99,CDH1,CDH2,CDK1,CDK2,CDK4,CDK6,CEACAM1,CKB,CRABP2,CSNK2A1,CTSD,DHFR,DIAPH1,DNM1,DRG2,EGFR,EIF2AK2,ENG,EREG,EZR,F3,FASN,FLNA,FN1,FYN,GDF15,GJA1,GNAI2,GNAS,GSS,HBB,HBG2,HDAC1,HDAC2,HINT1,HMGA1,HSPA5,ICAM1,IFITM3,IGFBP4,ITGA2,ITGAV,ITGB3,ITGB5,KRT16,KRT18,KRT19,KRT4,LDHC,LDLR,LIPA,LT…
puromycin aminonucleoside	chemical reagent	7.47e-14	A2M,ACTB,ACTG1,ACTR3,ALB,ANXA1,ANXA2,ASNS,BAX,BCAR1,C4A/C4B,CAT,CD14,CD2AP,CD44,CDCP1,CLDN4,CLU,CP,ETFA,GSTM3,GSTP1,HADH,HSPA5,HSPD1,ITGB1,ITGB4,LAMC2,LCN2,LGALS3,MCM3,PRDX3,PSMB10,PSMB8,RCN1,S100A10,S100A11,SCARB1,TIMP1,TUBB,UPP1,VIM
CDH1	other	8.84e-14	ACTB,ALPP,BMP4,CD44,CDC42,CDH1,CDH2,CDH3,CTNNB1,CTNND1,DDB1,EGFR,EIF4EBP1,ERBB2,ERBB3,FN1,IFITM1,ITGB3,JUP,KRT13,KRT15,KRT18,KRT19,KRT7,LCN2,MCAM,MMP14,MTOR,MUC16,OCLN,PIK3R1,PLAUR,RALA,S100A4,TGFB1,TPBG,VIM
ADORA2A	G-protein coupled receptor	1.22e-13	ALDOC,APP,ARF3,ATP1A2,ATP1A3,ATP2B1,ATP2B3,ATP6AP1,ATP6V1B2,B4GALT3,CCT5,CD81,CKB,COL6A1,DSTN,EEF2,EIF2S2,EIF5A,FBL,G3BP2,GAPDH,GDI1,GPI,HBA1/HBA2,HNRNPK,HPCA,IFITM3,KIF5B,KLC1,NAPA,NAPB,OCLN,P4HB,PGAM1,PMPCA,PPP1CA,PPP2CA,PPP2R1A,PRKAR1A,RAB3A,RAB6A,SPTBN1,SSRP1,TGFB1,TUBB2A,TUBB3,TUBB4A,USP5,VPS4A
IL3	cytokine	1.52e-13	ADGRE5,ALDH2,ARHGDIB,ARHGEF1,BCL2L1,CALR,CAPZB,CAT,CCT5,CD14,CD40,COPS4,CTTN,DHPS,EEF1A1,EIF2AK2,EIF3G,FASN,FUS,GART,GNA13,GNAO1,GNAS,HBA1/HBA2,HDGF,HLA-A,HNRNPA2B1,HSP90B1,HSPA2,HSPA5,HSPA9,ICAM1,IMPDH2,ITGAV,ITGB3,KPNB1,LCN2,LYN,MAN2B1,MCM5,MDM2,MLF2,MYO1C,NACA,NARS1,NCL,NRP1,PFKL,PHGDH,PLCB2,PPM1G,PSMA5,PSMB3,PSMB7,PSMC4,PSME1,RALA,RAN,RANBP1,RARS1,RPL10,RPL11,RPL13,RPL4,RPL5,RPL6,RPL7,RPS12,R…
n-nitrosomethylbenzylamine	chemical toxicant	1.69e-13	ACTN4,ACTR2,AHNAK,AKR1B10,ALDH3A2,ANXA2,AP3S1,ARPC2,BAX,CD44,CDK4,CLDN1,COPS5,CRK,CTTN,DDX5,EIF4G2,FGFBP1,GCLM,GNG12,GOLGA7,GSS,GSTT2/GSTT2B,HSP90AA1,IDH1,KRT14,KRT20,LAMB3,LRBA,MAP2K3,MSN,PCNA,PCSK9,PDCD10,PHGDH,PLS3,PPP2R2A,PPP3CA,PRKAR1A,PSMA6,RAB1A,RAD23B,SLC30A1,TG,TUBB6,TXNL1,USO1,USP14,YWHAH
IND S7	chemical - kinase inhibitor	2.59e-13	ACTB,ATP5F1B,CALU,COPS8,ENO1,ETFA,GLUD1,HNRNPL,HSPA1A/HSPA1B,KHSRP,PCK2,PDIA3,PGAM1,PGK1,PRDX2,PSMA1,RTCB,STIP1,TUBB,VIM
cyclosporin A	biologic drug	2.83e-13	A2M,ACTA2,AKR1B1,ANXA1,ANXA2,APOE,APP,ARHGEF1,ASNS,ATP1A1,BAX,BCAT1,BCL2L1,C4A/C4B,CAV1,CD14,CD40,CD44,CD55,CDH1,CDH11,CDK4,CLDN4,CLU,COL4A2,CP,CSTF2,EDIL3,EGFR,EIF4A3,EIF6,F3,F5,FASN,FDFT1,FLNA,FN1,FYN,GJA1,GNPDA1,GSTM3,H2AX,HS2ST1,HSP90AA1,HSPA5,HSPD1,ICAM1,ITGAV,ITGB4,ITGB6,KRT16,LAMA3,LAMC2,LCN2,LDLR,LGALS3,LYN,MCM3,MDH2,MICB,MIF,MMP14,MYH10,MYH11,MYH2,NDFIP2,NME1,NRCAM,PA2G4,PAM,PCNA,PDCD4,P…
cisplatin	chemical drug	2.87e-13	A2M,ACADVL,ACTA2,ACTB,ADRM1,AKR1C1/AKR1C2,ALB,ALDH1A3,ANK1,ANKFY1,ANPEP,ANXA1,ANXA2,ANXA4,ANXA5,ASNS,BAK1,BAX,BCL2L1,BECN1,BMP4,C4A/C4B,CAPN1,CAPN2,CASP8,CAT,CAV1,CC2D1A,CCNB1,CD14,CD44,CDCP1,CDH1,CDK1,CDK5,CLDN4,CLSTN3,CLU,CORO7/CORO7-PAM16,CP,CTNNB1,CTNND1,CTSB,DDB2,DKK1,ECE1,EPS8L2,ERBB3,EXOC6,F11R,F3,FASN,FN1,FOXN3,FYN,G6PD,GDF15,GGT1,GMDS,GMFB,GSTM3,GSTP1,H2AX,HBA1/HBA2,HMGCS1,HSPA4L,HSPA5,I…
LY294002	chemical - kinase inhibitor	3.03e-13	ACACA,ACAT1,ACTA2,ADAM17,AKR1C1/AKR1C2,ANPEP,APOE,ATP2B1,ATP2B2,AURKA,BAK1,BAX,BCL2L1,BSG,BUB1B,CCN1,CCNA2,CCNB1,CD14,CD274,CD2AP,CD44,CDH1,CDK2,CDK4,CDK6,CLDN4,CP,CST3,CTNNA2,CTNNB1,CUL4A,CXCL16,DHFR,EFNB2,EGFR,ERBB3,EREG,F3,FASN,FDFT1,FEN1,FN1,FRK,G3BP1,GCLC,GDF15,GJA1,GRN,GSK3B,GSR,GSTM3,GSTP1,HDAC2,HLA-DRB1,HMGCS1,HSP90AB1,HSPA5,ICAM1,INPP4B,ITGAV,ITGB3,JUP,KRAS,LAMB1,LAMB3,LAMC2,LCN2,LMNA,MA…
thioacetamide	chemical toxicant	3.13e-13	AACS,ACTA2,AKAP12,AKR1C3,ANXA1,ANXA2,ANXA4,ASNS,C4A/C4B,CD14,CD44,CD55,CDCP1,CDH17,CKB,CLDN4,CLU,CP,CTBP1,DBN1,EHD3,EPHX1,ERBB2,FSTL1,GDE1,GOT1,GSTM3,GYG1,HAT1,HSPA4,IFITM2,ITGB4,LAMC2,LCN2,LGALS1,LGALS3,LGALS3BP,MCM3,MCM6,MET,MMP14,MSH2,PCSK6,PKM,POLE,POR,PPT1,PROM1,PSMB10,PSMB8,PSMD10,PTGFRN,PTPRS,RCN1,RFC4,RRM1,S100A10,S100A11,SCPEP1,SLC7A11,STEAP3,TAGLN3,TCF4,TGFB1,TGM2,TIMP1,TIMP2,TMC5,TRIM2…
estrogen receptor	group	6.72e-13	ANXA1,AXL,BAX,C3,CA12,CAPG,CAV1,CD44,CD59,CD99,CDH1,CDH11,CDH3,CDH4,CLDN3,CLDN4,COL12A1,COL4A2,COL6A1,EGFR,ERBB2,ERBB3,EREG,F11R,FGFR2,FLNC,FN1,HRAS,HSP90AA1,HSPA1A/HSPA1B,ICAM1,IGF2BP3,ITGA3,ITGB1,JUP,KRT15,KRT18,KRT19,KRT7,KRT8,LAMC2,LDLR,LOXL2,LYN,MAP1B,MMP14,MSN,MUC1,NT5E,OCLN,PCDH1,PCDH7,PDGFC,PLAU,PLAUR,POR,SERPINE1,SHH,SLC9A3R1,SMAD3,SMN1/SMN2,TGFB1,TGFB2,TIMP1,TIMP2,TNC,TP53,TRIP10,VIM
benzo(a)pyrene	chemical toxicant	1.02e-12	ALDH3A1,ANXA1,APOA1,ARHGDIA,ARL6IP5,BAX,CCN1,COMT,CYB5A,DDB1,EPHX1,ERCC5,EREG,ESD,FASN,FYN,G6PD,GCLC,GCLM,GNA11,GNAI1,GNAI2,GNAO1,GNAQ,GPC1,GSTP1,HDAC2,HRAS,HSPA1A/HSPA1B,HSPA4L,HSPB1,IGFBP6,LCP1,LIMK2,MAP2K1,MAP2K3,MAP2K4,MDM2,ME1,NAPB,NMI,NQO1,NRAS,NUDT16,PCNA,PDCD6,PDLIM1,PGD,PPCS,PRKACA,RAE1,RGS5,RHOC,SELENBP1,SERPINA1,SERPINE1,SQSTM1,STX5,TGFB1,TGFB2,THBS1,TKT,TNFAIP2,TP53,TXNRD1
tetradecanoylphorbol acetate	chemical drug	1.02e-12	ACO1,ACSL4,ACTB,ADAM15,ADAM17,ADAM9,AHSA1,AKR1B10,ALB,ALDH1A3,AMIGO2,ANGPTL4,ANXA1,APP,APRT,ARF1,ARF4,ATP12A,ATP1A3,ATP2B4,AURKA,AXL,BAK1,BAX,BCAR1,BCL2L1,BECN1,BTC,C3,CAPG,CAT,CAV1,CCN1,CCNA2,CD14,CD276,CD44,CD55,CD70,CDC42,CDH1,CDK1,CDK4,CDK7,CFTR,CLDN1,CPE,CTNNB1,CTSB,CTSD,CTSH,CTTN,CUL3,DERA,DES,DMBT1,ECE1,EEF1D,EFNB2,EGFR,EIF2AK2,EIF4A1,EIF4A3,EIF4E,EIF4EBP1,EIF4G1,EIF5A,EIF6,EPHA2,EPHA4,ERB…
SOD1	enzyme	1.12e-12	ACO1,ACTB,ALDOC,APEX1,APOE,APP,ASL,ASS1,ATP1A1,ATP1A2,ATP1A3,B2M,BAG3,BAX,BCL2L1,BMP4,CAST,CCNK,CD14,CDH2,CDK4,CDK5,CKB,CLU,COMT,CP,CTNNB1,DCC,DCXR,DPYSL3,EZR,FTH1,GCLC,GCLM,GNAS,GNB1,GSTM3,GSTP1,HPCAL1,HSPA4,HSPA8,HSPB1,ICAM1,JPT1,MET,MINK1,NEFL,OCLN,PRDX6,PRKACA,PRPH,PSMB5,PSMB8,PTGR1,RAC1,RDX,SKP1,SNCG,SOD1,SQSTM1,STIP1,STMN1,TFRC,TGFB1,TLN1,TNFRSF10B,TP53,TUBB4A,VAPA,VAPB,VGF
TP73	transcription regulator	1.49e-12	ACTA2,ADAM10,ADAM17,ANGPTL4,AQP5,ATG5,ATG7,AURKA,B2M,BAK1,BAX,C3,CCN1,CCNA2,CCNB1,CD55,CDH1,CDK1,CDK2,COL18A1,COL5A2,CTNNB1,CTSD,CUL2,DHFR,DLG1,EGFR,ELOB,ELOC,ENG,EPHA2,ERCC2,ERCC5,EREG,FASN,FEN1,FGFR2,FKBP1B,FLOT2,FN1,FXR1,G6PD,GRN,HBG2,HSPA1A/HSPA1B,IGFBP4,ITGA5,ITGB4,KRT10,LCP1,LDHA,LIG1,LZTS1,MAPK14,MAPRE2,MCM6,MCM7,MDK,MDM2,MMP14,MPZL2,MTHFD1,NRP1,PGK2,PLAU,PPL,PRKDC,PROCR,RAD17,RAN,RTN4,SER…
miR-155-5p (miRNAs w/seed UAAUGCU)	mature microRNA	1.85e-12	AMIGO2,ANKFY1,ARFIP1,ATG3,CCN1,CDK5RAP3,CLDN1,CTNNB1,CUL4B,DCAF7,DNAJB1,DSG2,EGFR,GNA13,HSD17B12,IL13RA1,KRAS,MATR3,MET,MPZL1,MSH2,MSH6,MYO1E,NARS1,NT5E,PDLIM5,PICALM,PIK3R1,PODXL,PPL,PRAF2,PTPRJ,RAB27B,RAB34,RAB5C,RAB6A,RAC1,RCOR1,RHEB,RHOA,SCAMP1,SDCBP,SERPINE1,SLC30A1,SMAD2,SYPL1,TACSTD2,TBCA,TRIP13,TWF1,TXNRD1,UFL1,VAMP3
progesterone	chemical - endogenous mammalian	1.85e-12	ACAT1,ACOT7,ACTA1,ACTA2,ACTB,ADH5,AKR1C3,AKR1C4,ALDH1A1,APOE,ATP1A2,ATP1B1,ATP6V1B2,AURKA,BAX,BCAT1,BCL2L1,BSG,C3,CA12,CAV1,CCNA2,CCNB1,CD40,CDH1,CDH11,CDH2,CDK2,CFB,CFTR,CKMT1A/CKMT1B,CLDN3,CLDN4,CNDP2,COMT,CP,CST3,DKK1,DPP4,EGFR,EIF5B,ENG,ERBB2,EZR,F3,FAM49A,FEN1,FGFR2,FKBP4,FN1,FTH1,G6PD,GARS1,GJA1,HLA-DQB1,HLA-G,HSD17B4,HSPA2,HSPA8,ICAM1,ITGA2,ITGA5,ITGB1,KRT15,KRT5,KRT7,LAMB3,LCN2,LDHA,LGALS…
OGA	enzyme	2.1e-12	ABLIM3,ACSL4,ACTG1,ACTN4,ADRM1,ALDOC,APOE,ARPC4,ASS1,BAX,BCL2L1,CAPN1,CAV1,CAVIN2,CD14,CD151,CD40,CD44,CD55,CD99L2,CDH1,CDK2,CDK5,CDK6,CEACAM1,CLDN1,CLDN7,CNOT1,CPE,CTNNB1,CXCL16,CYFIP2,EFNB1,EFNB2,EIF2A,EPHA4,EPHB3,EPS8,ERBB3,FBLN1,FDFT1,FDPS,FGFBP1,FLNA,FLNB,FN1,FSCN1,G6PD,GAA,GALNT6,GALNT7,GLUL,GNE,GSN,HMGCS1,HPGD,HSP90AB1,IGF2BP3,IGFBP4,IGFBP7,ITGA2,ITGB5,KRT25,KRT6C,LAMB1,MCAM,MDM2,MGLL,MMP1…
TERT	enzyme	4e-12	ALDH1A3,ASNS,B2M,BAX,CALU,CAV1,COL5A2,CTSC,EFEMP1,EGFR,EIF5A2,EREG,GLB1,GNA13,GSN,HLA-B,HTRA1,ICAM1,IFIT1,IGFBP4,IL13RA1,ISG15,ITGAV,JUP,KHDRBS1,KRT19,LIPG,MFGE8,MMP14,MX1,NOP58,NSFL1C,PDGFC,PLOD2,PLTP,PPP6R3,PROM1,PRSS23,PSCA,PXN,RAB9A,RBBP4,RRM2,SMAD3,TK1,TP53,VIM
miR-30c-5p (and other miRNAs w/seed GUAAACA)	mature microRNA	4.74e-12	ANPEP,AP2A1,BECN1,CDCP1,CNOT9,CPNE8,DOCK7,GALNT7,GNAI2,HNRNPM,IDH1,ITGA2,KRT7,MAT2A,MET,NAPG,NCL,NT5E,NUCB1,PAFAH1B2,PGM1,PNP,PPP3CA,PTGFRN,PTPRK,RAB27B,RAD23B,RPS6KA2,SEC23A,SLC7A11,SLC9A3R2,STRN,STX7,SYPL1,TMED10,TMED7,TMEM59,TNFAIP2,TNFRSF10B,TP53,UAP1
metribolone	chemical reagent	7.77e-12	ACACA,ACLY,ACTN1,ACTN2,ADRM1,AGR2,AKAP12,ALDH1A3,ALDH9A1,ALDOA,ALDOC,APP,ARL6IP1,ATP1B1,ATP5F1B,ATP6AP1,ATP6V1E1,B2M,BAX,BCL2L1,CCNA2,CCT2,CLU,DAZAP2,EIF5,ENO1,EZR,FASN,FDFT1,FDPS,FOLH1,GAPDH,GDF15,GFPT1,GPI,HSPA5,IFITM2,INPP4B,ITGA6,ITGB4,JPT1,KRT18,LDHA,LDLR,MARS1,MGLL,MMP7,NDRG1,NEDD4L,NNMT,NPEPPS,PFKL,PFKP,PGAM1,PGAM4,PGK1,PKM,PMEPA1,PPA1,PPIB,PRKACB,RAB27A,RAB4A,RDH11,S100P,SMAD3,SMS,SORD,ST…
black raspberry extract	chemical drug	9.25e-12	ACTN4,ACTR2,AHNAK,AKR1B10,ALDH3A2,ANXA2,AP3S1,ARPC2,CD44,CLDN1,COPS5,CRK,CTTN,DDX5,EIF4G2,FGFBP1,GNG12,GOLGA7,HSP90AA1,KRT20,LAMB3,LRBA,MAP2K3,MSN,PCSK9,PDCD10,PHGDH,PLS3,PPP2R2A,PPP3CA,PRKAR1A,PSMA6,RAB1A,RAD23B,SLC30A1,TG,TUBB6,TXNL1,USO1,USP14,YWHAH
BDNF	growth factor	1.04e-11	ACOT7,ADAM17,AGRN,ALDH7A1,ANXA2,ANXA5,APEX1,APP,ATP1A3,BAG3,BCL2L1,BCL2L2,CAMK2A,CCN1,CP,CRMP1,DCTN1,DPYSL3,EEF1D,EEF2,EPB41L2,FAM49A,FLNA,FLNB,FSCN1,FTL,GLUL,GNAI1,GNAO1,GNAQ,GPC4,GPS1,HSD17B12,HSD17B4,HSPA2,HSPA4L,HSPA5,KLC1,LAMB2,LAMC1,LCN2,LGALS1,MAP1B,MAPK1,MBP,MVD,NAPB,NCDN,PAFAH1B1,PCNA,PDLIM5,PLTP,PLXNB2,PREP,PRKCZ,PSEN1,PTBP1,RAB14,RAB3A,REEP5,RHOA,RNH1,RPL13,RPL35A,S100A10,SCARB1,SERPIN…
MEL S3	chemical - kinase inhibitor	1.14e-11	ACTB,ATP5F1B,CALU,COPS8,ENO1,ETFA,GLUD1,HNRNPL,HSPA1A/HSPA1B,KHSRP,PCK2,PGAM1,PGK1,PRDX2,PSMA1,RTCB,STIP1,TUBB,VIM
let-7	microRNA	1.2e-11	ACTA2,AURKA,BCAT1,BCL2L1,BUB1B,CCNA2,CCNB1,CD44,CDC23,CDH2,CDK1,CDK6,CLUH,CPSF1,EIF4A1,EIF4G2,FARP1,FBL,FN1,GPI,GTF2I,HBA1/HBA2,HMGA1,HMGA2,IGF2BP1,IGF2BP2,ITGB3,KRAS,MCM2,MCM3,MCM4,MCM5,MCM6,MCM7,MGAT1,MRTO4,NAP1L1,NRAS,PA2G4,PABPC4,PAICS,PKM,PLAUR,PROM1,RELA,RFC2,RFC3,RFC4,RFC5,RRM1,RRM2,S100A4,SERPINE1,SMAD2,STAT3,THBS1,TRAP1,VAMP3,VIM,XPO5
PCGEM1	other	1.59e-11	ACACA,ACLY,ALDOA,CANT1,CS,ENO1,FASN,G6PD,GAPDH,GGT1,GLUD1,GPI,GSR,IDH1,LDHA,PGAM2,PGD,PGK1,PGLS,PKM,SDHA,SLC2A1,TALDO1
NR4A1	ligand-dependent nuclear receptor	2.14e-11	ACACA,ACLY,ACO1,ACSL4,ACTA2,AKR1C1/AKR1C2,AKR1C4,ALDOA,APOE,ATP12A,ATP5F1B,BABAM2,CAV3,COL6A1,CRABP2,CTNNB1,CTNND1,ENO1,ENO2,ENO3,EPCAM,FASN,G6PD,GPI,GSK3A,GSK3B,GYS1,HDAC1,ICAM1,ITGB4,JUP,KRT18,KRT8,LDLR,MARCKSL1,MAT2A,MDH1,MDH2,MDM2,MMP7,MPZ,MUC5AC,NDUFA10,NT5E,NUCB2,OCLN,PCK2,PCNA,PDIA3,PEBP1,PFKL,PFKM,PGAM2,PGK1,PGK2,PGM1,PKLR,PPA1,PRPS1,PRPS1L1,PRPS2,PTK2,PYGM,RPE,RPS6KA1,SERPINE1,SMAD3,SPIN…
GNA12	enzyme	2.75e-11	ACTA2,ARHGEF1,BAIAP2,CCNA2,CFL2,EGFR,EZR,G6PD,GCLC,GCLM,GNA13,GSR,GSTP1,IQGAP1,ITGA6,LAMB3,MAP2K1,MYH11,PAK2,PIK3R1,PPP1CA,PPP1CC,PSMB5,PXN,RDX,RFFL,RHOA,RRAS2,TXNRD1,VCL,VIM,WASL
bortezomib	chemical drug	2.79e-11	ABCF2,AGR2,BAG3,BAK1,BAX,BCL2L1,CALR,CASP8,CAV1,CBY1,CCNB1,CDK2,CDK4,DKK1,DNAJA1,DNAJB1,ERBB2,FBXO2,GDF15,HDAC1,HDAC2,HSP90AA1,HSP90B1,HSPA1A/HSPA1B,HSPA5,HSPE1,ICAM1,MAPK1,MDM2,MX1,NSFL1C,PCNA,PFN2,PSMA1,PSMA2,PSMA3,PSMA5,PSMA6,PSMA7,PSMB3,PSMB4,PSMB5,PSMB7,PSMC1,PSMC4,PSMC6,PSMD11,PSMD12,PSMD13,PSMD14,PSMD2,PSMD3,PSMD4,PSMD6,RPA3,SAA1,SEC23IP,SERPINA3,SQSTM1,TGFB1,TIGAR,TNFRSF10B,TP53,UCHL1,VAP…
uranyl nitrate	chemical toxicant	4.82e-11	AIMP1,ATP5F1B,CANX,CRYZ,CST3,EEF2,ESD,FTL,GLRX3,GLUD1,GPI,HNRNPA2B1,HSD17B4,HSPA8,HSPD1,IGFBP7,LGALS3,NDRG1,NME2,PEBP1,PRDX1,PRDX2,RAB5C,RACK1,RPL10A,RPL23,RPL7,RPL9,RPS16,RPS24,RPS26,RPS8,SOD1,SQSTM1,TAGLN2,TPT1,TUBA1C,UBC,YWHAZ
HSF2	transcription regulator	4.87e-11	CCT2,CCT3,CCT4,CCT5,CCT6A,CCT7,CCT8,CLU,HSPA1A/HSPA1B,HSPA4,HSPB1,HSPH1,PSMA1,PSMA5,PSMB2,PSMB5,PSMC4,PSMD10,PSMD3,TCP1,TXN
CXCL12	cytokine	8.07e-11	ACTA2,ADAM17,AKR1C3,ARPC4,AXL,BAX,BCL2L1,CANX,CD14,CD44,CD9,CDH1,CDK2,CELF1,CPSF1,CTNNB1,DPP4,EGFR,ERBB2,EXOSC6,FLNA,FN1,FYN,GOPC,GSK3B,GSR,HNRNPD,ICAM1,IGFBP7,ITGB1,ITGB3,ITGB4,LOXL2,MARCKS,MMP11,MMP14,MSH6,NUMA1,PCDH1,PLAU,RANGAP1,RAP1A,RBM14,RHOC,RPS6KA3,RRAS,SHH,SSBP1,STRAP,THBS1,TIMP1,TNFRSF10B,TNFRSF10D,TNFRSF11B,TP53,VIM,XRCC5
CD40LG	cytokine	8.9e-11	ACY1,ADAM17,ALCAM,ANXA6,ANXA7,APRT,AXL,B2M,BAX,BCL2L1,CAST,CBX3,CD40,CD44,CD70,CDK6,CLNS1A,CLU,CLUH,CSTF2,CTSC,DCTN1,DDX46,EGFR,EIF2A,EIF2AK2,EIF2S1,F3,FBL,FSCN1,HLA-DQB1,HSP90AA1,HSPA1A/HSPA1B,ICAM1,IFIT1,IFITM1,IL13RA1,IPO8,ISG15,ITPA,KIF2A,LMAN2,MAP2K3,MARCKS,MARCKSL1,METAP1,MIF,MMP11,MMP14,MRE11,MSH2,MX1,NAMPT,NAP1L1,PLAU,PLAUR,PMVK,PRKDC,PSMA2,PSMB10,PSMB8,PSMB9,PSME1,PSME2,PSMG1,PTPN1,PTPN1…
CDKN1A	kinase	9.29e-11	ACP1,ACTA2,ACTB,AIMP1,APP,ARL6IP1,AURKA,BAX,BCL2L1,BUB1B,BUB3,CCN1,CCNA2,CCNB1,CDK1,CDK4,COG1,CTSB,FANCI,FN1,GLB1,GRN,H2AX,HNRNPA2B1,HSPA1A/HSPA1B,HSPA5,ITGAV,ITGB3,ITGB5,KNTC1,KRT18,LGALS3,LGALS3BP,LIMA1,MCM2,MCM3,MCM4,MCM5,MCM6,MCM7,NPM1,PCNA,PHGDH,PSAP,RFC4,RPA3,RRM1,SAA1,SERPINE1,SHC1,SMC2,SMC4,STMN1,TP53,TUBB3,TUBB4A,TUBG2,TYMS,VIM,XRCC6,YBX1
SPDEF	transcription regulator	1.09e-10	CD40,CDH11,CDH2,CLDN7,COL4A2,COL5A2,COL6A1,CYFIP1,EGFR,ITGA3,ITGA5,ITGA6,LAMB2,LAMC1,LASP1,MUC5AC,PLAU,PLAUR,PTPRF,SERPINB5,SERPINE1,SFTPA1,SMAD2,SMAD3,SQSTM1,TGFB1,TNC,VASP,VIM
trans-hydroxytamoxifen	chemical drug	1.23e-10	ACTN4,ANXA3,APOE,BAK1,BMP4,CAV1,CCNA2,CCNB1,CLU,CRYZ,CTSH,DBN1,ERBB2,ERBB3,FN1,FOLH1,GCLC,GNE,GPRC5A,GSTP1,H2BC21,IGFBP4,ITGA2,KRT7,KYNU,L1CAM,LAMB1,LAMB2,LDHA,LMNA,LOXL2,MUC1,MYO1B,NDRG1,P4HB,PLAU,PLOD1,PLOD2,PRPS1,PRSS23,PXDN,RAB30,RAB31,RFC4,SCG2,SELENBP1,SMAD3,SNCG,STAT1,TGFB2,THBS2,TPM1,WARS1
FOLR1	transporter	1.31e-10	ABCE1,ACTN4,ALDOC,ARHGDIB,ATP6V1B2,B3GNT3,BASP1,CAT,CAV1,CD9,EPCAM,GBA,LAMB2,MDK,NAP1L1,NSDHL,PDCD4,PFN1,PIP4K2C,RPS24,S100A4,SLC3A2,SMARCE1,SMC2,SNRPF,SORD,ST3GAL4,STXBP2,SYNCRIP,SYNGR2,TAGLN2,TPI1,TYMS,UBE2V1,UCHL5
TFAP2A	transcription regulator	1.31e-10	ADAM17,ALCAM,ANXA1,APOE,BAX,BCL2L1,BLOC1S6,CDH1,DCBLD2,EFEMP1,EGFR,ERBB2,EREG,G3BP2,GLO1,KRT14,KRT5,LIPA,MCM5,MMP14,PLAU,PLAUR,PODXL,POR,PPP2R2A,PRDX1,PSAP,RAB27B,RPL6,RPL7,RPLP0,RPS5,SERPINE1,STX7,TIMP1,TPM1,TPM3
F2R	G-protein coupled receptor	1.31e-10	CCN1,CD44,CD55,CDH1,CDH11,CLDN3,ECE1,F3,FGFR2,FN1,GJA1,GNA13,HMGA2,ICAM1,IGFBP7,ITGA6,KRT19,KRT8,LAMB1,LAMB3,LDHB,MCAM,MIF,PLAT,PLAU,PLAUR,RHOA,S100A4,SERPINB5,TFPI,TFPI2,TGFB1I1,TGFB2,TGM2,THBS1,TP53,VIM
ARNT	transcription regulator	1.48e-10	ADAM17,ALDH3A1,ALDH7A1,ALDOA,ALDOC,ANGPTL4,CAV1,CD81,CDCP1,CDK4,CLDN1,CTSD,DNAJC2,EIF6,ENG,ENO1,ERO1A,G6PD,GAPDH,GPI,ITGAV,ITGB3,LDHA,LOXL2,MYL6,MYO1C,NQO1,PCK2,PGK1,PPP2CB,RANBP1,RANGAP1,RGS5,SERPINE1,SHH,SLC2A1,TFRC,TP53,TPI1,TUBA4A,VIM
VCAN	other	2.22e-10	ACTA1,AGRN,ANGPTL4,APOE,ASS1,C3,C4A/C4B,CD59,CLU,CPE,DAG1,EGFR,F3,FABP5,FN1,GLB1,ICAM1,IFIT1,IFITM1,IGFBP4,ITGA3,ITGA5,ITGB1,LAMB1,LCN2,LGALS3,MAP1B,MDM2,MIF,MX1,MX2,MYH10,OAS3,PAM,PCSK1N,PLAU,PRDX5,PTK2,SMAD3,SMPDL3B,STAT1,TGFB1,THBD,TIMP1,TP53,TTC27,VCAN,VCL,YBX3
testosterone	chemical - endogenous mammalian	2.36e-10	A2M,ALDOA,ANPEP,ANXA1,ANXA3,ARF5,ARRB2,ATP12A,ATP1B1,ATP2B1,BAX,BMP4,CASP8,CAST,CAT,CAV1,CDH1,CDH2,CDK2,CDK4,CDK6,CLU,CRK,CYB5A,DDX3Y,EGFR,EIF2S1,EIF4EBP1,EIF4G3,ELOC,ERBB2,FGFR2,FN1,GDI2,GGT1,GMFB,GPC1,GUSB,HNRNPK,HSP90AB1,HSPA1A/HSPA1B,HSPD1,ITGB1,KRAS,LGALS1,MMP7,MX1,NDRG1,OAT,OCLN,PCNA,PDIA4,PIK3R1,PLAU,PPP2CA,PRKCZ,PSEN1,PSMA1,PSMA2,PSMB1,PSMC3,PXN,RAB2A,RALA,RELA,RPL21,RPS11,SERPINA5,SERPIN…
ETV4	transcription regulator	2.39e-10	ACTA2,B4GALT1,BAX,CAV1,CDH1,CTNNB1,ERBB2,FN1,GGT1,HPGD,JUP,KRT5,MET,MMP14,MMP7,MUC4,PLEC,PTK2,SHH,VIM
KDM8	enzyme	2.54e-10	ACACA,ACLY,ALDOA,CS,ENO1,ENO2,ENO3,G6PD,GAPDH,GGT1,GSR,IDH1,LDHA,MCM3,MCM4,MCM5,PCK2,PGAM2,PGD,PGLS,PKM,PPFIA2,PRPS1,RPE,S100P,SDHA,SLC2A1,STK3,TALDO1
indomethacin	chemical drug	2.73e-10	A2M,ANXA1,ANXA2,APP,ASNS,BAX,BCL2L1,BSG,C4A/C4B,CAPN2,CCNB1,CD14,CD44,CD55,CDH1,CLDN1,CLDN4,CLU,CP,CTNNB1,CTSD,DYNLL1,FASN,GBA,GDF15,GSTM3,IFITM3,ITGB4,KRT8,LAMC2,LCN2,LDLR,LGALS3,LIMA1,LOXL2,MCM3,MMP14,OCLN,P4HB,PCNA,PLAUR,PROM1,PSMB10,PSMB5,PSMB8,PSMB9,RCN1,RPS21,RPS28,S100A10,S100A11,SLC7A5,STRN4,TFPI2,TIMP1,TNFRSF10B,TUBB,UAP1,UPP1,VCAN,VIM,XRCC5,XRCC6,YWHAE
RRP1B	transcription regulator	2.78e-10	AURKA,CCNA2,CDK1,DHFR,EIF3H,FEN1,HAT1,HSP90AA1,HSP90AB1,ITGB5,KIF11,MCM2,MCM3,MCM4,MCM5,MCM6,MDM2,PCNA,PDGFC,RPA1,RPA2,RPL11,RPL13,RPL13A,RPL14,RPL22,RPL6,RPS10,RPS14,RPS19,RPS26,RPS3,RPS5,RPS8,RPS9,SERPINE2,TGFB1,TUBG1
raloxifene	chemical drug	4.31e-10	AIMP1,ANXA3,BAK1,BMP4,CCNB1,CLU,CTSH,DBN1,DYNLL1,ENG,ERBB2,ERBB3,FLNB,FOLH1,GPRC5A,H2BC21,HSPA1A/HSPA1B,IGFBP4,ITGB1,ITGB3,KRT7,KYNU,L1CAM,LAMB1,LAMB2,LDLR,MAPK14,MIF,MUC1,MYO1B,NDRG1,PCNA,PRPS1,PRSS23,PXDN,RAB2A,RAC1,RFC4,RHOA,SELENBP1,SERPINE1,SMAD3,SNCG,SOD1,TFRC,TGFB2,THBD,TIMP1,TNFRSF11B,TUBA4A
phenethyl isothiocyanate	chemical drug	4.6e-10	AP3S1,BAK1,BAX,BCL2L1,CAPN2,CCT4,CRK,CTTN,DDX5,EEF2,ERBB2,GCLM,GOLGA7,GSS,GSTT2/GSTT2B,HSP90AA1,IDH1,IFIT1,KRT20,LARS1,MAP2K3,NNMT,PCNA,PCSK9,PDCD10,PLS3,PSMA6,PSMB3,QSOX1,RAB1A,RASA1,RPL5,TXN,TXNL1,TXNRD1,USO1,USP14
E2F4	transcription regulator	4.84e-10	ALG5,BECN1,BUB3,CALM1 (includes others),CCNA2,CDK1,CDK2,CSDE1,DDB1,DHFR,DHPS,EIF2B2,FDFT1,FEN1,GTF2H4,H2AX,H2BC21,HMGB3,HSP90B1,KHDRBS1,MCM3,MCM4,MCM5,MCM6,MRTO4,MSH2,MTHFD1,NAP1L4,NASP,NCL,NPM1,PCNA,PCSK1N,PGRMC1,PPP2R2B,PRKCSH,PRKDC,PRPSAP1,RANBP1,RBBP4,RFC2,RFC3,RFC4,RPA3,RRM1,RRM2,SERPINE1,SFPQ,SHH,SLC3A2,SMC2,SMC4,SRRM2,SRSF2,STMN1,TK1,TMPO,TP53,TUBA3E,UMPS
ESR2	ligand-dependent nuclear receptor	4.96e-10	ABCC11,ACTC1,AKAP12,ANK1,ANPEP,ANXA4,APEX1,APOE,ATP2B1,BCAT1,BCL2L1,BMP4,C3,CA12,CAPN2,CAV1,CCNA2,CDH1,CDH2,CDK6,CLDN1,CLDN11,CLDN4,CLU,CPM,CRYZ,CTNNB1,CTSD,CXCL16,DDAH1,DDB2,DKK1,EGFR,EMB,ERBB2,EREG,FASN,FBLN1,FN1,FSCN1,GALNT7,GCLC,GLB1,GSTP1,GYG1,HMGA2,HPGD,HRAS,HSD17B4,HSPA2,IGFBP4,IMPDH2,ITGA2,ITGB1,KRT14,KRT16,KRT17,KRT19,KRT20,KRT6B,KRT8,LMNA,MAP2K2,MAP2K3,MAPK1,MAPK14,MAPK3,ME2,MGAT3,MME,M…
ANGPT2	growth factor	5.18e-10	ACTA1,ACTA2,CALR,CAT,CCT7,CFB,COL18A1,COMT,DBNL,EEF1B2,EGFR,EXT2,FEN1,FKBP10,FKBP4,FN1,GSK3B,GSTT1,HDAC2,HMGCS1,HSP90AA1,HSPA1A/HSPA1B,HSPA2,HSPA4,HSPA5,HSPD1,ICAM1,KPNA2,LARP4,LYN,MAP2K1,MFGE8,MIF,MMP7,NME1,P4HB,PDCD4,PDIA3,PDIA5,PDIA6,PLAU,RBM14,RFC2,RFC4,RHOB,RPA2,RPA3,RPS6,SERPINE1,SOD1,ST13,THBS1,THBS2,TNFRSF10B,TP53,TUBB3,VIM
IL5	cytokine	5.88e-10	A2M,ALDOA,ALDOC,ANXA2,ANXA6,ASNS,ASS1,ATP1B1,BCL2L1,CD40,CD55,CD9,CEACAM1,CTSC,DDX21,EAF2,EIF4EBP1,ENO1,EPS8,ERO1A,GALK1,GCLM,GSTT2/GSTT2B,HSP90B1,HSPA5,HSPA6,HSPH1,ICAM1,IL13RA1,ITGAV,ITGB6,LFNG,LIMK2,LMNB1,LMO7,MAT2A,MYADM,NACA,NDRG1,PDIA6,PDLIM1,PFKP,PGM1,PKM,PRDX4,PSMB4,QSOX1,RAB21,RPN1,RRAS2,S100A4,S100A6,SCRIB,SFPQ,SLC16A3,SLC1A5,SLC2A1,SLC7A5,SNAP23,SNTB1,SRI,TGFB1,THY1,TPI1,TPM4,TUBB2B,UC…
IGF1R	transmembrane receptor	6.36e-10	ACP1,ACTA1,ACTA2,ACTN4,ALDOA,ANXA3,APP,ATP5F1B,BAX,BCL2L1,CALU,CAPG,CDC42,CDH1,CDK1,CETN2,CLU,COL18A1,COL4A2,CTNNB1,CTNND1,CTSD,DES,FASN,FLNC,FTH1,HSPA5,HTRA1,IGFBP4,KRT19,KRT5,KRT6B,LASP1,MAPK14,NME1,PDCD10,PDLIM2,PHLDA2,PKM,PLAT,PLAU,PRKAR1A,PROM1,PSMC6,RAB18,RAB1A,RAC1,RBBP7,RELA,RFC2,RHOA,RPL10A,RPL35A,RPL7,RPL9,RPS21,RPS24,RPS26,S100A4,SCG2,SDC4,SF3B5,SNCG,STAT3,TGFB1,TGFBI,TP53,TXN,TYMS
lomustine	chemical drug	6.41e-10	A2M,ANXA1,ANXA2,ASNS,C4A/C4B,CD14,CD44,CDCP1,CLDN4,CLU,CP,GSTM3,ITGB4,LAMC2,LCN2,LGALS3,MCM3,PSMB8,RCN1,S100A10,S100A11,TIMP1,TNFRSF10B,TNFRSF10D,TUBB,UPP1,VIM
estrogen	chemical drug	6.92e-10	ALB,APOA1,APOE,AURKA,AXL,CCN1,CFTR,CKB,CLU,COL18A1,COL4A2,COMT,CTSD,DHFR,EGFR,ERBB2,ERBB3,FBLN1,FEN1,FN1,FTH1,G6PD,GALK1,GJA1,HSPH1,ICAM1,IGFBP4,IGFBP6,ITGA5,ITGB1,KLK10,LCN2,LDLR,LGALS1,LIG1,MCM3,MCM4,MCM5,MCM7,MDM2,MUC1,MVD,NAMPT,NME1,NTS,OAT,PCNA,PLAT,POLE,PSMA2,PTX3,RAB11A,RAB11B,RFC3,RRM2,SCARB1,SERPINA3,SERPINE2,SFTPB,SMAD3,SMC2,SOD1,SRM,SRSF2,STAT1,STAT3,TGFB2,TNFRSF11B,TP53,TRIM16,TYMS
calcitriol	chemical drug	7.05e-10	ACAT2,AGR2,ALB,ALPI,ANXA2,APOA1,APP,ATG5,ATIC,ATP2B1,BAK1,BAX,BCAT1,BCL2L1,BECN1,BUB1B,C3,CAVIN1,CCN1,CCNA2,CCNB1,CD14,CD40,CDH1,CDK1,COL4A2,COMT,CSE1L,DDAH1,DNM1L,EGFR,EPHB2,ERBB2,ERBB3,F3,FASN,FDPS,FEN1,FIGNL1,FN1,G6PD,GAPDH,GDPD5,GIT1,GLUD1,GNAI2,GSR,HDAC1,HPGD,HSD17B4,HSPA9,HSPD1,IDH1,IFITM1,ISG15,KLK10,KPNA2,KRT6A,LAMP1,LCN2,LGALS1,LIG1,LRPPRC,MCM2,MCM3,MCM4,MCM5,MCM7,MX1,NASP,NCAPD2,NUP43,N…
PDGF BB	complex	7.1e-10	ACAT2,ACTA2,AKAP12,AKR7A2,ANXA11,ARF5,ATP2B1,BMP4,C3,CALM1 (includes others),CCN1,CD44,CDK1,CDK2,CDK4,COL18A1,CP,DCBLD2,EGFR,EIF4G1,ELAVL1,EREG,F3,FASN,FLNA,FN1,GDF15,GJA1,GJC1,GLUL,GSS,HLA-E,HMGCS1,HRAS,IGFBP4,ITGA5,ITGB1,KRAS,LAMB2,LDLR,LGALS3,LMNA,MAT2A,MCM6,MMP14,MYH11,NAMPT,PCNA,PDLIM1,PFN2,PLAT,PLAU,PSMB4,RACK1,RFC5,RHOB,RPL13,RPN2,RPS14,RPS6,SERPINA3,SERPINE1,SHH,SLC7A7,SNRPG,STAT3,SYNE1,T…
HNF1B	transcription regulator	7.2e-10	ACADVL,ACTN1,AKR1C4,ALB,ANXA4,B3GALT5,CD44,CD99,CDH1,CDK1,CLDN1,CLDN7,COL5A2,EPS8,F11R,FN1,GDI2,HMGA2,ITGA3,ITGB6,LAMB1,MET,MMP7,MPZL2,MUC4,NID2,OCLN,PCSK9,PLAU,PLAUR,PODXL,S100A4,S100A6,S100P,SEMA3C,SERPINA1,SERPINH1,TACSTD2,UPP1
CLDN7	other	7.55e-10	ALDH3A1,ANXA3,APLP2,APOE,ARHGDIB,C3,CA12,CEACAM5,CEACAM6,DKK1,F3,F5,H2AC20,HLA-B,IGFBP7,LAMTOR1,LGALS3,LIMA1,LTA4H,MUC1,MUC13,MX1,NCOA7,NNMT,NUDT21,PHGDH,PRKCZ,PRNP,PRSS23,PRSS8,PSMG2,RPP40,RPS7,RRAS2,SDCBP2,SERPINB1,SYTL2,TIMP2,TINAGL1,UBE2L6
IND S1	chemical - kinase inhibitor	7.62e-10	ACTB,ATP5F1B,CFL1,COPS8,ENO1,ETFA,HSPA1A/HSPA1B,PDIA3,PGAM1,PGK1,PRDX1,PRDX2,PSMA1,STIP1,TUBB
AKT1	kinase	8.13e-10	ACAT2,ACLY,ACTA2,ACTC1,AKR1B10,AKR1C1/AKR1C2,APOC3,ARL6IP1,ASS1,ATP6V1E1,BAX,BCL2L1,CD40,CDH1,CDK2,CDK4,CLU,CRYZ,CST3,CTNNB1,DIAPH1,ENO1,EZR,FABP5,FASN,FN1,FSTL1,GCLC,GCLM,GDF15,GSR,GSS,HMGCS1,HNRNPL,HNRNPM,ITGB1,LAMB1,LCN2,LDHB,LIPA,MATR3,MBP,MDH1,MDM2,ME1,MMP14,MYH10,MYH11,NQO1,PIK3R1,PKM,PRKAR1A,RAB11A,RFC4,RHOB,SERPINE1,SIRT6,SLC2A1,SLC3A2,SRP14,TGFB2,THBS1,THBS2,TIMP1,TK1,TP53,TYMS,UBE4B,VCA…
RAF1	kinase	8.51e-10	ACAT2,ACOT7,AKAP12,ANXA1,AP2B1,ATP6V1B1,BECN1,CD44,CLDN1,CTNNB1,CTSH,DCBLD2,ERBB2,FGFBP1,GRN,HMGA2,HMGB3,HNRNPA2B1,HNRNPAB,HPCAL1,HSPB1,ITGA2,ITGB1,ITGB3,ITGB4,ITGB5,LAMA3,LDHA,LDHC,MCF2L,MET,MGLL,NQO1,OCLN,PCSK6,PHLDA2,PLAT,PLAU,PLAUR,PLEC,PNP,PRSS3,RAC1,RAN,RFFL,RPS2,RRM2,RTCB,SELENBP1,SMAGP,SNRPD1,ST3GAL4,TFPI2,TGM2,TIMP1,TUBA4A,TUBB2A,TUBG1
F2	peptidase	9.53e-10	ACTA2,AKR1B1,ANGPTL4,B4GALT1,BAX,BSG,CAD,CALR,CBR3,CCN1,CCNA2,CD44,CD55,CLIC1,CLU,CORO1C,COTL1,CTPS1,ECE1,EHD4,EIF4A1,EPB41,EREG,F3,FN1,GNA13,HMGA1,HSP90AA1,ICAM1,IGFBP4,ITGB1,LAMP1,LOXL2,MAPK3,MGLL,MIF,MYH11,MYH9,NCOA7,PDIA4,PLAT,PLAUR,PROCR,RAB3A,RAC1,RAC2,RHOA,RHOB,RNH1,SDC4,SERPINE1,SLC12A7,SMTN,SRM,TAGLN2,TAGLN3,TFPI,TFPI2,TGFB2,THBD,THBS1,TIMP2,TMED9,TUBB3,UCK2,VASP,VTN
let-7a-5p (and other miRNAs w/seed GAGGUAG)	mature microRNA	9.57e-10	AARSD1,ACP1,ACTA2,ATP6V0A1,BCL2L1,BSG,CAPG,CDH2,CDK6,CDK7,CHMP2A,CSDE1,DOCK5,EIF4G2,GTPBP3,GYS1,HBA1/HBA2,HMGA1,HMGA2,HYOU1,IGF2BP1,IGF2BP2,IGF2BP3,IPO4,ITGB3,KLK10,KRAS,KRT19,MTPN,NRAS,PGRMC1,POLR2C,PPP1R7,PXDN,RABGAP1L,RHOB,RHOG,S100A4,SMAD2,SNAP23,STAT3,SYPL1,THBS1,TPM2,TRMT1,TYMS,VIM
TCF	group	9.75e-10	ALDH1A1,ALDH3A2,BCL2L1,BMP4,CCT8,CD44,CEACAM1,CNN2,CTNNA2,DDX17,EPCAM,EPHB3,GJA1,HTRA1,IFITM1,KRT5,LGALS3,MME,MMP7,NRCAM,PCSK6,PLS3,QPCT,RCN1,SAA1,SEMA3C,SERPINA1,SERPINA3,SERPINA5,SERPINE1,SFN,SLC1A5,TK1
salirasib	chemical drug	9.88e-10	ALDOC,COL5A2,ENO2,HDAC1,HRAS,KRAS,LDHA,LDHC,LGALS1,MTOR,NRAS,OCLN,PGAM1,PGK1,PGM1,PKM,PLAT,PLAU,PLOD1,PLOD2,SERPINE1,SLC2A1,TGM2,TPI1
nocodazole	chemical reagent	1.15e-09	AURKA,CAV1,CCNB1,CDK1,CDK4,CDK7,CSNK2B,FLNA,FYN,GSK3A,GSK3B,KHDRBS1,MAP2K1,MAP2K2,MAP2K4,MAPK1,MAPK3,MDM2,PPP1CA,PPP1CC,PPP2CA,PPP4C,PRKCZ,PTK2,PTPN1,PTPN12,RPS6KA1,SRC,STK3,STK4,TP53,YES1
phytohemagglutinin	chemical drug	1.18e-09	ADH5,AHSG,ALDH2,APP,CALU,CAP2,CAT,CD44,CD46,CDH11,CDK4,CDK7,COL18A1,CPM,CRMP1,DHX9,DRG2,EIF5,EIF5A,ENG,EPRS1,GCLC,GGT1,GNAI1,GNAT1,GSTT1,GYS1,HDAC2,HINT1,HPCA,HPGD,HSP90AA1,ICAM1,INPP1,ITGB3,KRT13,LAMB2,LAMP1,LMAN1,MAP1B,MBP,MCM4,MET,MMP11,NAGLU,NME1,NT5E,PAPOLA,PCNA,PRPF4,PRPS1,PSMA1,PTPN1,PTPN12,PTPRJ,RASA1,RCC1,RPA1,RPS16,SARS1,SCARB2,SERPINA5,SHC1,SOX4,SRP14,SRSF1,STAT1,STAT3,TFPI,TIMP1,TMPO,…
NRG1	growth factor	1.33e-09	ACAT1,ACTN1,ARPC4,AXL,BAK1,BCL2L1,CAPN1,CAV1,CAVIN1,CAVIN2,CCN1,CDH1,CDH4,DAG1,DDAH1,EEF1A1,ENO3,EPHA2,ERBB2,ERBB3,FABP5,FLNA,FN1,FSCN1,FSTL1,G3BP1,GLG1,GPI,HEXB,HMGA1,HNRNPK,ITGAV,ITGB3,ITGB5,L1CAM,LIMK2,MARCKS,MBP,MGLL,MUC5AC,NDRG1,PAFAH1B1,PCCB,PDCD4,PGAM2,PHGDH,PKLR,PLAU,PLAUR,PRKACA,PXN,PYGM,RAB3A,SART3,SDHA,SERPINE1,SLC2A1,SOX4,STMN1,TGFB2,TGM2,THBS1,TK1,UTRN,VCL,VIM,XRCC6
SREBF1	transcription regulator	1.35e-09	AACS,AARS1,ACACA,ACACB,ACLY,ACSL4,ALDOA,ALDOC,APOC3,ARF4,BAX,BCL2L1,CAP2,CAPZB,CD14,CDK4,CFI,CHMP2A,COL6A1,CXADR,CYB5A,DARS1,DBI,FABP5,FASN,FDFT1,FDPS,FN1,G6PD,GLB1,GSR,HFE,HMGCS1,HSPA1A/HSPA1B,HSPA5,IDH1,LDLR,LGALS3,MDK,MVD,NSDHL,OAT,PCK2,PCSK9,PKLR,PLS3,PLTP,PMPCA,PMVK,PPAT,PPCS,RDH11,RPLP0,RPS24,RPS27,S100A13,SCARB1,SERPINA1,SERPINA3,SERPINE1,TGFB1,TP53,TTN,VGF
APOE	transporter	1.47e-09	ACAT1,ACTA2,ACTB,ADAM10,ANXA11,APOA1,APOE,APP,ATXN3,BAX,BCAM,BMP4,CALR,CAPNS1,CAT,CAV1,CCN1,CD40,CD44,CLU,COL18A1,CTDSP1,CTNNB1,CTSB,CTSD,EPN2,F3,FKBP4,FLOT2,GLUL,HABP2,HPCAL1,HSP90AB1,HSP90B1,HSPA1A/HSPA1B,HSPA5,HSPD1,HSPG2,ICAM1,IGFBP6,ITGA3,ITGA5,KCTD10,LCN2,LDLR,LIPA,LIPG,M6PR,MAP2K3,MAPK14,MYBBP1A,MYO1B,NQO2,OGA,P4HB,PCSK9,PLAU,PMEPA1,PPP2R5E,PRPSAP2,PSMC4,PTX3,RELA,RPL10A,SCARB1,SDC4,SERPIN…
SP110	transcription regulator	1.69e-09	ACP1,ANXA5,BMP4,BST2,CCN1,CDC37,CLU,CTSB,F3,FLII,FUS,GNA13,GRN,HDAC2,IFIT1,IFITM1,IFITM3,IKBKG,ITCH,ITGAV,ITGB1,LMNA,MX1,MYH9,OAS1,OAS3,PDCD6IP,PDGFC,POLE,PTPN12,RAB15,RAC1,RIPK2,RPA1,SERPINA1,SMAD2,SOX4,SQSTM1,STAT1,TIMP1,TNFRSF1A,TRIM28,YES1
AR	ligand-dependent nuclear receptor	1.91e-09	ACTA1,ACTR3,AKR1C3,ALDH1A1,ATP1A3,ATP4A,BASP1,BCL2L1,BMP4,BUB1B,C3,C4A/C4B,CALU,CAMK2A,CAST,CAV1,CCNA2,CCT3,CDH1,CDH11,CDH2,CLDN11,CLDN3,CLSTN1,CTNNB1,DBI,DES,DNM1L,DSG2,EGFR,EHD3,EIF2B5,EMB,ENO2,EPHX1,EPPK1,ERBB2,ERBB3,ERO1A,FABP5,FEN1,FGFR2,FKBP4,FXYD3,GDF15,GDI1,GJA1,GSN,GSTP1,GUSB,HSPA5,HSPH1,IMPDH2,INPP4B,ITGA2,ITGA6,ITGB4,KNTC1,KPNA2,KRT14,LAMA5,LMAN1,MCM2,MCM4,MME,MUC1,MYO1B,NAP1L1,NDRG1,O…
5-azacytidine	chemical drug	1.97e-09	ANXA2,ATP5F1B,BCL2L1,CALR,CANX,CASP8,CAV1,CAVIN1,CD44,CDH1,CLDN1,CTNNA1,CTNNB1,DKK1,EPHA2,F3,FYN,GDF15,GSK3A,GSK3B,GSTP1,HSP90B1,HSPA5,HSPA8,HSPD1,KRT17,LDHB,MECP2,MUC4,MYO1B,PLAU,PURA,RHOB,RRM2,SHC1,SHH,SLC3A2,SLC7A5,TACSTD2,TFPI2,TGM2,THBS1,THBS2,TNFRSF10B,TUBB,UPP1
sulindac sulfide	chemical drug	1.99e-09	APP,ARPC1B,BCAM,BCL2L1,CYB5B,DYNLL1,ESD,GARS1,GDF15,KRT19,LDHA,MMP7,NQO1,NUTF2,PGAM1,PIK3R1,PLAU,PPP2R1A,PPP2R2A,PRSS23,RANBP1,SERPINB5,SPTBN1,STAT3,TNFRSF10B,TUBA4A,XRCC6,YWHAE
lith-O-Asp	chemical reagent	2.06e-09	CCT6A,CFL1,GMPS,HNRNPA2B1,OLA1,PGK1,PSMB1,PTK2,PXN,RNH1,TRAP1,WDR1
interferon beta-1a	biologic drug	2.14e-09	ALG5,BUB3,CCT4,CCT6A,COPS5,CS,DNAJA1,DNAJB1,EEF1G,EIF2B1,ENO1,FKBP1A,GSTP1,IFIT1,KARS1,KRT1,LGALS1,MX1,NMI,PFDN5,PGAM1,PGK1,PLAUR,PPIA,PPP1CC,PSMB8,PSME1,PUM1,RAE1,RAN,RPL18,RPL22,RPS19,RPS27,RPS28,RPS7,SERPINA1,STAT1,TBCB
ATF4	transcription regulator	2.35e-09	AARS1,APEX1,APOE,ASNS,BCAT1,CALR,CANX,CARS1,CTNNB1,EIF2S2,EIF4EBP1,ERO1A,FASN,FN1,FYN,GARS1,GDF15,GYS1,HSP90B1,HSPA5,HYOU1,IARS1,IGFBP7,LARS1,LGALS3,MARS1,NARS1,NDRG1,NID2,PCK2,PHGDH,PRKDC,PSEN1,PTX3,SARS1,SHMT2,SLC1A5,SLC3A2,SLC7A11,SLC7A5,STAT3,TGFB2,TKT,TNFRSF10B,TNFRSF11B,WARS1,XPOT
ALKBH5	enzyme	2.65e-09	AXL,BLVRB,CAV1,CLDN11,CLU,CTSD,CTTN,DDX3X,DNAJA1,DNM1L,EEF1D,EIF4G1,EIF4G2,EIF4G3,ELL3,FYN,GJA1,HSPA8,HUWE1,MAPK14,MBP,NONO,PAFAH1B1,PRDX4,RPA1,RPLP0,SERPINA5,SOD1,SPAG9,TLE3,UBA1
prostaglandin J2	chemical - endogenous mammalian	2.85e-09	GDF15,HSPA1A/HSPA1B,MYH11,PSMA2,PSMA3,PSMA5,PSMA6,PSMB2,PSMB3,PSMB4,PSMB7,PSMC5,PSMD1,PSMD12,PSMD3,PSMD6,PSMD8,TG
YY1	transcription regulator	3.09e-09	ABCE1,ACTA1,ACTA2,ACTC1,ALCAM,API5,AURKA,BAK1,BCL2L1,BMP4,BTF3,BUB1B,CALR,CAPG,CBX3,CCNA2,CCNB1,CDH1,CFTR,CLU,EEF1B2,EGFR,EIF4G2,ERBB2,FDPS,FEN1,H2AX,HLA-DRA,HNRNPC,HSPA5,KIF11,KIF5B,LDLR,LMAN1,LMNB1,MAT2A,MATR3,MCM4,MCM5,MCM6,MCM7,MDM2,MYH11,MYH2,NCAPD2,NOTCH2,PCNA,PFN2,PTBP3,RAB8B,RBBP4,RELA,RPL30,RRM1,SCARB1,SFPQ,SNRPN,SRC,SRSF1,SYNCRIP,TCF4,TGFB2,TGFBI,TGM2,TLN2,TP53,USP14,YWHAE
mifepristone	chemical drug	3.24e-09	AKR1C4,ANXA1,APOE,BAX,BCAT1,BCL2L1,C3,CASP8,CAV1,CD14,CEACAM1,CFTR,CKMT1A/CKMT1B,CLDN3,CLDN7,CLU,COL18A1,COL5A2,CTNNA1,CTSD,DNAJC2,EFNB2,EPCAM,EPHB3,F3,FDFT1,FTH1,GJA1,HLA-DQB1,HPGD,HSPA4,HSPA5,HSPD1,ICAM1,ITGA2,ITGB3,ITGB4,KRAS,KRT6B,LAMA5,LAMB3,LAMC2,LDLR,LSR,MDM2,MME,MUC1,NDRG1,NME2,NPM3,PCNA,PLAT,PSMA1,PTX3,RELA,RHOB,RHOC,S100A6,SERPINE1,SLC2A1,SPEG,SRM,STXBP2,TFPI,TGFB1,THBS2,TK1,TNFRSF10B,T…
inosine	chemical - endogenous mammalian	3.88e-09	A2M,ALCAM,ANXA1,ANXA2,ANXA5,ARPC1B,C3,C4A/C4B,CFB,DPP4,EIF4EBP1,FTL,IFITM3,L1CAM,LCP1,LGALS3BP,NPC2,PPP1R14B,RHOC,SERPINB1,TIMP1,TUBA1A,VIM
RTN4	other	3.88e-09	ACTR1A,AP2A2,APP,ARHGDIA,CAPZA2,CFL1,DPYSL2,DYNC1H1,GNAO1,GNB2,LAP3,MBP,NEFL,NQO1,RAB3D,RHOB,RTN4,STAT1,TAGLN3,TUBB4A,YWHAB,YWHAG,YWHAQ
curcumin	chemical drug	3.93e-09	ACO1,ACTA2,ADAM17,APOE,APP,ATP6AP2,AXL,BAX,BCL2L1,CAV1,CCNB1,CD44,CD81,CDH1,CDK1,CDK2,CDK4,CDK6,CLDN4,CLIC1,COPS5,CTNNA1,CTNNB1,DNAJB1,EGFR,EIF3H,EIF4E,ELAVL1,ELOB,ERBB2,F3,FTH1,FTL,FYN,GCLM,GLUL,GNA11,GSK3B,GSR,GSTP1,HDAC1,HDAC2,HPCA,HSP90B1,HSPA1A/HSPA1B,HSPA8,ICAM1,IGFBP4,ITGA6,ITGB4,MAPK3,MARCKSL1,MDM2,MIF,MLF2,MMP14,MTHFD1,MTOR,NAMPT,NOTCH2,NQO1,OCLN,PAK1,PLAU,POLR2C,PRPS2,RAB3A,RELA,SCARB1,…
NFE2L1	transcription regulator	3.96e-09	GCLC,GCLM,GSTP1,NQO1,PSMA1,PSMA6,PSMA7,PSMB1,PSMB2,PSMB5,PSMB6,PSMB7,PSMC2,PSMC3,PSMD1,PSMD11,PSMD12,PSMD14,SNRPN
glutamine	chemical - endogenous mammalian	4.1e-09	AARS1,ABCB5,ACTA2,ACTB,ACTC1,ADSS2,AKR1C1/AKR1C2,ASNS,ASS1,ATG5,ATG7,BCAT1,BSG,CARS1,DNAJA2,EIF2B4,FABP5,FN1,HSPA1A/HSPA1B,HSPA5,ICAM1,IDH1,PCK2,PCNA,PPP2R2A,PROM1,SLC16A1,SRSF1,SRSF2,THBS2,TP53,TUBB4A,VCP,VIM,WARS1
NR3C1	ligand-dependent nuclear receptor	5.91e-09	A2M,ACAT1,ACTB,ACTN1,ACTN2,AMIGO2,ANGPTL4,ANXA1,APOE,APP,AQP5,ARPC2,ARRB2,ATG4B,ATP1B1,ATP6AP1,B2M,BABAM2,BAG2,BAG3,BAX,BCL2L1,BCL2L2,C4A/C4B,CAPN2,CAT,CAV1,CAVIN2,CCN1,CD70,CDK11B,COMT,CORO1C,CRABP2,CTNNBL1,CUL4A,DAG1,DBI,DDX5,DYNLL1,DYNLL2,ELMO2,F3,FKBP4,FN1,FNTA,G6PD,GCLM,GLIPR1,GLUL,GSTP1,HDAC1,HDAC2,HNRNPU,HSD17B12,HSP90AB1,HSPA6,ICAM1,IDH1,ISG15,ITGAV,ITGB6,KRT14,KRT15,KRT17,KRT5,LRRC8A,MAP…
miR-199a-5p (and other miRNAs w/seed CCAGUGU)	mature microRNA	5.96e-09	ACTA1,ACTG2,BCAM,C3,CDH1,CSTB,FN1,GPRC5A,ISG15,ITGA3,ITGB3,ITGB4,KRT17,LAMC2,LCN2,LIN7C,MMP7,MPP5,MUC4,MX2,MYH11,MYL9,RELA,SET,SFTPA1,SMTN,TGFB1I1,TMPRSS2
DYSF	other	7.21e-09	ACTG1,ACTR3,ANXA1,ANXA2,ARPC2,B2M,CD55,CORO1C,CTSH,DNAJB1,ETF1,FN1,FTL,GNAI3,HLA-A,HLA-DQB1,HSPA1A/HSPA1B,HSPB1,ITGB1,ITGB3,LCP1,LGALS3,PRSS23,PSAP,S100A13,S100A4,SERPINA3,TIMP1,TMEM123
ERK	group	7.39e-09	ACTA2,ACTN1,ADAM10,ADGRG6,ARPC2,AXL,BAX,BCL2L1,BECN1,CAV1,CDH1,CDK4,CLDN4,CLU,CTNNB1,CTTN,DPYSL2,EGFR,EIF2AK2,EPHA2,EREG,FN1,GCLC,GDF15,GOT1,GPRC5C,HMGA1,ICAM1,INPP1,ITGAV,ITGB3,KRT18,KYNU,LAMB1,LCN2,LDLR,MCAM,MMP14,MUC1,MUC5AC,NDRG1,PDGFC,PLAU,PTK2,SERPINE1,SFN,SFTPB,SIRT6,SLC2A1,SOX4,SPTBN1,STAT1,TGM2,THBS1,TIMP1,TNFRSF10B,TP53,TUBA1A,TYMP,VASP,VCAN
miR-122-5p (miRNAs w/seed GGAGUGU)	mature microRNA	7.65e-09	AACS,ADAM17,ALDOA,ANXA11,AP3M2,ATP11A,ATP1A2,BCL2L2,CD320,CS,EEF1A1,FUBP1,GYS1,MECP2,NDRG3,P4HB,PKM,PRDX2,PSME1,PSME3,RAB11FIP1,RAB6B,SLC7A11,TPD52L2,VIM,XPO6
triamterene	chemical drug	7.65e-09	A2M,ANXA1,ANXA2,ASNS,C4A/C4B,CD14,CD44,CDCP1,CLDN4,CLU,CP,GSTM3,ITGB4,LAMC2,LCN2,LGALS3,MCM3,PSMB10,PSMB8,RCN1,S100A10,S100A11,TIMP1,TUBB,UPP1,VIM
BRCA1	transcription regulator	8.84e-09	ACTB,ALDH1A3,AQP5,BAK1,BAX,BCL2L1,CAMK2B,CCNB1,CDH3,COL18A1,CTNNB1,CTSD,DDB2,EGFR,ELAVL1,ERCC5,EZR,FEN1,FXYD3,GDF15,H2AX,H3-3A/H3-3B,HBB,HMGA2,HNRNPD,HSPB1,IFIT1,IFITM1,KRT17,KRT5,LAMA3,MDM2,MX1,NQO1,PCBP2,PCNA,PLTP,RUVBL2,SAFB,SERPINE2,SFN,SFPQ,SMAD3,STAT1,TNFAIP2,TP53,VCAN,VIM,XRCC6
PPARA	ligand-dependent nuclear receptor	1.03e-08	ACACA,ACADVL,ACAT1,ACAT2,ACOT8,ACTA1,ADAM10,AHCY,ALDH2,ALDH3A2,ALDH9A1,ANGPTL4,ANXA2,APEX1,APOA1,APOC3,APOE,APP,ARHGDIA,ASL,ASNS,ASS1,ATP5F1B,AURKA,BAX,BCL2L1,C3,CAT,CCNA2,CCNB1,CDK1,CDK2,CDK4,CEACAM1,CFH,CFI,CS,CYB5B,DBI,DYNLL1,F11R,FABP5,FASN,FDFT1,FDPS,G6PD,GLUD1,GLUL,GSTM3,GSTP1,GSTT2/GSTT2B,GSTZ1,H1-2,H2AX,HADH,HLA-E,HMGCS1,HSD17B10,HSD17B4,IFITM3,IGFBP6,KRT8,KYAT3,LAMB3,LIPG,MAT2A,ME2,MGLL,…
STK11	kinase	1.05e-08	A2M,ADGRE2,ADSL,AHCY,ALB,ALCAM,ALDH9A1,ALDOA,ARF5,ASS1,ATIC,BTF3,CCNA2,CCT6A,CD274,CDC42,CDH1,CS,CTNNB1,CTPS1,CTSD,EIF3A,ENO1,EREG,FGFR2,FN1,FOXN3,GAPDH,GART,GPI,IMPDH2,LDHA,MCAM,MDH2,MPST,MRI1,NDUFA10,NME2,NRCAM,NT5E,PCK2,PGK1,PGM1,PHGDH,PKM,PNP,POLR1C,POLR1D,POLR2E,PPA1,PSMB5,RAB10,RPS6,RRM1,RRM2,SCG2,SERPINE1,SHMT2,SRM,TALDO1,TARS1,TIAL1,TKT,TPI1,TXNRD1,TYMS,UCK2,UMPS
Insulin	group	1.06e-08	ACACA,ACAT1,ACLY,ACTA1,ACTB,ACTC1,ADAM10,ALB,ALDOA,ANGPTL4,APOA1,APOE,APP,ATG7,BCL2L1,BECN1,CANX,CCT2,CCT4,CCT5,CCT6A,CCT7,CCT8,CDK2,COL6A1,CRABP2,CTNNB1,DBI,DNAJA2,EGFR,ERO1A,ETFA,FASN,FN1,FTL,G6PD,GCLC,GSK3B,GSTP1,HNRNPK,HSP90AA1,HSP90B1,HSPA4,HSPA5,HSPA8,HSPA9,HSPE1,ICAM1,IDH1,IGFBP4,ITGA3,ITGB3,LAMB1,LDHA,LGALS3BP,MCM6,MCM7,MDH2,ME1,MEN1,MTOR,NUCB2,OCLN,OGA,OGT,P4HB,PCCB,PCNA,PCSK9,PGK1,PIK3R…
CAV1	transmembrane receptor	1.13e-08	ADAM17,BLOC1S6,CAV1,CAVIN1,CD14,CD276,CDH1,CLDN7,CTNNB1,CTSD,FOLR1,HSD17B12,HSPA8,ICAM1,KRT18,KRT19,KRT4,KRT6B,KRT7,KRT8,MDM2,NEDD4L,NPM1,NQO1,OCLN,PCNA,PROM1,RAC1,RALA,RPL17,RPS13,RPS9,SERPINE1,SLC12A2,SPAG9,SRP54,TFPI,TGFB1I1,THBS1,TNFRSF1A,TP53,VIM
IGF1	growth factor	1.27e-08	A2M,ABCF2,ACACA,ACTA1,ACTA2,ACTR1B,AKR1B1,AKR1C1/AKR1C2,ANPEP,APP,BAK1,BAX,BCL2L1,BMP4,BSG,C4A/C4B,CAVIN2,CCN1,CCNA2,CCNB1,CD44,CD70,CDH1,CDK1,CDK2,CDK4,CLU,CNP,CTNNB1,CTSD,CYFIP2,DDX5,EFNB2,EIF2AK2,EIF4E,F3,FASN,FN1,GAPDH,H2AX,HBB,HMGA1,HSPA4,HSPA5,ICAM1,IFITM3,IGFBP4,IGFBP6,ITGA3,ITGA5,ITGAV,ITGB5,LAMP1,LASP1,LCN2,LDHA,MAPK1,MAPK3,MBP,MDM2,MIF,MMP14,MPZ,MUC5AC,MYH11,OCLN,PCK2,PCNA,PDLIM2,PDXK,P…
HSP90B1	other	1.36e-08	ARF1,ARF3,ARF5,CALR,CANX,CD40,CDC42,EIF5A,EIF5A2,HSP90B1,HSPA5,RAB10,RAB13,RAB15,RAB2A,RAB8B,RPL12,RPL30,RPLP2,RPS14,RPS20,VAMP2,VAMP3,VAMP8
ouabain	chemical drug	1.39e-08	ACTA1,ACTB,ANXA5,ATP1A1,ATP1A3,ATP4A,BCL2L1,CDK2,CLDN3,HSPA5,HSPA8,HSPA9,MAPK1,PCNA,TNFRSF10B,TP53,VIM,YWHAG,YWHAH,YWHAQ
CD38	enzyme	1.47e-08	ACTA2,ALDOA,ALDOC,ANXA2,ANXA6,ASNS,ASS1,ATP1B1,CD44,EAF2,EIF4EBP1,EPS8,ERO1A,FN1,GALK1,GSTT2/GSTT2B,ICAM1,LFNG,LGALS3,LMO7,MYADM,NDRG1,NT5E,PDIA6,PDLIM1,PFKL,PFKP,PGM1,PKM,PPP3CA,PRDX4,RPN1,RRAS2,S100A4,S100A6,SLC16A3,SLC2A1,SLC7A5,TGFB1,THY1,TPI1,TUBB2B,UCHL3,UCK2,VIM
ERBB3	kinase	1.63e-08	ACTA1,ACTA2,ACTB,ADAM9,AXL,BAX,CCN1,CDH1,CLU,COL6A1,EGFR,EIF6,ERBB2,ERBB3,EZR,F3,FN1,FSTL1,HBA1/HBA2,HEXB,HMGA2,LAMA4,NDRG1,NID1,PHGDH,RRAS,SERPINA3,SERPINE1,SLK,STMN1,TGM2,THBS1,TK1,TLN1,TNC,USP14
POLG	enzyme	1.76e-08	ATG7,BECN1,CYB5A,EEF1B2,EIF3H,RACK1,RPL13,RPL14,RPL23,RPL5,RPL7,RPS16,RPS19,RPS24,RPS5,TPT1
FOXO3	transcription regulator	1.85e-08	ACLY,ACTA2,ALDH3A1,ANXA1,ANXA3,APEX1,ATG4B,AURKA,BAX,BECN1,BUB1B,CAD,CASP8,CAT,CAV1,CCN1,CCNB1,CDH1,CDK4,CLDN1,COL4A2,CTSB,DNM1L,EIF4EBP1,ENO2,FABP5,FASN,FGFR2,FLNB,FN1,FYN,GCLC,GLUL,GTF2I,IARS1,ICAM1,IGFBP7,IMPDH2,LARS1,LCN2,MCAM,MCM2,MCM4,MCM7,MET,NAMPT,NCAPD2,NDRG1,NRP2,NT5E,PAK1,PCNA,PDCD6IP,PLAU,PRCP,PRDX3,PRDX5,PRKAA2,PRNP,RASA1,RELA,RTN3,RTN4,RUVBL1,SERPINE1,SOD1,STK4,TGFB1,TGFB2,TNFRSF1A,…
phenylbutazone	chemical drug	2.01e-08	A2M,ANXA1,ANXA2,ASNS,C4A/C4B,CD44,CDCP1,CLDN4,CLU,CP,GSTM3,ITGB4,LAMC2,LCN2,LGALS3,MCM3,PSMB8,RCN1,S100A10,S100A11,TIMP1,TUBB,UPP1,VIM
MMP3	peptidase	2.05e-08	ATXN2,CAPRIN1,CSTF2,CSTF3,DDX39A,DDX46,EFTUD2,MMP7,NCBP2,NDRG1,NUDT21,PAPOLA,PRPF31,PSMA6,RAC1,RAC3,RBM14,SAFB,SF3A1,SF3A3,SF3B1,SF3B4,SFPQ,SQSTM1,SRSF1,SRSF2,SRSF3,SYNCRIP,TARDBP,TFIP11,THOC1,VIM,WDR33,YBX1
HNRNPA2B1	other	2.2e-08	ANXA7,BCL2L1,CA12,CDH1,CLDN1,CP,CPVL,ERBB3,FN1,FSCN1,GDF15,GJA1,GJC1,GPRC5B,GSN,HMGB3,HNRNPA2B1,JUP,KRT4,MUC13,NRCAM,NTS,OAS1,PCSK9,PDGFC,PKM,PLOD2,PRSS3,ROR1,SERPINA1,SRI,SRSF1,STOM,SULT1A1,SULT1A2,SULT1A3/SULT1A4,SYT1,TFPI2,TGFB2,TNS3,UTRN,VCAN
ITGB3	transmembrane receptor	2.28e-08	ACLY,APLP2,BCL2L1,CD40,CDK1,CEACAM1,FN1,HSP90B1,ILK,ITGA3,ITGA5,ITGAV,ITGB3,ITGB5,LDLR,MMP14,PCNA,PLAU,PLAUR,RHOA,SERPINE1,SMAD3,SNRPA,TGFB1,TIMP1,UBA52
fenamic acid	chemical reagent	2.28e-08	A2M,ANXA1,ANXA2,ASNS,C4A/C4B,CD14,CD44,CDCP1,CLDN4,CLU,CP,GSTM3,ITGB4,LAMC2,LCN2,LGALS3,MCM3,PSMB10,PSMB8,RCN1,S100A10,S100A11,TIMP1,TUBB,UPP1,VIM
YAP1	transcription regulator	2.5e-08	ACACA,ACAT1,ACAT2,ACLY,ACTA2,ACTG1,BAX,BCL2L1,CASP8,CAVIN2,CCN1,CCNA2,CCNB1,CD274,CDC42,CDH1,CDK1,CDK6,CTNNB1,DDAH1,EGFR,FASN,FLNA,FN1,HMGCS1,ICAM1,ITGA5,LDHA,LMNA,LMNB1,MCM3,MCM6,MYH9,MYL9,OCLN,RRM1,RRM2,SERPINE1,SFN,SMAD2,THBS1,TK1,TUBB,TYMS,VCL,VIM
mir-1	microRNA	2.7e-08	ANXA2,ATP6V0A1,CAP1,CAPRIN1,DHX15,EML4,FN1,GJA1,H3-3A/H3-3B,HNRNPA3,HNRNPU,HSP90B1,HSPD1,KIF2A,KRAS,LASP1,MET,NELFCD,PDCD4,PICALM,PPIB,PPP2R1B,RASA1,RHEB,RRBP1,SNX6,SRSF9,STX6,TAGLN2,TMX1,TNS3,TWF1,UNC119B,UTRN,XPO6
TWIST1	transcription regulator	3.31e-08	ACTA2,ALCAM,ALDH1A1,AXL,BAX,C3,CD40,CD44,CDH1,CDH2,CLDN4,CLU,COL6A1,DNM1,DPYSL3,EFNB2,EPCAM,FCGBP,FGFR2,FN1,GPC1,GSN,IGFBP4,ITGB3,ITGB5,LMNA,MET,MFGE8,MME,NT5E,PAM,PROM1,PXDN,RHOA,RHOC,S100A4,SHH,SPOCK2,TGFB1,TGFBI,THBS2,TP53,VCAN,VIM,YBX1
eflornithine	chemical drug	3.45e-08	APP,C3,CDH1,CDK1,CDK2,CTNNB1,DHFR,FN1,GLB1,ITGB3,LGALS3,LGALS3BP,PCNA,PRKAG1,PSAP,SERPINE1,SHC1,TGM2,TYMS
CBR-470-1	chemical - kinase inhibitor	3.6e-08	G6PD,GCLC,GCLM,GSR,ME1,NQO1,PRDX1,TXN,TXNRD1
L-triiodothyronine	chemical - endogenous mammalian	4.18e-08	A2M,ACTA1,ACTB,ACTC1,ACTG2,AGTRAP,AHSG,ALB,ALDH1A1,ALPI,ALPP,APOA1,APOC3,APP,ATIC,ATP1A1,ATP1A3,ATP1B1,BAX,BCL2L1,BMP4,C4A/C4B,CAD,CAPZA1,CBR1,CCT4,CD44,CDK2,CLU,CS,CST3,CTNNB1,CTSH,ECE1,ENG,ETF1,FASN,FKBP10,G6PD,GDF15,GNAI2,HBA1/HBA2,HINT1,IGFBP4,IGFBP6,ITGAV,ITGB3,KRT16,KRT17,KRT6A,LDLR,LMNA,MBP,ME1,MMP14,MUC5AC,NID1,NME1,OAT,PCK2,PDLIM3,PGK1,PLEKHG2,POR,PRDX2,PRDX3,PRKCZ,PYGL,RAB30,RAB34,RPS14…
bisphenol A	chemical - endogenous mammalian	4.38e-08	APEH,AQP5,ATG3,ATP6AP1,BAX,BECN1,C3,CDH1,CDK4,CLU,CTBP1,CTSD,CTTN,CUL4B,DNM1L,ELAC2,ENO1,ENO2,EREG,F11R,HSP90AB1,HSP90B1,HSPA1A/HSPA1B,LCN2,MDH2,MECP2,OCLN,PCBP1,PCNA,PEBP1,PICALM,PKM,PRDX2,PTPRS,RAB14,RBM47,RPN2,SF3A3,SLC1A5,SNRPA1,SRSF3,STAT3,SYNCRIP,TP53
bardoxolone	chemical drug	4.41e-08	ACTA2,BCL2L1,CRYZ,EPHX1,FTH1,GCLC,GCLM,GSR,HSPA9,MDH2,NQO1,NQO2,PCNA,SQSTM1,TUFM,TXNRD1,UGDH
topotecan	chemical drug	4.47e-08	AKAP12,ARL6IP1,ARPC1B,AURKA,C3,C4A/C4B,CCNB1,CYB5A,EFNB1,ENG,ENO1,EPHA6,ERBB3,EXOC6B,FAM3C,FAT1,FUBP1,GDF15,HLA-E,HNRNPK,HS3ST1,HSPA1A/HSPA1B,HSPA1L,HSPA8,HSPD1,ITGA2,MAT2A,MDM2,MSH2,PNP,PPP3CA,PRKAR2B,PRNP,PTK2,PTPRK,RAB9A,RALY,SFPQ,SLC2A1,SLC7A5,SOX4,SRSF3,STRN3,TP53,TRAP1,USP10,VCL,XPO6
ERN1	kinase	4.71e-08	ACACA,AP1M2,ARF4,BECN1,CAD,CDH1,CLDN7,COL6A1,DNAJB11,EPCAM,ERO1A,ERP44,FASN,GOT1,HDLBP,HSP90B1,HSPA5,IFITM1,ITGB6,MPZL2,MVD,NARS1,P3H1,P4HB,PDIA5,PDIA6,PRKDC,PVR,SEC22B,SRP68,ST14,STX5,SURF4,TBCB,TINAGL1,TMPRSS2,TNFRSF10B,TXNDC5,USO1,WARS1
trichloroethylene	chemical toxicant	4.8e-08	ANPEP,BCL2L1,CDK6,CHP1,CSNK2A1,ECE1,GSTO1,IL13RA1,MDM2,MFGE8,MTPN,NCKAP1,PDCL3,PLS3,PTPRF,RAB9A,RHOB,RTN4,SLC16A1,SLC9A3R1,STOM,TNFRSF1A,YWHAQ
tamoxifen	chemical drug	5.06e-08	ABCC11,ACACA,AGR2,AHNAK,ASS1,ATP5F1B,BAX,BCL2L1,BECN1,BMP4,C3,CASP8,CAT,CAV1,CCN1,CCNA2,CDH1,CDH11,CDH2,CDK2,CDK6,CLU,CPE,CRYZ,CTSD,DCC,EGFR,EIF4EBP1,EPHA4,EPHX1,ERBB2,ERBB3,FASN,FLOT1,FN1,FOLR1,GAPDH,GDF15,HMGCS1,HSP90AB1,HSP90B1,IGFBP4,LDLR,LOXL2,MDM2,MET,MIF,MUC5AC,MX1,NNMT,NRCAM,PCNA,PFN1,PRSS23,PTPRS,SERPINA3,SHC1,SLC2A1,SLC7A5,SLC9A3R1,SMAD3,SQSTM1,SYNE1,TP53,TXN,TYMP
IgG	complex	6.16e-08	ALDH3B2,APOE,APP,ATP1B1,ATP1B3,B2M,BCL2L1,C3,CALR,CD40,CD9,CLDN4,CRABP2,CSNK2B,CTSC,EZR,FABP5,FGFBP1,FN1,GNAS,GPRC5A,HDGF,HLA-E,HSPA5,HSPB1,IFITM1,IFITM3,ISG15,KRT10,KRT13,KRT15,KRT16,KRT18,LCN2,LDLR,LGALS1,LGALS3,PHLDA2,PLAUR,PLS3,PPL,PRSS8,SERPINE1,SPINT1,ST14,STK24,TACSTD2,TGFB1,THBS1,TNC,TRIM16,TUBB2A,VGF
SRSF1	other	6.19e-08	AURKA,CDH1,ENG,FN1,HNRNPH1,HNRNPL,LMNA,MAGOH,PTBP1,RAC1,RRM2,SMN1/SMN2,SRSF1,SRSF2,TP53,VIM
26s Proteasome	complex	6.27e-08	ADRM1,ATG5,ATG7,ATP6V1H,BAG3,BAX,CCNA2,CDK1,CTSA,CTSB,CTSD,EGFR,EREG,H2AX,ICAM1,LAMP1,MICB,MYCBP,PPP2CA,PRKDC,PRNP,PSAP,PSMB3,PSMB5,PSMB6,PSMC2,PSMC4,PSMD2,PSMD6,RFC3,SFTPA1,SFTPB,SMAD2,SQSTM1,SRC,STAT1,TGM2,TK1,TP53,ULBP2,VIM,WBP2
TSC2	other	6.51e-08	A2M,ANXA1,ANXA2,ATP6AP2,ATP6V1A,ATP6V1B2,BAX,CP,CST6,CTNNB1,ERO1A,GALC,GLA,GSN,HSPA5,HSPB1,IFITM3,LDHB,LGALS3,NEU1,NSDHL,PLAU,PLP2,PSMA1,PSMB1,PSMB2,PSMB5,PSMC3,PSMD1,PSMD14,RELA,RGS22,S100A11,S100A6,SCPEP1,SLC2A1,STAT1,VAMP8
CD44	other	6.94e-08	ACTA1,ACTA2,ACTB,ANXA11,BCAM,BCL2L1,CALR,CD44,CDH1,CLU,COL18A1,COL5A2,COMMD3,CRABP2,CTDSP1,CTTN,CXADR,EPN2,ERBB2,FASN,FKBP4,FN1,HDGF,HSP90AB1,IFITM2,ITGA3,ITGA5,ITGAV,KCTD10,KDM1A,LAMB1,LAMC1,LGALS1,LGALS3,MET,MMP14,MMP7,MYBBP1A,MYO1B,OGA,PDCD4,PLAU,PMEPA1,SDC4,SERPINA1,SRC,THBS1,THBS2,THY1,VCP,VIM,WBP2
methylnitrosourea	chemical toxicant	7.63e-08	ATP1A1,ATP1B3,AURKA,CDK2,CLU,FASN,GNAI2,GSTP1,KRAS,PCNA,PLAUR,PSMA7,PSME1,RPS11,RPS12,SOD1,TIMP2
napabucasin	chemical drug	8.76e-08	ACTB,ALCAM,ALDH1A1,AXL,B2M,CD44,CTNNB1,ENG,EPCAM,ERBB2,ETFA,FGFR2,FLOT2,GSK3B,HDAC1,HPRT1,ITGA2,ITGA6,ITGB1,MUC1,NOTCH2,PLAUR,RPLP0,STAT3
MAPK1	kinase	1.07e-07	ACO1,ADAM17,ANPEP,APOE,ATP1A2,ATP1B1,AURKA,BST2,CAPN2,CAV1,CAV3,CCNB1,CDH2,CFB,CRABP2,CTNNA2,CTNNB1,CTSB,EHD1,EIF2AK2,ENO3,EPCAM,FLNC,FN1,H2AZ2,HBA1/HBA2,HBB,HLA-B,HLA-C,HLA-E,IFIT1,IFITM1,IFITM3,IGF2BP3,IGFBP7,ISG15,ITGAV,ITGB3,KRT17,LAMA4,LAP3,LGALS1,LGALS3,LGALS3BP,LIG1,LMNA,MAPK3,MBP,MECP2,MUC5AC,MVP,MX2,NMI,NRP1,NT5E,OAS1,OAS3,OGFR,PDLIM3,PLAU,PSMB8,PSMB9,PSME2,PTPRK,SAMHD1,SIRT6,SMARCC1,STA…
vancomycin	biologic drug	1.14e-07	A2M,ANXA1,ANXA2,ASNS,C3,C4A/C4B,CAT,CD14,CD44,CDCP1,CLDN4,CLU,CP,GSTM3,ITGB4,LAMC2,LCN2,LGALS3,MCM3,PSMB10,PSMB8,RCN1,RTN4,S100A10,S100A11,TIMP1,TUBB,UPP1,VIM
PPARG	ligand-dependent nuclear receptor	1.15e-07	ACACA,ACLY,ACOT8,ACSL4,ACTA2,ALDH9A1,ANGPTL4,APOA1,APOE,APP,ATP4A,BAX,BCL2L1,BECN1,C3,CAT,CAV1,CAVIN2,CD274,CD40,CDH1,CDK2,CDK6,CEACAM5,CRABP2,CS,CTNNB1,CTPS1,EGFR,EIF4EBP1,ENO2,EPHX1,ERO1A,F11R,FABP5,FASN,FDPS,FN1,GAPDH,GDF15,HYOU1,ICAM1,IDH1,IGFBP6,IGFBP7,KRT18,KRT19,KRT20,LAMB3,LDLR,MCM7,MDH1,ME1,MGLL,MMP14,MRTO4,MTOR,MUC1,MUC13,MUC5AC,MVD,MYH14,NDRG1,NPEPPS,NSF,OCLN,PCK2,PCNA,PMVK,PPP2R2B,PTP…
RET	kinase	1.19e-07	ANXA1,ANXA4,CD151,CLU,CTSB,DNAJA1,DPYSL2,EIF4G3,FKBP4,GJA1,HSP90AA1,HSPA1A/HSPA1B,HSPA1L,HSPA8,HSPA9,HSPD1,HSPH1,ITGA6,MET,MMP14,MMP7,PLAU,PLAUR,PLOD2,PRNP,REEP6,RTN4,ST13,STIP1,SUPT5H,SYMPK,TP53,UBQLN2,VGF
VHL	transcription regulator	1.25e-07	AHCYL1,ALDH1A1,BCL2L1,CA12,CAV1,CDCP1,CDH1,CDH2,CFL1,CLDN4,CLTC,COPS5,EGFR,EIF5,ENO2,F3,FN1,FTH1,FTL,GLO1,H2AX,HNRNPA2B1,IFITM3,ITGA5,LMNA,LOXL2,MIF,MMP14,PCNA,RAP1B,RHOF,RPS6,SLC16A3,SLC2A1,TFRC,TP53,TYMS,VIM
CCN5	growth factor	1.26e-07	ACTA2,CD44,CDH1,CLDN1,CTNNB1,ERBB2,FN1,IGFBP7,ITGA5,JUP,KRT18,KRT8,LAMB3,LAMC2,MUC1,PROCR,SDC4,SERPINE1,SMAD3,TGFB1,VIM
IPMK	kinase	1.32e-07	ABHD12,ACTA2,ACTB,CAPNS1,CCN1,FLNA,FLNC,HSP90AB1,MYL6,MYL9,PDLIM5,PFN1,TAGLN2
SLC9A3R1	other	1.32e-07	ACTN4,ATP2B2,BECN1,CDH1,CFTR,EGFR,ERBB2,ERBB3,EZR,KRT19,MSN,S100A4,SCARB1
E2f	group	1.4e-07	ALG5,CAV1,CCNA2,CCNB1,CDK1,CDK2,CSDE1,DHFR,DHPS,GTF2H4,HDAC1,HNRNPA1,ITGA5,ITGA6,ITGB1,ITGB4,KNTC1,LIG1,MCM2,MCM3,MCM4,MCM5,MCM6,MTHFD1,NASP,PCNA,PCSK1N,PGRMC1,RECQL,RPA3,RPS16,RRM2,SERPINE1,TP53,TYMS,YBX3
NME1	kinase	1.4e-07	BAX,CDK4,CTSD,DHX16,FBL,HNRNPA2B1,L1CAM,MET,METTL1,MMP14,NOP58,PA2G4,PABPC1,RAC1,RAE1,SERPINE1,SF3A1,TIMP1,TP53
RB1	transcription regulator	1.48e-07	ACTB,ACTC1,ACTN2,ALG5,APPL2,ATP1A1,ATP1B1,BAK1,BAX,BECN1,CASP8,CCNA2,CCNB1,CDH1,CDK1,CDK2,CLDN3,CMAS,DDB2,DHFR,DYNLRB1,EHD3,EPS8,EZR,F3,FEN1,FN1,GMPS,GPRC5A,GPRC5C,GTF2H4,H1-5,H2BC21,HRAS,KPNA4,KRT10,KRT18,KRT4,LCK,LIG1,MAP2K3,MAPK1,MAPK3,MCM2,MCM3,MCM4,MCM5,MCM6,MCM7,MCMBP,MDH1,MET,MTOR,MYH2,MYL6B,NDUFA10,NME1,OGA,OGT,PARK7,PCNA,PGAM2,PGD,PGRMC1,PMEPA1,PPFIBP1,PRKAR1A,PTX3,RAB27A,RANBP1,RFC3,RFC…
dichlorovinylcysteine	chemical toxicant	1.55e-07	ACAT1,CDK4,CDK6,EGFR,ENO1,GRB2,HSPA9,MDH2,PKM,PPA2,PRDX5,PSMA1,SORD,STIP1,TUFM
AGT	growth factor	1.57e-07	ACAT2,ACTA1,ACTA2,ADAM17,ANXA1,ANXA3,ASL,ATP1A1,ATP1B1,ATP2B1,BAX,BECN1,CALR,CASP8,CAT,CAV1,CAV3,CD44,CDK1,CDK4,COL6A1,CP,CRABP2,DDAH2,DHFR,EFEMP1,EFNB2,EGFR,ENG,EREG,F3,FASN,FDFT1,FN1,GFPT1,GJA1,GSK3B,GSS,GSTP1,HMGCS1,HSPA1A/HSPA1B,HSPB1,HSPG2,ICAM1,IDH1,IGFBP4,ITGA2,ITGA5,ITGAV,ITGB1,ITGB3,ITGB5,KRAS,L1CAM,LAMB1,LDLR,MIF,MYH10,NAMPT,NCALD,NCL,NDRG1,OCLN,PFN1,PIK3R1,PIR,PLAU,PPFIBP1,PSMB10,PSMB8…
ETS1	transcription regulator	1.63e-07	ANPEP,ARHGDIB,ARPC2,BAX,BCL2L1,BMP4,CAV1,CD14,CD44,CDK11A,CDK2,CDK6,DIAPH1,DNAJA3,EEF1D,ERBB2,FN1,GSK3A,HPGD,HS2ST1,HSPA1A/HSPA1B,HSPA1L,HSPA6,HSPA8,HSPE1,ICAM1,IGF2BP3,ITGB3,ITGB6,KRT8,LCK,MCAM,MDM2,MET,MMP7,MUC4,MUC5AC,NQO1,PHLDA2,PLAA,PLAU,PSEN1,PVR,SCAMP1,SEC23IP,SERPINB5,SERPINB6,SERPINE1,TGFB2,THY1,TP53,TYMS,ULBP2
VEGFA	growth factor	1.7e-07	ACTA2,ADAM15,ADH5,ALDH2,ANP32A,ANPEP,BAX,BMP4,CAV1,CCN1,CD40,CD55,CEACAM1,CLDN7,CLIC4,CST3,CSTB,CTNNB1,CTSB,CYB5B,EFNB2,EPHB4,ETFA,F3,FN1,GART,GJA1,HLA-DQB1,HSPA5,ICAM1,IGFBP4,ITGA2,ITGAV,ITGB1,ITGB3,KARS1,LMNA,MDH2,ME2,MVP,NME1,NME2,NRP1,OCLN,PCNA,PLAT,PLAU,PPA1,PSEN1,PTK2,RAB5A,RGS5,SERPINE1,SET,SFTPB,SHMT2,SMTN,SNCG,TFPI2,TGFB1,THBD,THBS1,TIMP1,TNC,TOMM22,TP53,TUFM
simvastatin	chemical drug	1.85e-07	ACTA2,AHSG,ANXA1,ANXA3,APOA1,APOE,APP,ARHGDIA,ASL,BAX,BCL2L1,C12orf10,CCN1,CD14,CD40,CD55,CD81,CD9,CDH1,CDK5,COTL1,DDAH1,ELAVL1,F3,GJA1,GSK3B,H1-2,HBA1/HBA2,HS3ST1,ICAM1,ITGB4,LCN2,LDLR,MUC5AC,MYH10,NONO,PCSK9,PLAT,RAC1,RELA,RHOB,S100A6,SCARB1,SDC4,SERPINE1,STAT1,THBD,TIMP1,TNFRSF10B,TNFRSF11B,TYMS,VIM
ELAVL1	other	2.02e-07	ACTA2,ANXA11,ARF5,ATP1B3,B2M,BCL2L1,CALM1 (includes others),CDH1,CDH2,CDK2,CLDN1,CLDN3,CTNNB1,EIF4G1,ELAVL1,FLNA,GLIPR1,GSS,HBB,HLA-A,HNRNPD,HSPA2,IFITM3,KHSRP,KIF11,LGALS3BP,MAT2A,NCAPG,NCL,OAS1,PROM1,PSMB4,RACK1,RFC5,RPL13,RPN2,RPS14,RPS6,SLC7A11,SLC7A7,SNRPG,SQSTM1,STAT1,STAT3,TAF9,TMEM30B,TP53,VAPB,VIM,WARS1
TAZ	enzyme	2.02e-07	ALDOC,ANXA1,AXL,BASP1,CAV1,CCN1,CD44,CDC42,CDH2,COL5A2,FN1,IDH1,KRT5,LCP1,LDHA,LDLR,LOXL2,MET,MYOF,PGM1,PKM,PRSS23,PTX3,SEMA3C,SERPINE1,SLC2A1,TFPI2,TGFB1,TPI1,UGDH,UPP1
PRNP	other	2.37e-07	APOE,APP,BAX,BECN1,CD44,CTSD,DKK1,EIF2S1,EPS8,GJA1,H2AX,HSP90B1,HSPA1A/HSPA1B,HSPA5,HSPA8,HSPA9,HSPB1,MDM2,MMP11,PDCD6,PDCD6IP,PDIA3,PLAUR,PRNP,RELA,TCF4,TP53
benzene	chemical toxicant	2.37e-07	ANPEP,BCL2L1,CDK6,CHP1,CSNK2A1,ECE1,IL13RA1,MDM2,MFGE8,MTPN,NCKAP1,PDCL3,PLS3,PTPRF,RAB9A,RHOB,RTN4,SLC16A1,SLC9A3R1,STOM,TNFRSF1A,YWHAQ
Collagen type I (complex)	complex	2.39e-07	ACTA2,APOE,APP,BAX,CDH1,CDH2,CTNNB1,EIF4EBP1,FN1,HDGF,ITGA2,ITGA3,ITGAV,ITGB1,MMP14,PLAU,PLOD2,RAC1,S100A10,TGFB1,TIMP2,TNC,TP53,VIM
allopurinol	chemical drug	2.57e-07	A2M,ANXA1,ANXA2,ASNS,C4A/C4B,CAT,CD14,CD44,CDCP1,CLDN4,CLU,CP,F3,GSTM3,ITGB4,LAMC2,LCN2,LGALS3,MCM3,PSMB10,PSMB8,RCN1,S100A10,S100A11,SLC2A1,TIMP1,TUBB,UPP1,VIM
genistein	chemical drug	2.69e-07	A2M,ACP2,ADK,AKR1C3,ALPP,ANGPTL4,AP1B1,APEH,APOA1,ATP6AP1,ATP6V0A1,ATP6V1A,ATP6V1B1,ATP6V1H,BAX,BCL2L1,C3,CAT,CCNB1,CD44,CDK1,CFTR,CHST14,CLTCL1,CLU,CTSA,CTSB,CTSD,CTSH,DKK1,DNPH1,ERBB2,EREG,F3,FOLR1,GALC,GBA,GCLC,GDF15,GFPT1,GLB1,GUSB,HEXA,HEXB,HLA-A,HPGD,HS2ST1,HSPA1A/HSPA1B,HSPA5,ICAM1,KRT14,LAMP1,LDLR,LGMN,LIPA,M6PR,MAN2B1,MTMR1,NAGLU,NEU1,NPC2,PCNA,PDCD4,PIK3R1,PLAT,PLTP,PPT1,PSAP,RAB14,RELA…
EPO	cytokine	2.95e-07	ACTB,ANK1,ATP6V1B2,B2M,BAX,BCL2L1,BLVRB,BMP4,BZW2,CLIC1,CTSZ,DES,EEF1A1,ETF1,FABP5,GBA,GDF15,GLUL,GSPT1,HBA1/HBA2,HBB,HBG2,HLA-DRB1,HNRNPF,ILF2,ITGB1,KPNA2,KPNB1,LCP1,LDLR,MACROH2A1,NACA,NPM1,PCNA,PDCD4,PDLIM2,PLCB2,PRKCZ,RAB4A,RCC2,RELA,RHOA,RPL7,RPLP0,RPS6,RPS7,SEC22B,SHH,SLC44A2,SNAP23,SOD1,SPTAN1,SSRP1,ST3GAL4,STAT3,TFRC,TNFRSF11B,TP53,TPI1,TPT1,TSN,TUBB1,UPF1,WDR1,YBX1
EPAS1	transcription regulator	3.02e-07	ABCF2,ACACA,ACLY,AKAP12,ALDOC,ANGPTL4,ATG5,AXL,CA12,CAT,CAV1,CCN1,CD274,CDCP1,CKB,CKMT1A/CKMT1B,CLDN1,EGFR,EIF5A,ENO1,ENO2,FASN,FN1,GJA1,GLB1,H1-2,HMGCS1,HSPA4,HSPA5,ITGAV,ITGB3,L1CAM,LDHA,LDLR,LOXL2,MIF,MMP14,NAMPT,NDRG1,NEFL,NT5E,PELP1,PLOD2,SERPINE1,SF3A3,SFTPB,SLC2A1,SLC7A5,SOD1,TNFRSF11B,TP53,TPP2,UGP2
FHIT	enzyme	3.21e-07	BAK1,IPO7,MMP14,RAB11A,RAB1A,RAB2A,RAB31,RAB5A,RAB6C/RAB6D,RAB7A,RABAC1,RAC1,RAN,RANBP1,RHOC,VIM
KLF3	transcription regulator	3.26e-07	AHNAK,ALDH3B1,ANK1,ANXA5,ANXA6,AP1M2,APOE,APRT,ARPC4,BCL2L2,CAMK2D,CAPG,CAPNS1,CCT3,CD55,CD99L2,CTNNA1,CTSC,DHRS7,DIAPH1,DRG1,EIF2B1,EIF5A,EPRS1,FAM49A,GSTP1,HBB,HEXB,HM13,HNRNPF,HNRNPH1,HS3ST1,IDH1,IGF2BP3,MAP1S,MIF,MSN,MYADM,NDFIP1,NDRG1,NELFB,NSUN2,PDLIM1,PDLIM2,PFKP,PPM1G,PRKACA,PSEN1,PSMB2,PSMC5,PSMD7,PTP4A2,RAB7A,RAP2C,REEP5,RUVBL1,SERPINH1,SMAD3,SNX2,SPTB,TMOD3,TMPO,TPM3,TRIP10,TUBA1A,UBL3…
CDK19	kinase	3.34e-07	ALDOC,BAIAP2,BAK1,BAX,CD81,CLU,CTSD,CYFIP2,DCXR,DDB2,EPHA2,EPHX1,FDFT1,HMGCS1,HRAS,HSPA4L,ITGB4,MDM2,MVD,MVK,PROCR,RAP2B,RPL36,RPS12,RPS27L,SFN,SLC7A11,STOM,TGFB1,UPP1
SMARCB1	transcription regulator	3.44e-07	A2M,ACAT1,ACTR2,ARHGAP4,ATP1B1,AURKA,BAG3,C4A/C4B,CCNA2,CD44,CDH1,CDK1,CEACAM1,COL18A1,COL5A2,CTTN,DHFR,DSG2,EIF2AK2,EIF4E,ERBB2,F11R,GJA1,GSN,IFITM1,JUP,KIF11,MCM2,MCM3,MCM4,MCM5,MDM2,MX1,OAS1,OAS3,PLXNB2,RAB14,RAB3B,RAB5B,RAB5C,RFC5,SMC4,TP53,WASL
FGF10	growth factor	3.9e-07	AHNAK,ANXA1,ANXA2,ANXA3,BMP4,CTSB,CTSH,FGFR2,LDLR,LFNG,LMO7,MMP14,MUC5AC,S100A13,S100A6,SHH,TACSTD2,TGFB1,TMEM123,TMOD3,VNN1
TIMP3	other	4.42e-07	ADAM10,APP,BMP4,CTNNB1,ENG,FKBP1A,HRAS,ITGB6,LAMC2,MAPK3,MET,MUC5AC,SAR1A,SERPINE1,SMAD2,STAT1,STAT3,TGFB1,THBS1,VIM
NRF1	transcription regulator	4.49e-07	ATP1A1,ATP1B1,CDH1,CDH2,CLDN1,FTH1,GCLC,GCLM,HBB,HPCA,HPCAL1,NCALD,NQO1,PSMB7,PSMC1,PSMC4,PSMC6,PSMD14,PSMD3,PSMD6,PVR,SDHA,TP53,VIM
mir-133	microRNA	4.49e-07	ARHGDIA,ATP6AP2,BCL2L2,CCNB1,CDC42,CMTM6,CORO1C,CTBP2,ELAVL1,FN1,FSCN1,FTL,GSTP1,HLA-G,LASP1,MET,MMP14,MSN,PITPNB,RHOA,TNFRSF10B,TPM4,VCAN,YES1
CD28	transmembrane receptor	5.25e-07	ACTR3,AHCYL1,ANXA1,AP1B1,ARHGDIB,BCL2L1,BZW1,CAMK2A,CASP8,CD274,CDK2,CDK4,CDK6,CDK7,CNIH4,CS,EIF4E,FBL,FDPS,FYN,GAPDH,GYS1,HAT1,HAX1,HDAC2,HINT1,HLA-DQB1,HNRNPA1,HSPA1A/HSPA1B,HSPA8,HUWE1,IFITM1,IGFBP6,ILF2,ITCH,LCP1,LDHA,MACROH2A1,NAMPT,NCL,NDFIP2,PGAM1,PKLR,PNP,PPA1,PRDX4,PRMT5,PSMA5,PSMA6,PSMD12,PTPRJ,RAB2A,RAD23B,RELA,RHOC,RPL30,RPL6,RPS14,SHH,SLC16A3,SLC7A5,SNRPB,SSB,STAT3,STEAP2,STOM,STRN3,…
NSUN6	enzyme	5.41e-07	AXL,CAVIN2,CCN1,DDAH1,FLNA,FSCN1,FSTL1,HEXB,MARCKS,NDRG1,PHGDH,SERPINE1,STMN1,TGFB2,TGM2,THBS1,TK1
ZEB1	transcription regulator	5.47e-07	CDH1,CXADR,FN1,ITGB4,KRT18,KRT19,LAMC2,LOXL2,MPZL2,MUC1,NRP2,OAS1,PLAU,RAB25,RBM47,RELA,RPL30,SERPINE1,SFTPA1,SFTPB,ST14,UBQLN1,VIM
FAS	transmembrane receptor	5.79e-07	ACTA2,ANXA2,API5,ARHGDIA,ARHGEF1,ARRB2,BAX,BCL2L1,CAMK2B,CAMK2G,CASP8,CAST,CD44,CD59,CLASP1,CLTB,COL18A1,COL4A2,COL6A1,CTNND1,F3,F5,FLOT2,FSCN1,GDE1,GLIPR1,GNAI2,HLA-DQB1,HLA-F,ICAM1,IFIT1,IL13RA1,ITGAV,LDLR,LGALS3,MAP2K4,MET,MIF,MME,MPZL1,MTMR1,NUMA1,PAK2,PDLIM7,PHLDA2,PLAU,PLEC,PPP1CC,PRKAB1,PRKDC,PTP4A2,PTPN1,PTX3,RASA1,RDX,RELA,RHEB,SERPINE1,SHC1,SNTB2,SPTBN1,STAMBP,STK3,STK38L,TAGLN2,TFRC,TG…
AFAP1-AS1	other	6.35e-07	ARHGDIA,LASP1,PFN1,RAB10,RAB11A,RAB11B,RAC2,RHOA,RHOC
hydroxyurea	chemical drug	6.58e-07	BAX,BCAM,CCNB1,H2AX,HBB,KRT1,KRT16,KRT18,KRT2,LIG1,MARCKS,MCAM,MCM2,MCM5,MDM2,NMI,RRM2,SAR1A,SMN1/SMN2,STAT1,TK1,TP53
CDKN2A	transcription regulator	7.31e-07	A2M,APPL2,BAX,BUB1B,C3,CAPG,CCNA2,CCNB1,CDK1,CDK2,DDX5,DHFR,DYNLRB1,EEF1A1,EHD3,EPS8,FBL,FEN1,GLB1,GNA13,GNAS,GPRC5A,GSPT1,H2AX,IGF2BP3,ITGAV,ITGB3,ITGB5,KRAS,LAMP1,LGALS3,MCM4,MCM5,MCM7,MCMBP,MDM2,NPM1,PCNA,PMEPA1,PPFIBP1,PSMA5,PSMB9,PTX3,RAB27A,RAB9A,RBBP7,RFC3,RFC4,RRM1,RRM2,S100A6,SAE1,SERPINE1,SNTB2,TK1,TMPO,TNFRSF1A,TP53,TPM1,TPP1,TRIM28,TSG101,VIM,VRK1
PKM	kinase	7.47e-07	ACLY,ALDOA,BCL2L1,CDH1,CDH2,ENO1,ENO2,ENO3,GAPDH,GGT1,GSR,ITGB1,LDHA,PCK2,PGAM2,PGLS,PKM,PRPS1,PTK2,RPE,SLC2A1,STAT3,TALDO1
EFNA1	other	7.47e-07	CLDN2,CRABP2,DCBLD2,EPHA2,FABP5,FN1,HRAS,ITCH,ITGB4,ITGB6,KRAS,KRT1,KRT10,KRT13,KRT18,KRT4,KRT75,NEDD4L,NRAS,NT5E,PLAT,PXN,TNFRSF6B
methylmercury	chemical toxicant	7.47e-07	ANPEP,BAX,BCL2L1,CDK6,CHP1,CSNK2A1,ECE1,IL13RA1,MDM2,MFGE8,MTPN,NCKAP1,PDCL3,PLS3,PTPRF,RAB9A,RHOB,RTN4,SLC16A1,SLC9A3R1,STOM,TNFRSF1A,YWHAQ
MAP2K1	kinase	7.71e-07	ACTA2,APOE,BCL2L1,CCN1,CCNA2,CD274,CD44,CDK2,CLDN2,CTSB,DKK1,DPP4,ENO1,ENO2,F3,FASN,FLNA,GPRC5B,GUSB,HSPA5,ITGA5,ITGB1,ITGB3,ITGB4,JUP,LDLR,LGALS3,MBP,MMP14,MPZ,MYH2,PCNA,PLAUR,RAB38,RAP2B,RRM2,SCARB1,SERPINA1,SERPINE2,SMAD2,SMAD3,TFPI2,TGM2,THBS1,TK1,TNC,UBC
CEBPB	transcription regulator	7.73e-07	ACTA2,AKR1B10,AKR1C3,ALB,ALDH1A1,APOC3,APP,ASNS,BCL2L1,C3,CCNA2,CD14,CDH3,CFTR,COL5A2,COPS5,CP,CTNNB1,CTSC,CYB5A,DDB2,DDX5,DHFR,DHX9,DYNLT1,EFNB2,EPHA7,FBLN1,FGFR2,FTL,GNAS,GSK3B,H4C1,HBB,HLA-A,HMGA1,HSD17B4,HSP90AA1,HSPA8,HSPD1,HSPE1,ICAM1,IFITM3,IGFBP4,KRT15,KRT18,KRT6B,LAMC1,LCN2,LDLR,LGMN,LYN,MBP,MCM3,MMP11,MSH2,NRP1,PCNA,PLAUR,PRKAR2B,PRSS8,PSMA3,PSMA6,RAC2,RBBP7,RIC8B,SAA1,SART3,SCARB1,SERP…
hexachlorobenzene	chemical toxicant	7.83e-07	A2M,ANXA1,ANXA2,ASNS,C4A/C4B,CD14,CD44,CLU,CP,ITGB4,LAMC2,LCN2,LGALS3,PSMB10,PSMB8,RCN1,S100A10,S100A11,TIMP1,UPP1,VIM
MDM4	transcription regulator	7.9e-07	BAX,ITGB4,KRT5,KRT8,LGALS3,MDM2,P4HB,RAC2,SSBP1,TP53,VIM
PNN	other	8.05e-07	BCL2L1,BSG,CDH1,CDK4,CDK5,GDF15,MMP7,RHOA,SRSF1,TIMP1
ATM	kinase	8.17e-07	ACTB,BAX,BCL2L1,CD70,CDK4,CLU,FN1,GPHN,H2AX,HSP90AA1,HSP90AB1,HSPE1,MICB,PCNA,PPP2R5D,PSMC4,PSME2,RRM1,RRM2,SERPINE1,TGM2,TNFRSF10B,TP53,XRCC5
Tgf beta	group	8.49e-07	ACTA2,ADGRE5,ANGPTL4,BASP1,BCL2L1,BECN1,CASP8,CCN1,CDH1,CDH11,CDH2,CDK2,CDK6,CLU,COL12A1,COL4A2,CTNNB1,ENG,FN1,FSCN1,FSTL1,FSTL3,GCLC,GUSB,HNRNPAB,HSPG2,IGFBP4,ILK,ITGA2,ITGA5,ITGA6,ITGAV,ITGB1,ITGB3,KRT1,KRT16,KRT72,LAMA3,MET,MIF,MMP11,MMP14,MMP7,MUC1,MUC4,PLAT,PLAU,PMEPA1,PROM1,RHOB,SERPINE1,SMAD2,SMTN,TFRC,TGFB1,TGFBI,THBS1,TIMP1,TIMP2,TNFRSF11B,USP15,VIM,VTN
GAST	other	9.01e-07	ANXA7,ARCN1,CTNNB1,DNAJA1,IMPDH2,MAPK1,MCM3,MDH2,MMP7,NACA,NARS1,PGK1,PIK3R1,POR,PRDX3,RAC1,RELA,RHOA,RPL35A,RPL7,RPS19,S100A6,SRC,SRSF2,STAT3,TNC
MYOD1	transcription regulator	9.6e-07	ACACA,ACACB,ACTA1,ACTA2,ACTC1,ALDOA,ASS1,BCL2L1,BUB1B,CAV3,CDK1,CDK2,CTNNB1,DAG1,DES,DHFR,DYSF,EGFR,EIF2AK2,EIF3E,ENO3,FSTL1,FYN,GRB2,GYS1,HADH,HSPA4L,MAP2K1,MX2,MYH2,NCAPG,NCAPH,NPTX1,PFKM,PMEPA1,PNP,PRKACA,PRKAR1A,PRKAR2B,PSMB4,PTK2,RAC2,RPL7A,RPS6KA2,RRAS,RRM2,SLC12A2,SLC2A1,SPC24,SPTBN1,SRC,STAT1,TGFB1,TKT,TRIP13,TTN
PI3K (family)	group	1e-06	ACTA2,AKR1B10,AKR1C1/AKR1C2,ATG7,CAT,CD274,CDH1,CLDN2,CTSD,FASN,FTH1,GCLC,GCLM,HSPA5,IFIT1,ISG15,ITGA6,ITGB1,NQO1,PKM,PRKCZ,PXN,SCARB1,SERPINE1,SHH,SLC2A1,SOX4,TGM2,THBS1,TNC,TNFRSF10B,WTAP
U0126	chemical - kinase inhibitor	1.02e-06	ACTA2,ANGPTL4,ATG4B,ATP6AP2,BAX,BCL2L1,BECN1,C3,CAV1,CD274,CD44,CDH1,CDK2,CDK4,CFTR,CLDN2,CLDN4,CTNNB1,DDAH1,DES,EEF1A1,EEF1E1,EEF2,EGFR,EIF4EBP1,EPCAM,EPHA2,EREG,F3,FGFR2,FN1,FOLR1,GCLC,GDF15,GJA1,GRN,GSK3B,GSN,HMGB3,HNRNPF,HNRNPK,HPGD,HSP90AB1,HSPA5,ICAM1,ITGA3,ITGA5,ITGA6,ITGB1,ITGB5,LAMB1,LAMP1,LDLR,MACF1,MAPK1,MAPK3,MAT2A,MDM2,ME1,MET,MUC1,MUC5AC,OCLN,PABPC1,PARP4,PLAU,PLAUR,PRSS22,PSEN1,PTK…
methapyrilene	chemical drug	1.02e-06	A2M,ACTG1,ALB,ALDOA,ANXA2,ANXA5,APOE,ASS1,ATP6V1B2,CAT,CP,CST3,CTSB,DBI,EEF1A1,EIF2S1,GCLC,GSK3B,GSS,HSPA5,ITGB1,KYNU,MAP2K1,MAPK14,NSFL1C,PPP2R2A,PPP3CA,RPL13A,RPS8,RPS9,SLC3A2,STMN1,SULT1A1,TP53,TUBB,TXNRD1,YWHAZ
ITGB1	transmembrane receptor	1.02e-06	ACTA1,ACTA2,ADAM15,ADAM17,APOE,CDH1,CDH2,COL5A2,DAG1,EIF4EBP1,ERBB2,FLNA,FN1,HSPG2,ICAM1,ITGA3,ITGA5,ITGAV,ITGB3,ITGB4,LAMB1,LAMC1,LTBP3,PLAU,PLAUR,PTK2,RAC1,RAC2,SERPINE1,SHH,TCF4,TGFB1,TGM2,THBS1,TIMP2,TP53,VIM
2-bromoethylamine	chemical reagent	1.05e-06	A2M,ANXA1,ANXA2,C4A/C4B,CD14,CD44,CLDN4,CLU,CP,LAMC2,LCN2,LGALS3,MCM3,S100A10,S100A11,TIMP1,TUBB,UPP1,VIM
cigarette smoke	chemical toxicant	1.09e-06	ACTA2,AKR1B10,ALDH3A1,BCL2L1,C3,CAT,CCN1,CCT5,CKB,COL4A2,CTNNB1,ESD,FABP5,FTL,G6PD,GCLC,GCLM,GRB2,GSR,GSTP1,HDAC2,HLA-DRA,HSP90AA1,HSPA5,HSPA9,ICAM1,IFITM1,MAP2K3,MTOR,MUC1,MUC4,MUC5AC,MX1,NQO1,OAS1,OAS3,PGD,PRDX1,PRKCZ,PSMD1,PTPN1,RELA,RPS6,SERPINA3,SERPINE1,SIRT6,SLC2A1,SQSTM1,STAT1,TCP1,TGFB1,TIMP1,TNFRSF1A,TP53,TXNRD1,UBC,UGDH
cadmium chloride	chemical toxicant	1.09e-06	ALB,ANXA5,CDH1,CDH2,CHMP5,EEF1D,EIF3I,EIF4E,GCLC,GSR,HSP90AA1,HSPA5,HSPB1,IGFBP6,MCM7,OCLN,PCNA,PLAU,TP53,TXN,VIM
IL1B	cytokine	1.11e-06	A2M,ACTA2,AKR1B1,ALDH7A1,ANGPTL4,ANXA1,APOE,APP,ARL6IP5,ASS1,ATP1A1,B2M,BAX,BCL2L1,BMP4,C19orf25,C3,CAT,CD14,CD274,CD40,CD44,CD55,CFB,CFTR,CP,CTNNB1,CTSB,CTSZ,DBI,DDX5,DPP4,EIF4E,EIF4EBP1,ELAVL1,ENG,ERBB2,F3,FABP5,FGFR2,FN1,G6PD,GCLC,GDF15,GGT1,GJA1,GLA,GNAS,GNL1,GRN,GSK3B,GUSB,GYS1,HDAC1,HEXA,HEXB,HLA-A,HLA-DRA,HLA-E,HMGA1,HPRT1,HSPA1A/HSPA1B,HSPA1L,HSPA5,HSPB1,HSPG2,ICAM1,IFIT1,IGFBP4,IGFBP6,IS…
prednisolone	chemical drug	1.12e-06	ALPP,API5,APOE,APP,ATG16L1,ATG3,ATG4B,ATG5,ATG7,BAG3,BAK1,BAX,BCL2L1,BCL2L2,BECN1,BYSL,CASP8,CAT,CDK5,CTSB,EIF4G1,EVA1A,GAA,HDAC1,HSP90AA1,HSPA8,IGF2BP3,LIMK2,MAP2K1,MAPK14,MYH9,NMT2,NQO2,PARK7,PFKP,PGK1,PLAT,PRDX1,PRDX2,PRKAA1,PRKAA2,PRNP,RHOA,SOD1,SQSTM1,STAT1,TGFB1,TGM2,TNFRSF11B,TP53,TUBA4A,UTRN,ZC3HC1
KITLG	growth factor	1.12e-06	ACTB,ATP6V1B2,AXL,B2M,BCL2L1,BLVRB,BZW2,CCNA2,CD14,CLIC1,EEF1A1,EFNB2,EPHB4,ETF1,FABP5,FRK,FTH1,GJA1,HCK,HNRNPF,ITGAV,ITGB3,KPNA2,KPNB1,LDLR,MAP2K1,MME,NPM1,PDCD4,PGLS,PKM,PSMB5,PTGES3,RAB4A,RBBP7,RCC2,RPL7,RPLP0,RPS6,RPS7,SEC22B,SF3A1,SHC1,SLC44A2,SNAP23,ST3GAL4,STAT3,STK25,TNFRSF1A,TPT1,TXNL1,UPF1,WDR1
Immunoglobulin	complex	1.14e-06	ACACA,ACLY,ACO1,ACTA2,ANPEP,APP,ATP12A,ATP5F1B,BCL2L1,BLVRB,CALR,CAPG,CD14,CD274,CD40,CD44,CDH1,CDH2,CDK2,CDK4,CDK6,CTNNB1,CTSZ,DPYSL2,DYSF,EIF2A,EIF2AK2,ENO1,ENO2,ENO3,F3,FASN,FLNB,FN1,G6PD,GPI,GSK3A,GSK3B,GYS1,HCK,HLA-DQB1,HSPA6,ICAM1,IGFBP4,IMPDH2,JUP,LCK,LCN2,LTBP3,MDH1,MDH2,MTHFD1,MTOR,MUC5AC,MYO1E,NAMPT,NDUFA10,NRP1,NT5E,OGT,PCK2,PDIA6,PFKL,PGAM2,PGK1,PGK2,PGM1,PKLR,PLAU,PPA1,PPAT,PRDX1,PRD…
EFNA5	kinase	1.18e-06	CRABP2,DCBLD2,EGFR,FABP5,ITGB4,ITGB6,KRT1,KRT10,KRT13,KRT16,KRT18,KRT4,KRT7,KRT75,NT5E,PLAT,RHOA,TNFRSF6B
HOXD10	transcription regulator	1.24e-06	CD44,CEACAM1,DIS3,ERP44,EZR,ICAM1,ITGA3,ITGB4,MMP14,NME1,NUDT5,PAK1,RHOB,RHOC,RPSA,SERPINE1,TFPI,TGFB1I1,TIMP1,TIMP2,USP14,USP15
S100P	other	1.25e-06	ACTB,CFL1,COTL1,CTSD,KRT18,KRT19,KRT8,S100A6
filgrastim	biologic drug	1.25e-06	ACSL4,ADAM15,ANXA1,ANXA3,ATP12A,ATP1A1,ATP1A3,ATP2B4,B2M,BCL2L1,CAST,CAVIN2,CBR1,CCT2,CD44,CD46,CD55,CD59,CEACAM1,CEACAM6,CLU,CPD,CST3,DDAH2,DPYSL3,ELMO2,ENO1,EPHB1,F5,FABP5,GAPDH,GLIPR1,HLA-DQB1,HLA-DRA,HLA-DRB1,HMGA1,HPGD,HSPA9,IFIT1,IGF2BP2,ISG15,ITPK1,LAMB3,LAP3,LDHA,LDHB,LDLR,LGALS3,MAPK14,MCM7,MELTF,MME,MVP,MX1,NECTIN2,OAS3,PCSK9,PDLIM1,PGD,PHLDA2,PLAUR,PRDX2,PRKAR2A,PRKAR2B,PSMB10,PSME1,PS…
cycloheximide	chemical reagent	1.29e-06	ACTB,ACTC1,ALB,ALDOA,APOA1,APP,AQP5,ASS1,ATP2B4,B2M,BAX,BCL2L1,CALR,CAMK2A,CAT,CAV1,CCN1,CD44,CD55,CTNNB1,EEF1A1,EEF1D,EGFR,EIF4E,EIF4G1,FN1,GCLC,GCLM,GJA1,GLB1,GNAI1,GNAI2,GNAI3,GNAS,GOT1,HEXA,HMGA2,ICAM1,IFIT1,IGFBP4,IGFBP6,ITGB3,ITGB5,LCN2,LDHA,MME,MMP11,MMP7,NPM1,NQO1,PEX5,PGK1,PLAT,PLAU,PLAUR,PRKAR2B,PSCA,PTX3,PXN,RHOB,SCARB1,SERPINE1,SLC2A1,SLC30A1,SULT2B1,TGFB1,THBD,THBS1,TIMP1,TK1,TNFAIP2…
3-nitropropionic acid	chemical toxicant	1.29e-06	APP,ATP1B1,ATP6V1B2,BAX,BCL2L1,CBR1,ENO2,GAPDH,GCLC,GPI,GSK3B,GYG1,LDHA,LDHB,NPM1,NQO1,SLC7A11,SQSTM1,TP53,TPI1
BMS-690514	chemical drug	1.31e-06	BAG2,CCNB1,CDK1,CTSH,HSP90AA1,HSPA4,HSPA8,HSPE1,HSPH1,MCM3,MCM4,MCM5,MCM6,MCM7,PCNA
EIF4E	translation regulator	1.37e-06	BAK1,BCL2L1,CAPG,CAPZB,CD70,CDK2,CDK4,CUL2,EGFR,EIF4EBP1,EREG,FN1,GPS1,GRB2,HMOX2,HRAS,IGFBP4,ILF2,LSM2,NRAS,NRP1,PA2G4,PCNA,PLAUR,PNKP,PRDX5,PRPS1,PTGES3,RHOG,RPL10A,RPS13,SNRPA,STK25,TGFBI,TNC,TP53,TP53BP1,UBE4A,UBR5,UPP1,ZPR1
mir-21	microRNA	1.47e-06	ACTA2,ARCN1,ARF4,ARF6,ARL6IP1,CACYBP,CANX,CCNA2,CCNB1,CCT8,CD274,CDH1,CDK6,CKAP5,CLU,COPG1,CSE1L,DDAH1,DDAH2,FAM3C,FN1,FUBP1,GSK3B,H2AX,HMGA2,HNRNPA2B1,ICAM1,IPO11,KIF5B,KNTC1,MSH2,NCAPD2,NME1,NMT1,NMT2,OAS3,PDCD4,PGAM1,PLAT,PPA1,PPP2R5E,PSME2,RHOB,SERPINB5,SMAD2,SMC2,SRSF3,STAT1,STAT3,STMN1,STRAP,TGFB1,TP53,TPM1,TUBB3,TYMP,UBE2L6,VRK1,YWHAB,YWHAZ,ZW10
SP3	transcription regulator	1.48e-06	ACTA2,ADH5,AKAP12,ASNS,CD2AP,CD40,CDH2,CEACAM1,DHFR,DNM1,EGFR,EIF2AK2,EREG,F3,GDF15,GNAI2,HSPA5,ITGA2,ITGB5,KRT16,LDLR,MAT2A,MAT2B,MET,MSH6,MUC4,MUC5AC,MYH11,PGK1,PGK2,PKM,PLAU,PLAUR,PROCR,PTPN1,RELA,RRAS,SCARB1,SERPINE1,SERPINH1,SMARCC1,SRC,STAT1,STAT3,TIMP1,TIMP2,TNC,TP53,TXNRD1,VIM
SMAD4	transcription regulator	1.68e-06	AGR2,ANGPTL4,APOA1,APOC3,BMP4,CAB39,CDH1,CDH2,CDH3,CLDN7,CTNNB1,CTSD,EGFR,EIF4EBP1,ENG,ERBB2,ERCC5,EREG,FN1,FSCN1,FSTL3,GJA1,HMGA2,ICAM1,ITGA6,ITGB1,ITGB5,MDM2,MET,MTOR,MUC4,NAMPT,PGRMC2,PLAU,POR,PTPRK,PTX3,RAC1,SAE1,SERPINE1,SFTPB,SHH,SMAD2,SMAD3,TGFB1,TGFB2,THBS1,TIMP1,TNC,TPM1,TPM2,TPM3,VAPB,VIM
IFNA2	cytokine	1.68e-06	ADAM17,ANXA1,B2M,BAG3,BAX,BST2,CAV1,CD70,CEACAM1,CNP,CYB5A,DDX60,DPP4,EIF2AK2,GNAS,GOT1,HLA-A,HLA-B,HLA-C,HLA-E,HMGCS1,HSH2D,HSPA6,IFIT1,IFITM1,IFITM2,IFITM3,ISG15,LGALS3BP,LYN,MAP2K1,MDM2,MET,MX1,MX2,MYH2,NT5E,OAS1,OAS3,OGFR,PARP4,PLAT,PPP1CA,PSME1,RETREG2,SAMHD1,STAT1,TGM2,TNFRSF10B,TNFRSF10D,TNFRSF1A,TP53,UBE2L6,ZC3HAV1
gentamicin C	chemical drug	1.68e-06	A2M,ANXA1,ANXA2,ASNS,C4A/C4B,CD14,CD44,CLDN4,CLU,CP,LAMC2,LCN2,LGALS3,MCM3,PSMB10,PSMB8,S100A10,S100A11,TIMP1,TUBB,UPP1,VIM
tunicamycin	chemical - endogenous non-mammalian	1.7e-06	ACACA,ADAM10,ARF4,ASNS,AXL,CAD,CALR,CANX,CDH1,COL6A1,DNAJB11,EIF2A,EIF2S1,EIF4EBP1,ERO1A,FASN,HDLBP,HSP90B1,HSPA5,HSPA9,ICAM1,ILK,LMAN1,LMAN2,MVD,NARS1,NDRG1,NEDD4L,P3H1,P4HB,PCK2,PCNA,PDIA6,PRNP,PROM1,PVR,S100A4,SEC22B,SHH,SLC2A1,SLC7A11,SRP68,STX5,SURF4,TBCB,TNFRSF10B,TP53,USO1,WARS1
mir-194	microRNA	1.92e-06	ACTA2,CUL4B,GYG1,MDM2,PLAUR,RAC1,RAP2B,SLC7A5,THBS1,TP53
MEL T1	chemical - kinase inhibitor	1.92e-06	ATP5F1B,CFL1,COPS8,ENO1,HSPA1A/HSPA1B,HSPD1,PGAM1,PGK1,PRDX1,PSMA1
tert-butyl-hydroquinone	chemical reagent	1.94e-06	AKR1C1/AKR1C2,CRYZ,ERCC5,FTH1,FTL,G6PD,GCLC,GCLM,GNAI2,GSR,GSS,GSTM3,GSTP1,HSPA5,HSPA8,MAP2K4,ME1,MYH11,NQO1,PSMA5,PSMD4,RAB6A,RAP2A,SCG2,SERPINE1,SNTB2,TXNRD1
QKI	other	2.05e-06	CLTA,CLTC,CTNNB1,EGFR,ERCC2,GPHN,HNRNPF,HNRNPH1,LAMP1,MACROH2A1,MAP1B,RAB5A,RAB5C,SNX2,TNC,VIM
TNFSF10	cytokine	2.28e-06	BAK1,BAX,BCL2L1,CASP8,CD14,CSE1L,CTNNB1,CTSB,EGFR,EIF2AK2,FTH1,HLA-A,HLA-C,HLA-F,IFIT1,IFITM1,IFITM2,ISG15,PCNA,PLAU,PSME2,RELA,SERPINH1,STAT1,TFRC,TIMP1,TNFAIP2,TNFRSF10B,TP53
5-hydroxytryptamine	chemical - endogenous mammalian	2.32e-06	AP1M1,ARHGEF1,ARPC4,BABAM2,CFL1,COPE,EIF4EBP1,F3,GNAI2,GNB2,ICAM1,MAPK3,MYL6,NUCB2,PFN1,PLCB2,PPP1CA,PPP2R5D,RAB8A,RABAC1,RPS6KA1,SERPINE1,STX4,STX5,TGFB1,THBS1,TNFRSF1A,TUBA4A,TUBA8,TUBB,VAMP3,VTI1A
bromobenzene	chemical toxicant	2.41e-06	ACTN4,AKR7A3,CAPN1,FDFT1,FDPS,GAPDH,GCLC,GOT1,GSR,GSTP1,HMGCS1,HSP90AA1,HSPA5,HSPB1,LAP3,MPRIP,NQO1,POR,RPL22,TIMP1,TUBA1A,TUBB2B,YWHAQ
RASSF1	other	2.46e-06	ALDH1A1,AMIGO2,APOE,CAV1,CCNA2,CDH2,CLU,COL4A2,CPE,CRABP2,CRIP2,DKK1,EFEMP1,EFNB2,EGFR,GDF15,GSN,MAP1B,MDK,MYL9,PAK1,PCDH7,TGM2,TUBB,TUBB1,TUBB2A,TUBB2B
RHOA	enzyme	2.46e-06	ACTA1,ACTA2,BAX,BCL2L1,CCNB1,CDH1,CTNNB1,CTSD,DIAPH1,ERBB2,FN1,GDF15,HSPD1,ICAM1,ITGB1,ITGB5,MMP14,OCLN,PAK1,PLAU,RHOA,RHOB,RHOC,SCARB1,STAT3,TG,TGFB1
UDP-D-glucose	chemical - endogenous mammalian	2.54e-06	CALR,HSP90B1,HSPA5,HYOU1,PDIA3,PDIA4
Ins1	other	2.61e-06	ACACA,ACTB,ALAD,ALB,ANGPTL4,AP2M1,APOA1,APOC3,ARF1,ATP1A1,ATP1A2,CDK2,COL18A1,CYB5A,DHFR,DYNLL1,EIF4EBP1,FASN,FDFT1,G6PD,GAPDH,GDI2,GSK3A,GSTP1,HMGCS1,HNRNPK,HSD17B4,IGFBP4,IMPDH2,ITCH,ITGA6,LDHA,LDHB,LDLR,LGALS3BP,MAPK1,MAPK3,MBP,MELTF,MIF,MPZ,PCNA,PIK3R1,PKLR,PLAT,PPIB,PTGFRN,RHOA,RPS14,RRM1,RRM2,SERPINE1,SFTPA1,SFTPB,SLC2A1,STAT3,STX4,THY1,TIMP1,TIMP2,TK1,UMPS,VAMP2,VAMP5,VIM
ERK1/2	group	2.71e-06	AKR1B10,AKR1C3,ATP1A3,B2M,BAX,BCL2L1,C3,CALR,CAT,CAV1,CAV3,CD40,CD44,CDK1,CDK4,CTSB,DKK1,ECE1,EFNB2,ENO1,EZR,F3,FGFR2,FN1,GJA1,HLA-A,HMGA1,HPGD,HSPA5,ICAM1,IFIT1,ITGA2,ITGA3,ITGB3,KIF2A,KRT17,LDLR,MAP2K2,MAPK1,MAPK3,MUC5AC,NAMPT,PCNA,PKM,PLAU,PLAUR,PRKCZ,PSMB10,PSMB6,PSMB8,PSMB9,RAB4B,RAC1,RHOC,S100A6,SERPINE1,SLC12A7,SOD1,TIMP1,TIMP2,TNFRSF10B,TYMP,VCAN,VNN1
sunitinib	chemical drug	2.81e-06	BAK1,CD44,COL4A2,COL6A1,CTNNA1,CTNNB1,FN1,ICAM1,ITGA3,ITGA6,ITGB1,ITGB3,ITGB5,LAMA3,LAMB1,LAMB3,LAMC1,MET,TGFBI,TIMP2,TNC
NFYB	transcription regulator	2.94e-06	ACLY,ACTA2,ACTB,ATP5F1B,BCL2L1,CAV1,CCNB1,CDH1,CDH2,CDK1,CIP2A,CSDE1,CTNNB1,DCC,DPP4,EIF3C,ELAVL1,FAM49B,FGFR2,FRYL,FTH1,GALNT2,GAPDH,GART,GLA,H2AJ,HLA-DQB1,HLA-DRA,HNRNPA1,IFFO1,ITM2C,MTAP,MTPN,MVK,OAT,PCNA,PDIA4,PGRMC1,PIH1D1,PPP1R7,PSMB7,PSMC6,RAB3C,RFC3,RHOB,RRM2,S100A4,SCARB1,SH3GL1,SNX6,STX16,SYNJ2,TPM1,TYMS,USP10,VIM,VPS52,YBX3
ethionine	chemical toxicant	3.1e-06	ANXA1,C4A/C4B,CD14,CD44,CLU,CP,LAMC2,LCN2,LGALS3,MCM3,PSMB10,PSMB8,S100A10,S100A11,TIMP1,UPP1
AHR	ligand-dependent nuclear receptor	3.26e-06	A2M,ACACA,ACTA2,ACTL6A,ACTN1,ALB,ALDH2,ALDH3A1,APP,ATP2B1,ATP4A,BAX,BZW2,CASP8,CBR1,CBR3,CCNA2,CCNB1,CD14,CDH1,CDH2,CDK1,CDK2,CDK4,COL12A1,COL4A2,COL5A2,COL6A1,CTNNB1,CTSD,DHFR,DNAJB1,EFEMP1,EHD1,ENO1,FGFR2,FN1,GOT1,HSP90AA1,HSPA5,HSPH1,ITGA5,ITGA6,LDHA,LTBP3,NID1,NID2,NMT2,NNMT,NPTX1,NQO1,PI4K2A,PKLR,PLAT,SAA1,SEMA3A,SERPINE1,SLC2A1,SOD1,STAT3,STEAP4,TGFB1,TGFB2,TGFBI,THBS1,TIMP2,TK1,TP53,TUBA8,…
PRKAR1A	kinase	3.27e-06	BAK1,BAX,CDC42,CDH1,EGFR,ERBB2,ERBB3,PRKACA,PRKAR1A,PRKAR2B,RAB25,RAP1A,SMAD3,VIM
CBX5	transcription regulator	3.47e-06	AGR2,AKR1C3,ALDH3A1,CDH17,CEACAM1,DYNLRB1,FGFBP1,GALC,GCNT3,GSTT1,H1-2,HBB,KRT20,LAMB3,LCN2,MMP7,MUC13,OAS1,PRSS23,PSMB8,QPCT,S100P,SELENBP1,SERPINA3,SLC7A7,SNTB1,SYTL2,TACSTD2,TGFBI,TICAM2,TMEM30B,TNFRSF6B
aldesleukin	biologic drug	3.55e-06	B2M,CALR,CANX,EIF5A,GLUL,HLA-B,HLA-C,HLA-DRA,HLA-DRB1,HLA-F,HLA-G,IFITM1,ITM2B,MX1,PDIA3,PSMB6,PSMB9,STAT1
FGF7	growth factor	4.15e-06	ADSL,ADSS2,APRT,AQP5,BCL2L1,CAD,CD44,CDK2,CDK4,DDX5,EGFR,FABP5,FASN,FGFR2,HPRT1,PLAU,S100A10,SERPINE1,SFTPA1,SFTPB,SHH,STAT1,TP53
SDCBP	enzyme	4.17e-06	CDH1,CLDN1,CTNNB1,EGFR,PEBP1,SOX4,SRC,TCF4,TP53,VIM
glutamyl-Se-methylselenocysteine	chemical - endogenous mammalian	4.17e-06	ATP1A1,CLU,GNAI2,GSTP1,PLAUR,PSMA7,PSME1,RPS11,SOD1,TIMP2
LONP1	peptidase	4.19e-06	ACAT1,ANXA2,ASNS,CALU,GARS1,GLUD1,HNRNPA2B1,HSPA9,HSPB1,HSPD1,HSPE1,MARS1,MDH2,P4HB,PDIA3,PFN1,PGAM1,S100A11,SARS1,SOD1,SSBP1,TPM3,TRAP1,TUFM
KLF2	transcription regulator	4.47e-06	ADAM15,AQP5,ASS1,BMP4,CAV1,CD40,CD44,CD55,CDH2,CNP,F3,FBLN1,HBB,HBG2,ITGB1,ITGB3,ITGB4,ITGB5,LGALS9,MMP14,MVP,MYH10,NDRG1,NOTCH2,NQO1,PLOD2,PTPRJ,RALA,RELA,SERPINE1,SLC2A1,STAT1,STAT3,TCF4,TFPI,TFPI2,TFRC,TGFB1,TGFB2,THBD,THBS1,TIMP1,UGDH
KDM5B	transcription regulator	4.53e-06	ARL6IP5,AURKA,BUB1B,BUB3,CAV1,CCNB1,CDK1,CLDN1,CYB5A,EHD1,EIF5B,EPB41L1,ERBB2,ERBB3,FABP5,FGFR2,ISG15,LGALS3BP,MCAM,MCM2,MCM3,NCAPH,NEFL,PHF20,PIR,PLS3,PRPS1,PSME3,RECQL,RNF40,SNRPD1,SNRPG,TGFB1,TGFB2,TUBB2A
TFEB	transcription regulator	4.6e-06	ATP6V1A,ATP6V1B2,ATP6V1H,CDH1,CTSA,CTSB,CTSD,GBA,GLA,HEXA,LAMP1,NAGLU,NEU1,PSAP,SCPEP1,TPP1
miR-145-5p (and other miRNAs w/seed UCCAGUU)	mature microRNA	4.68e-06	ACBD3,ACTA2,ACTG2,AHNAK,CCNA2,CDK4,EIF4E,F11R,FSCN1,KRT7,MDM2,MUC1,MYH11,MYL9,PODXL,PPP3CA,RASA1,SERPINE1,SPTB,TPM3
SNAI2	transcription regulator	5.05e-06	AXL,BSG,CCN1,CDC42,CDH1,CLDN1,DKK1,EPCAM,FN1,HPGD,ITGA3,ITGB1,ITGB4,JUP,KRT18,L1CAM,MMP14,MUC1,OCLN,STAT3,VIM
Ige	complex	5.14e-06	ACSL4,ACTN1,ANXA1,BAIAP2,BCAT1,BCL2L1,C3,CAMK2G,CAPN2,CAV1,CD40,CEACAM1,COL18A1,CXADR,CXCL16,EIF4G2,ENO2,FYN,GDF15,GNA13,GSN,HBA1/HBA2,HFE,HSD17B12,HSPA9,HSPD1,IARS1,ICAM1,IKBKG,ITGA5,ITGAV,KLC1,KRAS,LAMA5,MARCKSL1,MCF2L,MIF,MTOR,NAPA,NRP1,PEBP1,PFN1,PRDX1,PTPRF,PTPRS,PTX3,RAB7A,RIPK2,RPS6KA1,RPS6KA2,RPS6KA3,SCARB1,SERPINB1,SERPINB6,SNRPD1,SNRPD3,SNX1,SRM,STX6,TFRC,TGFB1,TNC,TNFRSF11B,TPM3,TUBB6,…
grape seed extract	chemical drug	5.18e-06	APP,BCL2L1,CCNB1,CDK2,CDK6,CKB,CTNNB1,ENO1,ENO2,HSPA8,HSPD1,PCNA,PLAU,VIM
ICMT	enzyme	5.18e-06	ACTN4,ATP5F1B,FSTL1,GDI1,GJA1,GNAT1,GNB1,GPC4,LMNA,REEP5,RHOA,S100A13,TGFBI,THBS2
ERG	transcription regulator	5.27e-06	ACOT8,ACTN1,ARFGEF2,ARHGAP17,ARHGAP4,CCNA2,CD59,CDH1,CDH2,COLGALT1,CTNNB1,CYFIP1,DBN1,DSTN,FLNB,FLNC,FOLH1,FYN,GMFB,HPCAL1,HPGD,ICAM1,IKBKG,ILK,ITGA6,LAMA5,MET,NDRG1,NRCAM,PARVA,PLAT,PLAU,PLAUR,PXN,RAB2A,RAB7A,RHOA,RPA1,RPL22,RPS11,RRAS,SOX4,TGFB1I1,THBS1,TMPRSS2,UTRN,VIM
PLAU	peptidase	5.28e-06	ACTA2,BCL2L1,CCN1,EGFR,F3,FN1,GDF15,GJA1,HSPA5,ICAM1,ITGAV,ITGB5,MDM2,OAS1,OAS3,PLAU,PLAUR,SERPINB1,SERPINE1,SLC2A1,TP53,VIM
CEBPA	transcription regulator	5.36e-06	A2M,ACACA,ACLY,AKAP12,AKR1B1,AKR1B10,AKR1C1/AKR1C2,AKR1C3,ALB,ANPEP,ANXA1,APOC3,AQP5,ARL6IP5,ASL,ASNS,ASS1,C3,CCNA2,CD14,CDC37,CDH1,CDK4,COPS5,CRABP2,CTNNA1,DDX21,DHFR,EEF1A2,EFNB2,EIF4E,EPHA7,EPHX1,FASN,GAPDH,GGH,GJA1,GLIPR1,GSK3B,GSTP1,HBD,HDAC1,HLA-B,HMGA1,HPGD,HSPA5,ICAM1,IGFBP4,ISG15,ITGB5,KDM1A,KRT14,KRT17,KRT7,LCK,LCN2,LGALS1,NRP1,PCNA,PCSK6,PFN2,PGD,PLOD2,PPL,PTX3,PUM1,RAB31,RIN1,SAA1,SER…
halofuginone	chemical drug	5.41e-06	AACS,AKAP12,ANXA4,C4A/C4B,CD44,CD55,CDH17,CKB,CP,DBN1,EHD3,EPHX1,FSTL1,GDE1,GOT1,GYG1,HSPA4,IFITM2,LGALS1,LGALS3BP,PCSK6,PKM,POR,PPT1,PROM1,PTGFRN,PTPRS,SCPEP1,STEAP3,TAGLN3,TCF4,TGFB1,TGM2,TIMP1,TIMP2
INSR	kinase	5.49e-06	ACADVL,ACSL4,ACTA1,ACTN4,ALAD,ALB,ALDH2,ARHGDIA,ATP5F1B,CBR1,CDK1,CFL1,CKMT1A/CKMT1B,CS,CSTB,CTSB,DAG1,DES,EREG,ETFA,FASN,FBLN1,FDFT1,FDPS,FEN1,FLNC,GANAB,GAPDH,GNB1,GRN,HMGCS1,HSD17B10,HSD17B4,HSPD1,IDH1,IFITM2,IQGAP1,ITGA5,ITGB5,LAT2,LCP1,LGALS1,LRP10,MARCKSL1,MCM2,MCM4,MCM5,MCM7,MDH2,MDM2,MMP11,MSH6,MVD,MVK,NAMPT,NDRG1,NSDHL,PDCD4,PHLDA2,PKLR,RAB18,RAB7A,RHOB,RPL5,RPL7A,RPS16,RRM1,RRM2,RUVBL2,…
nitric oxide	chemical - endogenous mammalian	5.54e-06	APP,BAX,BCL2L1,CAV3,CD44,CTSH,DAG1,DPYSL3,ECE1,FTH1,GCLC,GCLM,GSTP1,HPRT1,HSP90AA1,HSP90AB1,HSPG2,KRT14,MDM2,NDRG1,NID1,NQO1,PDIA4,PRDX5,PRKDC,RAD23B,SERPINB5,SFN,SMARCC1,SOD1,SQSTM1,TFRC,THBS1,TIMP2,TK1,TLN1,TP53,TXNRD1,VCL
SHC1	other	5.74e-06	BAK1,BAX,BCL2L1,CDH2,DKK1,FTH1,FTL,GSTP1,HS3ST1,ICAM1,KRT7,MAP2K3,NQO1,PCNA,SDC4,SERPINE1,SQSTM1,THBD,TXN
SPP1	cytokine	6.02e-06	AURKA,BAX,BCL2L1,CAPNS1,CASP8,CD44,CD9,CDH1,CDH2,CDK2,EGFR,ERBB2,FGFR2,FN1,GSTZ1,HMOX2,ICAM1,ILK,ITGA2,ITGA3,ITGAV,ITGB3,ITGB5,KRT18,KRT20,MMP14,MMP7,NRCAM,OCLN,PGD,PIK3R1,PLAU,PLOD1,POR,S100A4,S100A6,SERPINE1,SSB,TGFB1,TIMP1,TP53,VAT1,VIM
Sos	group	6.08e-06	AKR1C3,ALDH1A3,APLP2,B4GALT1,CAMK2D,CAST,CAT,CD44,CRABP2,CTNND1,DDX3X,DLG1,EPS8,GBA,GSK3B,GSR,HBA1/HBA2,HSD17B10,ITGA6,ITGB1,KIF2A,KIF5B,KRAS,KRT13,LAMA3,LGALS3BP,LTBP3,MET,MPZL2,MYH9,NPTX1,NSDHL,PFN1,PLAU,PMEPA1,PTPN12,RAB11FIP1,RALB,RANBP9,RBBP4,STK3,STMN1,TGFB1,TPP1,UTRN,YWHAZ
OGT	enzyme	6.13e-06	ACLY,APP,BAX,BCL2L1,BTC,CDH1,DNM3,FASN,HMGA1,JUP,KRT18,MDM2,PSMB7,PSMC1,PSMC4,PSMC6,PSMD14,PSMD3,PSMD6,PSME3,SHH,SQSTM1,THY1,TNC,TP53,UCHL1,VIM
EHF	transcription regulator	6.13e-06	ANGPTL4,ANPEP,BMP4,CDH3,CDK1,CRABP2,ERBB2,EREG,FOLH1,GLB1,LYN,MET,MUC1,NOTCH2,PLAT,PLAUR,SAA1,SERPINA3,SERPINE1,TCF4,TFPI,THBD,THY1,TIMP1,TNC,TNFRSF10B,VNN1
MAT1A	enzyme	6.26e-06	ALB,APOA1,ATP1B1,BAK1,BAX,KRT18,LTA4H,PCNA,PRDX6,SAA1,SOD1
oxaliplatin	chemical drug	6.31e-06	ANXA2,BAX,BCL2L1,CDH1,CDK5,EGFR,FXYD3,GDF15,H2AX,MMP7,MTOR,NCSTN,PSEN1,RPS6,SQSTM1,STAT1,STAT3,TP53,UGGT1,VIM
HSPA5	enzyme	6.96e-06	ACADVL,ACLY,APP,BAX,BCL2L1,BCL2L2,CDH1,CLU,EIF2A,FASN,HSP90B1,HSPA5,HSPA8,IFIT1,ISG15,MBP,NQO1,P4HB
ITGAV	transmembrane receptor	8.03e-06	BAX,BCL2L1,CDH1,CDK1,FN1,ITGAV,ITGB3,LDLR,PCNA,PLAU,SERPINE1,TGFB1,TIMP1,VTN
DDIT3	transcription regulator	8.23e-06	ASNS,ATG5,BAK1,DNAJA1,ERO1A,FN1,HSPA5,HSPD1,HSPE1,ITGA2,KRT6B,LCN2,LTBP3,MYCBP,NDRG1,PCK2,PCNA,PLAT,PLEC,SARS1,SRSF1,SRSF2,STAT3,STXBP2,TGFB2,TGM2,THBS2,TNFRSF10B,VIM,WARS1,XPOT
ursolic acid	chemical drug	8.43e-06	AKR1B1,ATG16L1,ATG5,BAX,BCL2L1,EIF2S2,EIF3C,EIF4EBP1,FASN,GDF15,LARS1,MARS1,MUC5AC,NARS1,PDCD4,RELA,SARS1,STAT3,TNFRSF10B,TP53
mycophenolic acid	chemical drug	8.46e-06	ACTA2,AKAP12,ANPEP,CCN1,CD274,CD46,CD55,CD59,CDK6,CLDN1,CLU,FN1,HNRNPD,HSPA5,KRT17,KRT19,KRT6B,LDLR,MME,MYL12A,OCLN,PCNA,PDLIM5,SERPINE1,SLC30A1
ATN1	transcription regulator	8.59e-06	ATP1A1,ATP1A3,ATP1B1,ATP1B3,BASP1,CDH11,DLG1,DPYSL3,ENO2,GSN,HPCAL1,JUP,LSM2,MARCKSL1,MCAM,NEFL,NPTX1,PABPC4,PPP1CB,PPP2R1A,PRKACB,PSME1,PTBP1,PTPRF,RAB2A,SMC2,SOX4,SPTBN2,STMN1,STX4,TAGLN3,TUBA4A,TUBB,U2AF2
tomatidine	chemical - endogenous non-mammalian	8.59e-06	EIF2S2,EIF3C,EIF4EBP1,LARS1,MARS1,NARS1,SARS1
cholesterol	chemical - endogenous mammalian	9.52e-06	ACACA,ACAT1,ACLY,ACTA2,APOE,APP,BSG,CAV1,CD14,CYB5B,DBI,DES,EPHX1,F3,FABP5,FASN,FDFT1,FDPS,FN1,GBA,GNAI1,HMGCS1,HNRNPD,HSP90B1,HSPA5,ICAM1,LDLR,LGALS3,ME1,MME,MMP14,MYH11,NSDHL,PCSK9,PCYT2,PLTP,PMVK,RDH11,RHOA,RPS28,SAA1,SCARB1,SHH,SLC7A5,STX12,STX3,STX6,TGFB1,THBS1,TIMP1,TMEM123
S100A4	other	9.7e-06	BAX,CDH1,CLIC4,CTNNB1,FN1,MDM2,MMP14,NOTCH2,OCLN,PLAU,SAA1,THBS1,TIMP1,TIMP2,TP53,VIM
EFNA4	kinase	9.7e-06	CRABP2,DCBLD2,FABP5,ITGB4,ITGB6,KRT1,KRT10,KRT13,KRT16,KRT18,KRT4,KRT7,KRT75,NT5E,PLAT,TNFRSF6B
phenacetin	chemical drug	9.7e-06	A2M,ANXA1,ANXA2,CD44,CLDN4,CLU,CP,LAMC2,LCN2,LGALS3,PSMB8,S100A10,S100A11,TIMP1,UPP1,VIM
CSF1	cytokine	1.02e-05	ADGRE5,APOE,BAX,BCL2L1,CCNB1,CDK2,CDK4,CPM,CTNNB1,ENO1,FDFT1,FDPS,FN1,GDF15,GPI,HMGCS1,HSP90B1,HSPA5,ITGA5,ITGAV,ITGB1,ITGB3,ITGB5,LDHA,MVD,MVK,NSDHL,PCNA,PFKL,PKM,PLAU,PMVK,PTPRJ,RHOA,SLC16A3,SLC1A5,SLC2A1,SLC7A5,STAT1,STX12,STX3,STX6,THBS1,TLN1,TNFRSF1A,TP53,TPI1,TPT1
UCP1	transporter	1.04e-05	AARS1,ACACA,ASNS,ATG7,BTF3,BZW2,CCNK,CPNE2,EEF1A1,EIF4EBP1,EMB,FASN,G6PD,GARS1,GDF15,GOLM1,GOT1,GSR,GSTO1,GSTZ1,MTHFD1,MYH2,NDUFA10,OAS3,PCK2,PGD,PGLS,PHGDH,REEP6,SERPINE1,SHMT1,SHMT2,SLC3A2,SMS,SND1,SRM,TGFB1,UBC,XPOT
mono-(2-ethylhexyl)phthalate	chemical toxicant	1.04e-05	ACACB,ACADVL,ACAT2,ACO1,ACSL4,ALDOC,ANGPTL4,ATP5F1B,BAX,CDK4,CS,ENO1,FASN,G6PD,GAPDH,GFPT1,GNPNAT1,GPI,HADH,KIF5B,LDLR,MDH1,MDH2,NAMPT,NDUFA10,PGAM2,PGK1,PPA1,RELA,SDHA,SOD1,SUCLG2,TALDO1,TARDBP,TCF4,TIMP2,TKT,TPI1,VCL
TO-901317	chemical reagent	1.08e-05	ABCA8,ACACA,ACLY,ALB,ALDH2,ALDH3A2,APOE,APP,ASS1,BCL2L1,C3,CCNB1,CDK2,CDK4,CFH,COMT,ENO1,EPHX1,FABP5,FASN,FDFT1,FDPS,G6PD,GPI,GSTP1,HSD17B12,IGFBP4,ITGA6,LDLR,LGALS3,LIPG,MCM6,MGLL,PCSK9,PFKL,PFKP,PLTP,POR,PRKAB1,PSMA5,PSMA7,PSMB2,PSMB8,PSME1,SCARB1,SERPINA3,SMAD3,TGFB1,TGM2,TIMP1,TKT
miR-199a-3p (and other miRNAs w/seed CAGUAGU)	mature microRNA	1.12e-05	CALU,CD44,FN1,FUBP1,ITGA6,MET,MTOR,PRDX6,RELA,SFTPA1,VCAN
selenomethylselenocysteine	chemical - endogenous mammalian	1.12e-05	ATP1A1,ATP1B3,CLU,DRG1,PLAUR,PSMA7,PSME1,RPS11,RPS12,SOD1,TIMP2
captopril	chemical drug	1.14e-05	A2M,ANXA1,ASNS,C4A/C4B,CD44,CLU,CP,F3,GNAI2,GNAI3,GSTM3,IGFBP6,LAMC2,LCN2,LGALS3,MCM3,PSMB8,S100A10,S100A11,TGFB1,TGFB2,TIMP1,UPP1
ONECUT1	transcription regulator	1.19e-05	ABCA8,ACACB,AKR1C4,ALDH3A1,ARL1,BCAR1,CCT8,CDK2,CFI,CLDN2,CLNS1A,COPB2,COPS7A,DDB2,EIF4A1,EMG1,EXOSC5,FABP5,FASN,G3BP2,GBF1,GLA,GRB2,GSS,H4C1,HABP2,HLA-G,HNRNPA2B1,HNRNPR,HSD17B4,HSPA1A/HSPA1B,HSPH1,ITGAV,LAMC2,MDH1,MYOF,NUTF2,OAT,OGFR,PFKL,PIH1D1,PPFIBP1,PPP2R5A,PSMA1,PSMB1,RPLP1,SAMHD1,SART3,SERPINA1,SMARCC1,SNRPD2,SPAST,SUPT16H,TBCK,TSG101,TUBGCP3,VCP,WDR12
PAK1	kinase	1.22e-05	CCNB1,CDH1,CTNNB1,CTNND1,CTSD,F3,FN1,MAPK14,MMP14,OCLN,PFKM,SCARB1,TFPI,TP53
PDX1	transcription regulator	1.23e-05	ACTB,ACTG1,AKR1B1,AKR7A2,ALB,ANXA2,ASNS,ATG5,CAT,CD44,CKB,CKMT1A/CKMT1B,CSNK2B,EIF4EBP1,EPHB1,ERO1A,F3,GCLM,GNAS,GNG12,GOT1,GRN,GUSB,HSPA5,IDH1,ILK,KRT18,KRT8,LTA4H,MDH1,NQO1,PCNA,PDIA4,PDIA6,PHGDH,PNPO,PRSS23,PTPRF,RABGAP1L,SCG2,SDHA,SLC2A1,TIPRL
EFNA3	kinase	1.38e-05	CRABP2,DCBLD2,FABP5,ITGB4,ITGB6,KRT1,KRT10,KRT13,KRT16,KRT18,KRT4,KRT7,KRT75,NT5E,PLAT,TNFRSF6B
MTPN	transcription regulator	1.39e-05	AHSG,ANXA1,BAX,BCL2L1,BCL2L2,CASP8,CCNA2,CCNB1,CDK1,CP,ENG,FBLN1,FN1,MIF,MTPN,PLAT,RELA,S100A10,S100A6,SERPINE1,TGFB1,TGFB2,TNFRSF1A,TUBA1A
PRKAG3	other	1.4e-05	ACTR1B,ANGPTL4,ASPH,ATP1B1,ATP6V1A,CD55,CLASP1,CRYBG3,CTNNA1,DNAJC14,FTL,GJA1,GOLM1,GOT1,HFE,HSPA5,ITGA6,JPT1,MAP4,MAT2A,NAMPT,NAP1L1,PAM,PPP1R14B,RPE,RPL12,RPL13A,RPL22,RPL5,SHISA2,SLC2A1,SLC44A2,SMS,SNCG,SORD,STK25,TFRC,TRIM16,UGP2
LGALS3	other	1.43e-05	BAX,COL5A2,CTNNB1,CTSH,FN1,FSCN1,GSK3B,ICAM1,ITGA6,ITGAV,ITGB1,KRAS,KRT18,KRT19,LAMP1,LMNB1,MAP2K1,MUC1,MUC5AC,NRAS,PRKCSH,PRKCZ,PRSS3,RAC1,SAA1,TCF4,TGFB1
PLG	peptidase	1.45e-05	BAX,BECN1,CAV1,CCN1,CD40,CLIC4,CNN2,CRK,F3,FYN,MFGE8,MIF,PLAU,PRKAR2B,RAB5A,RAB7A,RAC1,RAC2,RALA,RALB,RHOA,SERPINE1,TNFRSF11B
GLI1	transcription regulator	1.56e-05	ACADVL,BCL2L1,CAV1,CDH1,CDH11,CDK2,CLU,CNIH4,DKK1,DRG2,EMB,EZR,FUCA2,GALNT2,HNRNPU,HUWE1,IGFBP6,IGFBP7,JUP,KRT15,KRT19,LMNA,LZTS1,MMP11,MTMR1,MUC5AC,NQO2,PCOLCE2,PHLDA2,PLOD1,PVR,RAB34,RAP2A,RHOB,RPL30,RPS6KA1,RRAS2,SDHA,SYNE1,TNC,TNFRSF10B,TOM1,TP53,TUFM,USP7,VIM
PTP4A3	phosphatase	1.59e-05	CDH1,FN1,HDAC2,HSP90AA1,ITGB3,JUP,PCBP1,PXN,STMN1,ULBP2
CSNK2A1	kinase	1.59e-05	BCL2L1,CDH1,FN1,GNAL,ITGA3,ITGB4,JUP,RELA,TP53,VIM
Collagen type III	complex	1.6e-05	CDH1,ITGA2,ITGA5,ITGAV,ITGB1,ITGB3
TFAP4	transcription regulator	1.6e-05	BCL2L1,CD44,CDH1,CDH2,CDK2,CLDN1,CLDN4,CLDN7,FN1,GDF15,GMFB,MDM2,OCLN,STEAP3,VIM
MYOC	other	1.65e-05	ANXA1,CD44,CDH11,CLDN7,CNP,DAG1,DLG1,EPHA2,FN1,FSCN1,HSPA5,ITGB1,LAMB1,LAMC1,MBP,MPZ,NEFM,PHLDA2,PLXNC1,PRSS3,PXDN,RAB27B,SLC7A11,UPP1,VAPA
2-(4-amino-1-isopropyl-1H-pyrazolo[3,4-d]pyrimidin-3-yl)-1H-indol-5-ol	chemical reagent	1.89e-05	ACACB,AURKA,CCNB1,CD44,CDC23,CDH1,CDK2,CDK4,CDK7,CUL5,FANCI,FEN1,GINS3,GJA1,H1-2,ITGA2,KLC4,KPNA2,MAP2K3,MCM3,MCM5,MCM6,NCAPG,PCNA,PDLIM2,PMEPA1,RFC2,RFC3,RFC4,RFC5,RPA1,RRM1,SDC4,SERPINB1,SFPQ,SMC2,SPTAN1,TK1,TUBG1,TYMS
mir-15	microRNA	1.92e-05	APP,BCL2L2,CARM1,CDC42,CDK6,CDK7,EGFR,EIF2B2,EIF4G2,HSPA1A/HSPA1B,IFIT1,ISG15,LAMP1,MAPK3,MX1,OAS1,PCNA,PLAUR,PURA,TIMP1,TP53
ZNF106	other	1.93e-05	ACTC1,ALDH3A1,C3,C4A/C4B,COL26A1,HBA1/HBA2,HSPB1,IFITM3,LGALS1,LGALS3,MPZ,PRDX2,RTN4,SERPINA3,TMEM106B,VPS35
ILK	kinase	1.93e-05	CD44,CDH1,CTNNB1,DHFR,ERBB2,FN1,GSK3B,HNRNPA1,HSPA8,ITGA6,ITGB1,KRAS,MAPK1,MAPK3,RNH1,TGFB1
dextran sulfate	chemical drug	1.97e-05	AURKA,BUB1B,C3,C4A/C4B,CCNA2,CCNB1,CD14,CD40,CDK1,CFH,COL18A1,CTNNB1,EFNB2,ENG,EPHB4,FIGNL1,ICAM1,IFITM3,ISG15,KIF11,KNTC1,LCP1,MCM3,MCM5,MCM6,MMP14,MSH2,NCAPD2,NCAPH,NQO1,NRP1,OCLN,PCNA,PHGDH,POLE,RBBP4,RELA,RHOA,RINT1,RRM2,SERPINB5,SERPINE1,SLC2A1,SMC2,ST14,STAT3,STEAP3,STMN1,TGFB2,TGM2,THBS1,THBS2,TIMP2,TRIP13
CNOT7	transcription regulator	1.97e-05	B2M,BST2,CEACAM6,CLDN1,IFITM1,ISG15,LGALS3BP,OAS1,OAS3,PSMB8,SLC7A11,STAT1,UBE2L6
FGF2	growth factor	2.02e-05	ACTA2,AKR1B1,AKR1B10,ALB,ANGPTL4,ANPEP,BAX,BCL2L1,BMP4,CAPZA2,CAV1,CCN1,CDH1,CDH11,CDK2,CNP,CTNNB1,DKK1,EFNB2,EGFR,ENO1,EPCAM,EPHA4,EREG,F3,FGFR2,FLNA,FN1,FTH1,GJA1,GSK3B,ICAM1,IGFBP4,ITGA3,ITGA5,ITGB1,KRAS,LMNA,MBP,MCAM,MDM2,MET,MIF,MPZ,MUC5AC,NF1,PCNA,PDGFC,PGK1,PGK2,PLAT,PLAU,PLAUR,PRKDC,PTPN1,S100A10,S100A4,SCG2,SERPINE1,SHH,SLC2A1,SQSTM1,ST3GAL1,ST3GAL4,STOM,TFPI,TGFB1,TGFB2,THBS1,TIMP1,TP53…
LATS1	kinase	2.03e-05	ALDH1A3,BAX,CCNB1,CD14,CDH1,CLDN4,EPCAM,ERBB2,ERBB3,KRT18,KRT19,MUC1
WR 1065	chemical drug	2.03e-05	BAX,CAT,DDB2,EIF2B1,GDF15,GSR,MDM2,NME1,RFC4,S100A4,TNFRSF10B,TP53
cardiotoxin	chemical - other	2.1e-05	ADAM10,APRT,ATP6V1A,B2M,CCNA2,EZR,FBL,FEN1,G6PD,GNAI3,HSP90AA1,HSPA5,IGFBP7,IL13RA1,ITGA5,ITGA6,ITGB5,KARS1,KPNA2,LRRFIP1,MCM2,MCM3,MCM7,MYH9,NASP,NPM1,OSTF1,PCNA,PGAM1,RANBP1,RPSA,SNRPD1,STAT3,STXBP2,TIMP1,TXNRD1
CYP1A1	enzyme	2.13e-05	ANXA3,ANXA4,ANXA7,AP2M1,BANF1,CBX3,CHP1,CNN2,CTTN,DAG1,DYNLRB1,GPC1,GSTM3,KIF2A,KRT19,KRT7,LMNA,NEFL,NQO1,PFDN1,PRPH,RBBP4,SMTN,SPAG9,ST3GAL4,TMPO,VAMP8
IRF2	transcription regulator	2.15e-05	ARCN1,B2M,CA12,CD14,CDK2,CEACAM1,CFB,CFTR,CLDN2,CLIC1,EIF2AK2,EXOSC3,FCGBP,IDH1,ISG15,LCN2,MMP7,MYH9,NAMPT,OAS1,PSMB10,PSMB8,PSMB9,PSME1,PSME2,PTGR1,RRBP1,S100P,SUPT16H,TPM1,TXNRD1,UBE2L6
anthralin	chemical drug	2.17e-05	BCL2L1,KRT1,KRT16,KRT18,KRT2
PSMB5	peptidase	2.17e-05	ATG5,ATG7,GSTP1,PSMB1,PSMB2
Collagen type V	complex	2.17e-05	ITGA2,ITGA5,ITGAV,ITGB1,ITGB3
RAS	group	2.25e-05	ANPEP,AURKA,B4GALT1,BCL2L1,CAV1,CD274,CDK6,CLDN4,FN1,GSTP1,HMGA1,LDLR,MET,MUC4,MYH11,NPM1,PAK4,PDCD4,PLAU,PLAUR,PRDX1,PSMD10,PVR,RAE1,SERPINE1,SERPINE2,STAT1,TFPI2,TG,TGM2,TP53,UPP1,VIM
SREBF2	transcription regulator	2.3e-05	AACS,ACACA,ACLY,ALDOC,BMP4,CYB5A,DBI,FABP5,FASN,FDFT1,FDPS,G6PD,GTF2I,HMGCS1,IDH1,LDLR,LIPA,MVD,MVK,NSDHL,PCSK9,PMVK,RDH11
NRAS	enzyme	2.38e-05	AGRN,AKAP12,ANXA4,B2M,BAX,BCL2L1,BUB3,CCNB1,CEACAM1,CFH,CRABP2,CTNNB1,EPHX1,ERCC5,EXOC4,FN1,GALE,GJA1,HLA-A,HTRA1,IFIT1,IL13RA1,ISG15,ITGA2,KRAS,LCN2,LGALS1,MCM3,NQO1,NRAS,PLAU,PLTP,PPP1R7,PRDX2,PSMB8,PTX3,RHOB,RPS6KA2,SERPINE2,SLC2A1,STAT1,STAT3,TUBB2A,VNN1
COLQ	other	2.46e-05	AGRN,BMP4,CLSTN1,COL4A2,COL5A2,DAG1,FN1,GPC1,GPC4,HSPG2,LAMA4,LAMB1,LAMB2,LTBP3,NID1,NID2,SDC4,SNTB2,TGFB1,TIMP1,VCAN
SRF	transcription regulator	2.55e-05	A2M,ACTA1,ACTA2,ACTB,ACTC1,ACTG1,ACTG2,AKAP12,BCL2L1,CAP1,CAPRIN1,CDK4,CLDN1,CLDN3,CNN2,CPM,CTNNB1,CTNNBL1,DES,DSTN,EIF6,EZR,FLNA,GLIPR1,GLRX3,GSN,HSPG2,ITGA6,ITGB1,LAMA3,LCN2,LDLR,MCF2L,MYH11,MYH2,MYH9,MYL9,MYO1B,MYO1E,NCOA7,NPM1,ODF2L,PAFAH1B1,PDCD10,PDLIM7,PGM1,PPIA,PTGR1,RAB27B,RFC4,RNH1,SEMA3A,SHH,SLC2A1,SMTN,SND1,SNX2,SPTBN2,TGFB1I1,TLN1,TMOD3,TNC,TTN,TUBB4B,VCAN,VCL,WDR1
miR-125b-2-3p (and other miRNAs w/seed CAAGUCA)	mature microRNA	2.57e-05	AP2M1,API5,BAK1,BAX,KLK10,PAK4,TP53
SPRY4-IT1	other	2.57e-05	CDH1,CDH2,CLDN3,CLDN7,F11R,OCLN,VIM
ladostigil	chemical drug	2.57e-05	ALDOC,APP,BAX,BCL2L1,BCL2L2,PIK3R1,TFRC,YWHAG
POLR3G	enzyme	2.57e-05	AURKA,EZR,LMNA,PFDN5,RAC1,RFC2,S100A4,TP53
poly rI:rC-RNA	biologic drug	2.65e-05	ABCE1,ADAM10,AGRN,ANXA1,AXL,B2M,BAK1,BAX,BST2,BTC,C3,CCT5,CCT7,CD14,CD274,CD40,CD44,CD70,CDH1,CDH2,CEACAM1,CFB,CNP,CTNNB1,DDX60,EEF1G,EIF2AK2,EIF2S3,EIF3B,EIF5A,ETNK1,EZR,FN1,GDF15,HFE,HLA-A,HLA-B,HLA-C,HLA-E,HLA-F,HLA-G,HSPA5,HSPA9,HSPD1,ICAM1,IFIT1,IFITM3,IGFBP6,ISG15,ITGA5,KRT19,KYNU,LGALS9,LIG1,LIPG,LTA4H,LYN,M6PR,MCM6,MVP,MX1,NAMPT,NMI,OAS1,OAS3,PCK2,PLAU,PLAUR,PSMA3,PSMB8,PSMB9,PSME2,PTPRJ,…
SOX11	transcription regulator	2.83e-05	ADAM10,ADAM9,ADSS2,BMP4,BST2,CACYBP,CAV1,CD58,CD9,DBN1,GSK3B,HMGB3,HSPD1,ITGB1,LCK,LGALS9,MPZ,MYO1B,PPP2CA,PPP3CA,PRKACA,SMAD3,STAT1,TBL1XR1,TUBA1A,TUBB3
peoniflorin	chemical drug	2.84e-05	CLTA,DDAH1,ENO1,ENO2,GLO1,PDIA3,PSMB7,SAR1B,TUBB,UBE2N
atorvastatin	chemical drug	3.01e-05	ALPP,APOA1,APOC3,APOE,BCL2L1,CAT,CAV1,CCN1,CD40,CD55,CD59,COPS5,DKK1,ENG,F3,FDFT1,FDPS,GJA1,GJC1,GSR,HBA1/HBA2,HBB,HBG2,HMGCS1,ICAM1,LDLR,LIPG,MAPK1,MAPK3,MVD,MVK,NSDHL,PCSK9,PDXK,PLAT,PMVK,PRNP,RHEB,RHOA,RHOB,SERPINE1,SMAD2,SOD1,TGFB1,TP53
sulforafan	chemical drug	3.01e-05	AKR1B1,AKR1B10,AKR1C1/AKR1C2,AKR7A3,ALDH1A1,BAK1,BAX,BCL2L1,CCNB1,CD44,CRYZ,EPHX1,FTL,GCLC,GCLM,GSR,GSTP1,GSTT1,HDAC1,ICAM1,KRT17,NQO1,PGRMC1,PSMB5,RELA,SOD1,TALDO1,TKT,TNFRSF10B,TP53,TXNRD1,VIM
docetaxel	chemical drug	3.01e-05	AURKA,BAX,BCL2L1,CASP8,CCNB1,CDH2,CDK1,CDK2,CDK6,CTNND1,EGFR,EPS8,ERBB2,GSTP1,ITGA2,ITGAV,ITGB3,MAPK3,MCM4,PCNA,PLAU,TGFB2,THBS1,TNFRSF10B,TP53,TUBB1,TUBB3,TUBB4A,TUBB4B,TUBB6,TYMS,YWHAZ
Y 27632	chemical drug	3.02e-05	ACTA1,ACTA2,ACTB,ACTG1,AXL,BMP4,CCN1,CD44,CDH1,CDK4,COL12A1,DPYSL2,ICAM1,MYH11,PLAU,RELA,RHOA,SERPINE1,TGFB1,THBS1,TP53,VIM
6-hydroxydopamine	chemical toxicant	3.08e-05	ACO1,BAX,BCL2L1,BCL2L2,C3,CALR,CEACAM1,GNAL,HSP90AB1,HSPA1A/HSPA1B,HSPA4,HSPA5,HSPA8,HSPA9,MAPK1,MDM2,P4HB,PDIA3,PPIB,PSMB2,PSMC4,TIMP2,TP53,UBC,VCP
carboplatin	chemical drug	3.12e-05	A2M,ASNS,CD274,CD44,CDCP1,CLDN4,CLU,CP,LAMC2,LCN2,LGALS3,MCM3,NT5E,TIMP1,TP53,TUBB,UPP1,VIM
COL4A3	other	3.17e-05	COL4A2,FN1,ITGA2,ITGB3,LAMB1,LAMC1,MAPK14,MMP14,TGFB1,TIMP1,TIMP2
crizotinib	chemical drug	3.17e-05	CD274,CDH1,COL5A2,CTNNB1,EGFR,ERBB3,KRT14,OCLN,SERPINE1,SMAD2,VCAN,VIM
PLA2R1	transmembrane receptor	3.17e-05	ACSL4,ALDH2,ATP5F1B,CTSA,CTSD,CYB5R3,DPYSL2,LAP3,PEBP1,SDHA,TGM2,TPP1
ADRB	group	3.2e-05	AACS,ACAT2,ANGPTL4,ANXA5,AXL,BAK1,BAX,CAVIN2,CCNA2,CD40,CDK4,CDK6,FDPS,GCLM,GDF15,HGH1,HMGCS1,HSPD1,ICAM1,IDH1,IKBKG,MVD,NCL,NOTCH2,NPM3,NQO1,NSDHL,PCNA,PCYT2,RAN,SLC7A11,SLC9A3R2,SQSTM1,SRM
H1-6	other	3.33e-05	B2M,BCAR1,CANT1,CD81,COPS7B,FANCI,FARP1,FDPS,FKBP4,GLUL,GPHN,HSPA4,MAN2B1,MARS1,MCM6,OGT,PARVA,PCCB,PPFIA3,RRM1,SF3A1,SFTPB,SMARCE1,TMEM230
H1f1	other	3.33e-05	B2M,BCAR1,CANT1,CD81,COPS7B,FANCI,FARP1,FDPS,FKBP4,GLUL,GPHN,HSPA4,MAN2B1,MARS1,MCM6,OGT,PARVA,PCCB,PPFIA3,RRM1,SF3A1,SFTPB,SMARCE1,TMEM230
CD24	other	3.4e-05	CAV1,CFTR,CTTN,DLG1,FRYL,FXR1,GDF15,HS2ST1,ICAM1,KNTC1,LAT2,LRPPRC,MCAM,NAGK,PLAU,PRDX2,RASA1,SFPQ,SLC30A1,SMC4,TFPI,TFPI2,THBS1,TP53,TPP2,ULBP2,UROD,USO1
TGFA	growth factor	3.57e-05	ALB,BCL2L1,CTNNB1,DDX3X,DDX5,EGFR,EREG,GSTP1,ICAM1,IGFBP4,LAMC2,LCN2,MUC4,MUC5AC,PLAT,PRNP,S100A10,SERPINA1,SERPINB5,SERPINE1,TGFB1,TP53,VIM
IKBKB	kinase	3.64e-05	BAX,BCL2L1,C3,CASP8,CCNA2,CD44,CDH1,CLDN1,CLU,CP,CTNNB1,CTSB,CTSZ,CXCL16,EREG,F3,FASN,FSCN1,FYN,GRN,H2AX,HLA-A,ICAM1,IGFBP6,IGFBP7,ILK,ISG15,ITGB3,ITGB5,KRT18,KRT8,LCN2,LMNB1,MAT2A,MBP,MDM2,MUC5AC,MX1,NAGLU,NID1,PCDH7,PLAU,PLD3,PTX3,RELA,S100A4,SEMA3C,SERPINE2,STAT3,TGFB1,TIMP2,TLN1,TNC,TNFAIP2,TNFRSF11B,TP53,VCAN
FOXM1	transcription regulator	3.65e-05	ADAM17,ANXA1,AURKA,BUB1B,CAT,CAV1,CCNA2,CCNB1,CDH1,CDH2,CDK1,CDK2,CTNNB1,GLB1,IPO7,LAMA4,LDHA,MET,MMP7,MUC5AC,PCNA,PGK1,PLAUR,PRDX2,PROM1,RELA,SFTPB,SQSTM1,STAT3,STMN1,TP53,VCAN,VIM
mir-10	microRNA	3.77e-05	AP1M1,BAK1,BAX,BCL2L1,BCL2L2,CCN1,CD40,CD44,CDH1,EPHB2,ERBB2,ERBB3,GJA1,ITCH,MTOR,NF1,PPP1CA,PPP2CA,PROM1,PSMD8,RAP2A,RPS6KA1,SMAD2,SRSF1,TP53
KDM3A	transcription regulator	3.81e-05	ACTA2,ALCAM,CCN1,CD9,FLNC,FSTL3,GDF15,LOXL2,MCAM,MYH11,PCNA,PLOD2,SERPINE1,TNC
LMNB1	other	3.95e-05	ACTN4,ATP5F1B,B2M,FASN,FSTL1,GDI2,GJA1,GPC4,HMGCS1,LDLR,LMNA,RCN1,REEP5,S100A13,TGFB2,TGFBI,THBS2
lysophosphatidylcholine	chemical - other	3.96e-05	CAT,CD274,CD70,F3,FABP5,FASN,FDFT1,GJA1,HLA-DRB1,HMGCS1,ICAM1,LDLR,MBP,MVD,MVK,NSDHL,PLAU,PLAUR,RDH11,SCARB1,SERPINE1
deferoxamine	chemical drug	4.06e-05	ACO1,ALDOA,ANGPTL4,ANXA2,APP,CCNB1,CD14,CD59,CDH1,CDK2,CP,CTNNB1,EGFR,ENO1,F3,FASN,GDF15,HSPA1A/HSPA1B,ICAM1,IGFBP4,LAMA3,LCN2,LDHA,MAPK14,MDM2,ME1,MX2,NDRG1,PGK1,PKM,PLAT,PLAUR,PROM1,SERPINE1,SERPINE2,SHMT1,SLC2A1,SMAD2,TFRC,TGFB1,TGFB2,TNFRSF10B,TP53
ERBB4	kinase	4.1e-05	ACTA1,ACTA2,ADAM9,CDH1,COL5A2,CTNNB1,EFNB2,EGFR,GJA1,GPC1,HBA1/HBA2,HMGA2,IGFBP4,MAP2K3,NID1,PGK1,SERPINA3,SERPINE2,SLC2A1,SLK,THBS1,TLN1,TNC,TP53
KLF4	transcription regulator	4.23e-05	ACTA2,ACTC1,ALB,ALCAM,ALDH1A1,ALPI,BAX,BCL2L1,BUB1B,CCNB1,CD14,CD44,CDH1,CLDN7,CRABP2,CST6,CTNNB1,EFEMP1,EPCAM,EPHA2,EXT2,FARP1,FN1,HSPB1,IFITM3,KRT13,KRT14,KRT17,KRT19,KRT7,MYH11,NCKAP1,NF1,NRP1,NUDT21,PFKP,PLAT,PLAUR,PPL,PPP2CA,PROM1,S100A14,SERPINA1,SERPINE1,SERPINH1,TGFB1,TGFB2,THBD,THBS1,TNC,TP53,TXNRD1,UGDH,VIM
RAB1B	other	4.37e-05	ARF4,ARL1,COPG1,DERL1,GORASP2,NAPA,RAB32,RABAC1,SEC22B,SEC31A,SRP54,STX3,USO1
epigallocatechin-gallate	chemical drug	4.41e-05	ADAM10,APP,AXL,BAK1,BAX,BCL2L1,BCL2L2,CASP8,CAT,CCN1,CDH1,COL18A1,CTNNB1,EGFR,ERBB2,F3,FN1,GCLC,GDI1,GJA1,GSR,HDAC2,ICAM1,ISG15,ITGAV,ITGB3,JUP,LAMP1,LDLR,MDM2,OCLN,PCNA,PDIA4,PLAU,RELA,SCG2,SERPINE1,SLC16A1,STAT1,TACSTD2,TFRC,TGFB1,TIMP1,TIMP2,TNFRSF10B,TOLLIP,TP53,VIM
Laminin (complex)	complex	4.47e-05	ACTA2,APP,CDH11,EGFR,FN1,ITGA6,ITGB1,PLAU,PTPRF,PXN,RPSA,SDC4,SERPINE1,TGFB2,VIM
Alpha catenin	group	4.54e-05	BCL2L1,CDH11,COL5A2,COL6A1,CTSB,DIAPH1,DKK1,ENG,EREG,FSTL1,IGFBP4,IGFBP6,IGFBP7,ITGA5,KRT6B,LAMA4,LYN,MMP11,PLAU,PTX3,RHOC,SAA1,STEAP2,STEAP4,TGM2,THBS2,TIMP1,TNC,TNFAIP2,VIM
cerivastatin	chemical drug	4.72e-05	AGTRAP,APOA1,ASS1,CD40,CD70,CNP,DBI,F3,FDPS,FN1,GNB1,HMGCS1,HSPB1,ICAM1,ITGB4,PCSK9,PLAT,PLAU,PLAUR,SERPINE1,TGFB1,THBD
Collagen type IV	complex	4.86e-05	ACTA2,ITGB1,ITGB3,MMP14,PLAU,PLAUR,RELA,SERPINE1,THBS1,TIMP2
lovastatin	chemical drug	5.04e-05	ACAT2,ADAM10,ALB,APOE,BCAR1,BCL2L1,CAT,CCNA2,CDK4,COTL1,ENO2,FASN,FDFT1,FDPS,HBA1/HBA2,HMGCS1,LDLR,LMNA,MPZ,MVD,MVK,PCSK9,PLAT,PMVK,RHOA,RHOB,RHOC,SDC4,SERPINE1,SMAD3,TFPI,TGFB1,TNFRSF11B,TP53
[truncated: 1,539 more rows]

## Sheet: S Data 3
Supplementary Data 3. Ingenuity Pathway Analysis (IPA) Diseases and Functions analysis for LUAD and PDAC cell line derived sEV protein features given in Supplementary Data 1.
[truncated: 502 more rows]

[truncated: 10 more sheets: S Data 4, S Data 5, S Data 6, S Data 7, S Data 8, S Data 9, S Data 10, S Data 11, S Data 12, S Data 13]
